# Supplementary material for: Alzheimer’s disease as a causal risk factor for diabetic retinopathy: a Mendelian randomization study
Source: Front Endocrinol (Lausanne). 2024 Apr 18;15:1340608. doi: 10.3389/fendo.2024.1340608 (PMC11064697; doi:10.3389/fendo.2024.1340608)
Supplement: Supplementary file 1 [file DataSheet_1.zip]

Archive with 8 entries (8 files):
- MR Code.doc
- Supplementary Material Table S10.xlsx
- Supplementary Material Table S5.xlsx
- Supplementary Material Table S6.xlsx
- Supplementary Material Table S7.xlsx
- Supplementary Material Table S8.xlsx
- Supplementary Material Table S9.xlsx
- Supplementary Table S1-4, Fig S1-13.docx
