# Supplementary material for: Alzheimer’s disease as a causal risk factor for diabetic retinopathy: a Mendelian randomization study
Source: Front Endocrinol (Lausanne). 2024 Apr 18;15:1340608. doi: 10.3389/fendo.2024.1340608 (PMC11064697; doi:10.3389/fendo.2024.1340608)
Supplement: Supplementary file 1 [file DataSheet_1.zip › Supplementary Material Table S10.xlsx]

## Sheet: AD
Differentially expressed genes for AD
Category	GeneSet	N_genes	N_overlap	p	adjP	genes
DEG.up	Adipose_Subcutaneous	1689	44	0.996376	1	ENSG00000158859:ENSG00000158869:ENSG00000174059:ENSG00000123689:ENSG00000117594:ENSG00000048740:ENSG00000134463:ENSG00000149124:ENSG00000197629:ENSG00000149534:ENSG00000110077:ENSG00000214787:ENSG00000110079:ENSG00000166926:ENSG00000137501:ENSG00000151376:ENSG00000150687:ENSG00000174804:ENSG00000157483:ENSG00000171914:ENSG00000103642:ENSG00000166128:ENSG00000099377:ENSG00000178226:ENSG00000140682…
DEG.up	Adipose_Visceral_Omentum	1428	46	0.859191	1	ENSG00000122223:ENSG00000158859:ENSG00000158869:ENSG00000143479:ENSG00000136634:ENSG00000162891:ENSG00000162892:ENSG00000162894:ENSG00000174059:ENSG00000123689:ENSG00000134463:ENSG00000149124:ENSG00000197629:ENSG00000110077:ENSG00000214787:ENSG00000110079:ENSG00000150687:ENSG00000174804:ENSG00000128918:ENSG00000103569:ENSG00000171914:ENSG00000166128:ENSG00000099377:ENSG00000178226:ENSG00000140682…
DEG.up	Adrenal_Gland	1204	38	0.868929	1	ENSG00000158793:ENSG00000158869:ENSG00000196352:ENSG00000196878:ENSG00000123689:ENSG00000134463:ENSG00000110079:ENSG00000151376:ENSG00000103642:ENSG00000185088:ENSG00000166797:ENSG00000175938:ENSG00000099377:ENSG00000182557:ENSG00000161920:ENSG00000129235:ENSG00000108439:ENSG00000108375:ENSG00000108387:ENSG00000079435:ENSG00000130208:ENSG00000104866:ENSG00000125746:ENSG00000267757:ENSG00000204851…
DEG.up	Artery_Aorta	2103	54	0.999113	1	ENSG00000158859:ENSG00000158869:ENSG00000136634:ENSG00000196352:ENSG00000174059:ENSG00000082497:ENSG00000197629:ENSG00000110077:ENSG00000110079:ENSG00000150687:ENSG00000174804:ENSG00000140090:ENSG00000100599:ENSG00000128923:ENSG00000157483:ENSG00000171914:ENSG00000185088:ENSG00000074410:ENSG00000197361:ENSG00000099385:ENSG00000150281:ENSG00000151006:ENSG00000140682:ENSG00000161921:ENSG00000182853…
DEG.up	Artery_Coronary	1593	53	0.814219	1	ENSG00000158859:ENSG00000158869:ENSG00000158887:ENSG00000163531:ENSG00000174059:ENSG00000076356:ENSG00000082497:ENSG00000197629:ENSG00000110077:ENSG00000214787:ENSG00000110079:ENSG00000137501:ENSG00000149196:ENSG00000149201:ENSG00000150687:ENSG00000174804:ENSG00000128918:ENSG00000128923:ENSG00000157483:ENSG00000185088:ENSG00000166128:ENSG00000197361:ENSG00000150281:ENSG00000151006:ENSG00000178226…
DEG.up	Artery_Tibial	2175	43	1	1	ENSG00000151461:ENSG00000137501:ENSG00000149196:ENSG00000149201:ENSG00000150687:ENSG00000174804:ENSG00000137871:ENSG00000140262:ENSG00000157483:ENSG00000185088:ENSG00000197361:ENSG00000099385:ENSG00000150281:ENSG00000151006:ENSG00000140682:ENSG00000070444:ENSG00000182575:ENSG00000121067:ENSG00000121104:ENSG00000136504:ENSG00000064195:ENSG00000005884:ENSG00000136451:ENSG00000108387:ENSG00000081923…
DEG.up	Bladder	728	25	0.67979	1	ENSG00000158887:ENSG00000174059:ENSG00000076356:ENSG00000151376:ENSG00000150687:ENSG00000137871:ENSG00000140262:ENSG00000197361:ENSG00000150281:ENSG00000175938:ENSG00000140682:ENSG00000132514:ENSG00000182575:ENSG00000121104:ENSG00000136451:ENSG00000081923:ENSG00000104866:ENSG00000177045:ENSG00000197380:ENSG00000105492:ENSG00000171940:ENSG00000198768:ENSG00000163681:ENSG00000168077:ENSG00000168079
DEG.up	Brain_Amygdala	1438	36	0.996609	1	ENSG00000162755:ENSG00000008118:ENSG00000150672:ENSG00000137501:ENSG00000149403:ENSG00000157470:ENSG00000149926:ENSG00000099365:ENSG00000005379:ENSG00000108387:ENSG00000105767:ENSG00000130208:ENSG00000234906:ENSG00000104967:ENSG00000230510:ENSG00000204851:ENSG00000167414:ENSG00000197380:ENSG00000105366:ENSG00000105605:ENSG00000142408:ENSG00000182600:ENSG00000066248:ENSG00000101144:ENSG00000016391…
DEG.up	Brain_Anterior_cingulate_cortex_BA24	1866	45	0.999603	1	ENSG00000162755:ENSG00000008118:ENSG00000150672:ENSG00000137501:ENSG00000149403:ENSG00000137642:ENSG00000157470:ENSG00000149926:ENSG00000179965:ENSG00000099364:ENSG00000099365:ENSG00000005379:ENSG00000108387:ENSG00000108395:ENSG00000105767:ENSG00000234906:ENSG00000176182:ENSG00000104967:ENSG00000204869:ENSG00000230510:ENSG00000204851:ENSG00000197380:ENSG00000105605:ENSG00000142408:ENSG00000182600…
DEG.up	Brain_Caudate_basal_ganglia	1703	38	0.999879	1	ENSG00000171786:ENSG00000162755:ENSG00000163531:ENSG00000008118:ENSG00000150672:ENSG00000149403:ENSG00000157470:ENSG00000074410:ENSG00000149926:ENSG00000099365:ENSG00000167858:ENSG00000005379:ENSG00000108387:ENSG00000166562:ENSG00000105767:ENSG00000130208:ENSG00000234906:ENSG00000104967:ENSG00000204851:ENSG00000105366:ENSG00000105605:ENSG00000142408:ENSG00000182600:ENSG00000066248:ENSG00000130561…
DEG.up	Brain_Cerebellar_Hemisphere	4248	126	0.998708	1	ENSG00000171786:ENSG00000162755:ENSG00000143224:ENSG00000163531:ENSG00000076356:ENSG00000117595:ENSG00000048740:ENSG00000166900:ENSG00000137502:ENSG00000150672:ENSG00000171204:ENSG00000074266:ENSG00000151376:ENSG00000149403:ENSG00000137642:ENSG00000109943:ENSG00000137871:ENSG00000137845:ENSG00000128923:ENSG00000157450:ENSG00000103495:ENSG00000149926:ENSG00000180035:ENSG00000179965:ENSG00000229809…
DEG.up	Brain_Cerebellum	4055	121	0.997846	1	ENSG00000171786:ENSG00000162755:ENSG00000143258:ENSG00000143224:ENSG00000163531:ENSG00000076356:ENSG00000117594:ENSG00000162757:ENSG00000117595:ENSG00000166900:ENSG00000137502:ENSG00000150672:ENSG00000074266:ENSG00000151376:ENSG00000149403:ENSG00000137642:ENSG00000109943:ENSG00000137845:ENSG00000128923:ENSG00000103495:ENSG00000149926:ENSG00000180035:ENSG00000179965:ENSG00000229809:ENSG00000080603…
DEG.up	Brain_Cortex	2159	50	0.999955	1	ENSG00000162755:ENSG00000163531:ENSG00000008118:ENSG00000150672:ENSG00000137501:ENSG00000149403:ENSG00000137642:ENSG00000140090:ENSG00000157470:ENSG00000171914:ENSG00000149926:ENSG00000180035:ENSG00000179965:ENSG00000099364:ENSG00000099365:ENSG00000005379:ENSG00000108387:ENSG00000108395:ENSG00000105767:ENSG00000176182:ENSG00000104967:ENSG00000204869:ENSG00000230510:ENSG00000204851:ENSG00000197380…
DEG.up	Brain_Frontal_Cortex_BA9	2422	58	0.999956	1	ENSG00000162755:ENSG00000163531:ENSG00000008118:ENSG00000048740:ENSG00000150672:ENSG00000137501:ENSG00000149403:ENSG00000109929:ENSG00000137642:ENSG00000140090:ENSG00000157470:ENSG00000171914:ENSG00000149926:ENSG00000179965:ENSG00000099364:ENSG00000099365:ENSG00000005379:ENSG00000108387:ENSG00000108395:ENSG00000049759:ENSG00000166562:ENSG00000105767:ENSG00000234906:ENSG00000176182:ENSG00000104967…
DEG.up	Brain_Hippocampus	1542	37	0.998904	1	ENSG00000163531:ENSG00000008118:ENSG00000150672:ENSG00000149403:ENSG00000157470:ENSG00000149926:ENSG00000099365:ENSG00000167858:ENSG00000005379:ENSG00000108387:ENSG00000105767:ENSG00000130208:ENSG00000234906:ENSG00000104967:ENSG00000204851:ENSG00000167414:ENSG00000197380:ENSG00000105366:ENSG00000105605:ENSG00000142408:ENSG00000182600:ENSG00000066248:ENSG00000101144:ENSG00000268941:ENSG00000056736…
DEG.up	Brain_Hypothalamus	1979	51	0.998646	1	ENSG00000171786:ENSG00000162755:ENSG00000163531:ENSG00000008118:ENSG00000150672:ENSG00000149403:ENSG00000137642:ENSG00000188909:ENSG00000157470:ENSG00000149926:ENSG00000196118:ENSG00000099365:ENSG00000167858:ENSG00000005379:ENSG00000108387:ENSG00000108395:ENSG00000166562:ENSG00000007129:ENSG00000105767:ENSG00000267508:ENSG00000130208:ENSG00000234906:ENSG00000125746:ENSG00000104967:ENSG00000204869…
DEG.up	Brain_Nucleus_accumbens_basal_ganglia	1834	44	0.999607	1	ENSG00000171786:ENSG00000162755:ENSG00000008118:ENSG00000082497:ENSG00000150672:ENSG00000149403:ENSG00000140090:ENSG00000157470:ENSG00000074410:ENSG00000149926:ENSG00000179965:ENSG00000099365:ENSG00000167858:ENSG00000005379:ENSG00000108387:ENSG00000108395:ENSG00000049759:ENSG00000166562:ENSG00000105767:ENSG00000130208:ENSG00000234906:ENSG00000104967:ENSG00000204869:ENSG00000204851:ENSG00000105605…
DEG.up	Brain_Putamen_basal_ganglia	1346	32	0.998168	1	ENSG00000171786:ENSG00000162755:ENSG00000163531:ENSG00000008118:ENSG00000150672:ENSG00000149403:ENSG00000074410:ENSG00000099365:ENSG00000005379:ENSG00000108387:ENSG00000105767:ENSG00000130208:ENSG00000234906:ENSG00000104967:ENSG00000204851:ENSG00000105605:ENSG00000142408:ENSG00000182600:ENSG00000066248:ENSG00000130561:ENSG00000101144:ENSG00000056736:ENSG00000157445:ENSG00000146122:ENSG00000166924…
DEG.up	Brain_Spinal_cord_cervical_c-1	1611	48	0.956519	1	ENSG00000158859:ENSG00000158869:ENSG00000163531:ENSG00000137502:ENSG00000150672:ENSG00000149403:ENSG00000109929:ENSG00000137642:ENSG00000140090:ENSG00000171914:ENSG00000099365:ENSG00000140678:ENSG00000182557:ENSG00000029725:ENSG00000198740:ENSG00000262039:ENSG00000108387:ENSG00000166562:ENSG00000079435:ENSG00000105767:ENSG00000176222:ENSG00000267508:ENSG00000130208:ENSG00000234906:ENSG00000125746…
DEG.up	Brain_Substantia_nigra	1277	38	0.936943	1	ENSG00000163531:ENSG00000150672:ENSG00000149403:ENSG00000137642:ENSG00000140090:ENSG00000099365:ENSG00000262039:ENSG00000167419:ENSG00000108387:ENSG00000166562:ENSG00000007129:ENSG00000079435:ENSG00000105767:ENSG00000176222:ENSG00000130208:ENSG00000234906:ENSG00000125746:ENSG00000204851:ENSG00000167414:ENSG00000197380:ENSG00000105366:ENSG00000105605:ENSG00000182600:ENSG00000101144:ENSG00000056736…
DEG.up	Breast_Mammary_Tissue	1428	46	0.859191	1	ENSG00000143217:ENSG00000158859:ENSG00000162896:ENSG00000174059:ENSG00000196878:ENSG00000123689:ENSG00000117595:ENSG00000082497:ENSG00000134463:ENSG00000149124:ENSG00000134827:ENSG00000110079:ENSG00000151376:ENSG00000150687:ENSG00000174804:ENSG00000171914:ENSG00000074410:ENSG00000156853:ENSG00000099377:ENSG00000052344:ENSG00000140682:ENSG00000132530:ENSG00000161940:ENSG00000167183:ENSG00000064300…
DEG.up	Cells_Cultured_fibroblasts	3686	85	1	1	ENSG00000143479:ENSG00000162892:ENSG00000117594:ENSG00000117597:ENSG00000166889:ENSG00000179071:ENSG00000137501:ENSG00000150687:ENSG00000154114:ENSG00000165934:ENSG00000140262:ENSG00000137845:ENSG00000157450:ENSG00000157456:ENSG00000157483:ENSG00000171914:ENSG00000103642:ENSG00000185088:ENSG00000166128:ENSG00000138613:ENSG00000074410:ENSG00000166797:ENSG00000102870:ENSG00000099377:ENSG00000167394…
DEG.up	Cells_EBV-transformed_lymphocytes	3833	132	0.840806	1	ENSG00000171786:ENSG00000117090:ENSG00000117091:ENSG00000026751:ENSG00000122223:ENSG00000215845:ENSG00000186517:ENSG00000158850:ENSG00000136634:ENSG00000162892:ENSG00000162894:ENSG00000162896:ENSG00000117322:ENSG00000203710:ENSG00000197721:ENSG00000009790:ENSG00000162757:ENSG00000117597:ENSG00000048740:ENSG00000148429:ENSG00000151461:ENSG00000197629:ENSG00000166889:ENSG00000156738:ENSG00000137502…
DEG.up	Cervix_Ectocervix	187	5	0.826194	1	ENSG00000129219:ENSG00000087510:ENSG00000106330:ENSG00000196411:ENSG00000106123
DEG.up	Cervix_Endocervix	1723	51	0.965666	1	ENSG00000143258:ENSG00000174059:ENSG00000166889:ENSG00000165494:ENSG00000149196:ENSG00000151376:ENSG00000150687:ENSG00000166261:ENSG00000137871:ENSG00000140262:ENSG00000128918:ENSG00000169951:ENSG00000099385:ENSG00000150281:ENSG00000175938:ENSG00000099381:ENSG00000103496:ENSG00000140682:ENSG00000129219:ENSG00000182575:ENSG00000121067:ENSG00000153933:ENSG00000136451:ENSG00000005379:ENSG00000131116…
DEG.up	Colon_Sigmoid	1264	43	0.741849	1	ENSG00000158887:ENSG00000163531:ENSG00000162896:ENSG00000082497:ENSG00000214787:ENSG00000071203:ENSG00000150687:ENSG00000100599:ENSG00000197361:ENSG00000180035:ENSG00000150281:ENSG00000175938:ENSG00000140682:ENSG00000070444:ENSG00000167840:ENSG00000132514:ENSG00000159182:ENSG00000159184:ENSG00000198740:ENSG00000064300:ENSG00000182575:ENSG00000121067:ENSG00000121104:ENSG00000136451:ENSG00000005379…
DEG.up	Colon_Transverse	1128	47	0.216538	1	ENSG00000026751:ENSG00000162896:ENSG00000123836:ENSG00000123843:ENSG00000196878:ENSG00000156738:ENSG00000071203:ENSG00000166959:ENSG00000137501:ENSG00000150687:ENSG00000140297:ENSG00000074410:ENSG00000197361:ENSG00000052344:ENSG00000142484:ENSG00000132514:ENSG00000167183:ENSG00000159182:ENSG00000159184:ENSG00000170703:ENSG00000167080:ENSG00000108375:ENSG00000081923:ENSG00000049759:ENSG00000007306…
DEG.up	Esophagus_Gastroesophageal_Junction	1016	26	0.984684	1	ENSG00000158887:ENSG00000163531:ENSG00000174059:ENSG00000048740:ENSG00000149534:ENSG00000214787:ENSG00000137871:ENSG00000197361:ENSG00000150281:ENSG00000175938:ENSG00000140682:ENSG00000167840:ENSG00000198920:ENSG00000182575:ENSG00000121067:ENSG00000136451:ENSG00000105767:ENSG00000177045:ENSG00000185800:ENSG00000197380:ENSG00000105492:ENSG00000163681:ENSG00000146122:ENSG00000146072:ENSG00000168077…
DEG.up	Esophagus_Mucosa	1755	71	0.227582	1	ENSG00000215845:ENSG00000186517:ENSG00000143217:ENSG00000142224:ENSG00000162896:ENSG00000182795:ENSG00000180667:ENSG00000076356:ENSG00000196878:ENSG00000162757:ENSG00000117595:ENSG00000082497:ENSG00000148429:ENSG00000134827:ENSG00000109929:ENSG00000157456:ENSG00000140297:ENSG00000074410:ENSG00000099364:ENSG00000052344:ENSG00000129219:ENSG00000129195:ENSG00000129235:ENSG00000108590:ENSG00000174327…
DEG.up	Esophagus_Muscularis	1043	24	0.996621	1	ENSG00000158887:ENSG00000163531:ENSG00000174059:ENSG00000048740:ENSG00000149534:ENSG00000214787:ENSG00000197361:ENSG00000150281:ENSG00000175938:ENSG00000140682:ENSG00000167840:ENSG00000198920:ENSG00000121067:ENSG00000136451:ENSG00000105767:ENSG00000177045:ENSG00000185800:ENSG00000197380:ENSG00000105492:ENSG00000163681:ENSG00000146122:ENSG00000146072:ENSG00000168077:ENSG00000168079
DEG.up	Fallopian_Tube	451	8	0.994569	1	ENSG00000174059:ENSG00000140682:ENSG00000136451:ENSG00000177045:ENSG00000166997:ENSG00000196411:ENSG00000106123:ENSG00000168077
DEG.up	Heart_Atrial_Appendage	572	21	0.546995	1	ENSG00000158859:ENSG00000143479:ENSG00000174059:ENSG00000123689:ENSG00000128918:ENSG00000035664:ENSG00000156885:ENSG00000108556:ENSG00000205710:ENSG00000108515:ENSG00000064300:ENSG00000198796:ENSG00000104879:ENSG00000104881:ENSG00000167414:ENSG00000157445:ENSG00000112164:ENSG00000124780:ENSG00000124701:ENSG00000112077:ENSG00000168079
DEG.up	Heart_Left_Ventricle	395	8	0.980368	1	ENSG00000123689:ENSG00000156885:ENSG00000108515:ENSG00000198796:ENSG00000104879:ENSG00000104881:ENSG00000124701:ENSG00000160862
DEG.up	Kidney_Cortex	948	35	0.531298	1	ENSG00000215845:ENSG00000163531:ENSG00000162896:ENSG00000162897:ENSG00000123689:ENSG00000134463:ENSG00000149124:ENSG00000166900:ENSG00000128918:ENSG00000166035:ENSG00000074410:ENSG00000099377:ENSG00000052344:ENSG00000140675:ENSG00000182557:ENSG00000142484:ENSG00000174327:ENSG00000167183:ENSG00000170703:ENSG00000167080:ENSG00000049759:ENSG00000198796:ENSG00000167748:ENSG00000115718:ENSG00000019186…
DEG.up	Kidney_Medulla	93	5	0.261264	1	ENSG00000215845:ENSG00000123689:ENSG00000074410:ENSG00000052344:ENSG00000005884
DEG.up	Liver	1090	48	0.119362	1	ENSG00000162896:ENSG00000162897:ENSG00000123843:ENSG00000123838:ENSG00000123689:ENSG00000117594:ENSG00000134463:ENSG00000149124:ENSG00000109929:ENSG00000137642:ENSG00000103569:ENSG00000166035:ENSG00000166797:ENSG00000175938:ENSG00000099377:ENSG00000151006:ENSG00000142484:ENSG00000108515:ENSG00000174327:ENSG00000161944:ENSG00000108439:ENSG00000166562:ENSG00000216588:ENSG00000142273:ENSG00000130208…
DEG.up	Lung	3029	130	0.0348685	1	ENSG00000117090:ENSG00000117091:ENSG00000026751:ENSG00000122223:ENSG00000186517:ENSG00000158850:ENSG00000158859:ENSG00000158869:ENSG00000136634:ENSG00000162894:ENSG00000162896:ENSG00000182795:ENSG00000180667:ENSG00000123836:ENSG00000123843:ENSG00000123838:ENSG00000196352:ENSG00000203710:ENSG00000076356:ENSG00000196878:ENSG00000123689:ENSG00000117594:ENSG00000009790:ENSG00000048740:ENSG00000197629…
DEG.up	Minor_Salivary_Gland	1285	63	0.0133111	0.718801	ENSG00000026751:ENSG00000215845:ENSG00000143217:ENSG00000142224:ENSG00000162896:ENSG00000182795:ENSG00000196878:ENSG00000117595:ENSG00000082497:ENSG00000134827:ENSG00000150687:ENSG00000140297:ENSG00000074410:ENSG00000180209:ENSG00000052344:ENSG00000156885:ENSG00000161921:ENSG00000205710:ENSG00000108515:ENSG00000174327:ENSG00000174326:ENSG00000167183:ENSG00000064300:ENSG00000167419:ENSG00000108375…
DEG.up	Muscle_Skeletal	879	17	0.999295	1	ENSG00000123836:ENSG00000134463:ENSG00000103642:ENSG00000035664:ENSG00000180209:ENSG00000156885:ENSG00000108515:ENSG00000129204:ENSG00000198796:ENSG00000104879:ENSG00000105357:ENSG00000157445:ENSG00000239388:ENSG00000124701:ENSG00000213413:ENSG00000087085:ENSG00000188037
DEG.up	Nerve_Tibial	4157	112	0.999979	1	ENSG00000143258:ENSG00000143224:ENSG00000158859:ENSG00000158869:ENSG00000158887:ENSG00000163531:ENSG00000174059:ENSG00000117594:ENSG00000048740:ENSG00000148429:ENSG00000151461:ENSG00000110077:ENSG00000214787:ENSG00000110079:ENSG00000137502:ENSG00000165494:ENSG00000171204:ENSG00000149196:ENSG00000150687:ENSG00000174804:ENSG00000154114:ENSG00000109944:ENSG00000166261:ENSG00000066427:ENSG00000140090…
DEG.up	Ovary	3674	115	0.983652	1	ENSG00000143258:ENSG00000143224:ENSG00000158850:ENSG00000158859:ENSG00000163531:ENSG00000123843:ENSG00000196352:ENSG00000076356:ENSG00000008118:ENSG00000123689:ENSG00000117594:ENSG00000117597:ENSG00000048740:ENSG00000165494:ENSG00000179071:ENSG00000074266:ENSG00000149196:ENSG00000151376:ENSG00000149403:ENSG00000154114:ENSG00000166261:ENSG00000066427:ENSG00000137871:ENSG00000140262:ENSG00000128918…
DEG.up	Pancreas	549	25	0.167389	1	ENSG00000162896:ENSG00000123843:ENSG00000123838:ENSG00000076356:ENSG00000074410:ENSG00000052344:ENSG00000167183:ENSG00000166562:ENSG00000189377:ENSG00000142273:ENSG00000170608:ENSG00000167748:ENSG00000016391:ENSG00000112164:ENSG00000095981:ENSG00000124602:ENSG00000096088:ENSG00000106258:ENSG00000021461:ENSG00000176402:ENSG00000160862:ENSG00000130427:ENSG00000128564:ENSG00000204983:ENSG00000165125
DEG.up	Pituitary	3253	111	0.844797	1	ENSG00000215845:ENSG00000162755:ENSG00000158793:ENSG00000143224:ENSG00000158850:ENSG00000163531:ENSG00000143479:ENSG00000123836:ENSG00000008118:ENSG00000166959:ENSG00000150672:ENSG00000149201:ENSG00000151376:ENSG00000149403:ENSG00000137642:ENSG00000109944:ENSG00000140090:ENSG00000128918:ENSG00000149926:ENSG00000169951:ENSG00000156873:ENSG00000196118:ENSG00000151006:ENSG00000178226:ENSG00000156885…
DEG.up	Prostate	2019	87	0.0723551	1	ENSG00000143217:ENSG00000162755:ENSG00000143224:ENSG00000158887:ENSG00000163531:ENSG00000162896:ENSG00000182795:ENSG00000196878:ENSG00000117594:ENSG00000117595:ENSG00000149534:ENSG00000151376:ENSG00000150687:ENSG00000109929:ENSG00000137642:ENSG00000166261:ENSG00000128918:ENSG00000197361:ENSG00000166797:ENSG00000156873:ENSG00000150281:ENSG00000175938:ENSG00000052344:ENSG00000140682:ENSG00000129219…
DEG.up	Skin_Not_Sun_Exposed_Suprapubic	2037	74	0.587197	1	ENSG00000215845:ENSG00000186517:ENSG00000143217:ENSG00000162891:ENSG00000182795:ENSG00000180667:ENSG00000196352:ENSG00000196878:ENSG00000117594:ENSG00000162757:ENSG00000117595:ENSG00000082497:ENSG00000165494:ENSG00000150672:ENSG00000103569:ENSG00000074410:ENSG00000151006:ENSG00000052344:ENSG00000129219:ENSG00000185245:ENSG00000132517:ENSG00000174327:ENSG00000174326:ENSG00000198740:ENSG00000108813…
DEG.up	Skin_Sun_Exposed_Lower_leg	2163	86	0.251285	1	ENSG00000215845:ENSG00000186517:ENSG00000143217:ENSG00000162891:ENSG00000182795:ENSG00000180667:ENSG00000196352:ENSG00000196878:ENSG00000117594:ENSG00000162757:ENSG00000117595:ENSG00000082497:ENSG00000149534:ENSG00000165494:ENSG00000150672:ENSG00000103569:ENSG00000157483:ENSG00000074410:ENSG00000102870:ENSG00000099377:ENSG00000052344:ENSG00000129219:ENSG00000108556:ENSG00000185245:ENSG00000132517…
DEG.up	Small_Intestine_Terminal_Ileum	1855	90	0.00439933	0.237564	ENSG00000117090:ENSG00000117091:ENSG00000026751:ENSG00000186517:ENSG00000268154:ENSG00000162892:ENSG00000162894:ENSG00000162896:ENSG00000162897:ENSG00000123836:ENSG00000123843:ENSG00000117322:ENSG00000203710:ENSG00000196878:ENSG00000009790:ENSG00000162757:ENSG00000197629:ENSG00000149534:ENSG00000110077:ENSG00000214787:ENSG00000110079:ENSG00000156738:ENSG00000166959:ENSG00000172689:ENSG00000137642…
DEG.up	Spleen	2666	143	1.70742e-06	9.22004e-05	ENSG00000117090:ENSG00000117091:ENSG00000026751:ENSG00000122223:ENSG00000186517:ENSG00000143224:ENSG00000158850:ENSG00000158869:ENSG00000136634:ENSG00000162892:ENSG00000162894:ENSG00000123836:ENSG00000117322:ENSG00000203710:ENSG00000008118:ENSG00000009790:ENSG00000162757:ENSG00000048740:ENSG00000148429:ENSG00000197629:ENSG00000134827:ENSG00000149516:ENSG00000110077:ENSG00000214787:ENSG00000110079…
DEG.up	Stomach	780	36	0.101743	1	ENSG00000162896:ENSG00000182795:ENSG00000123843:ENSG00000196878:ENSG00000117595:ENSG00000134812:ENSG00000134827:ENSG00000166959:ENSG00000137501:ENSG00000140297:ENSG00000052344:ENSG00000142484:ENSG00000167183:ENSG00000167080:ENSG00000081923:ENSG00000049759:ENSG00000105388:ENSG00000189377:ENSG00000104783:ENSG00000142273:ENSG00000104879:ENSG00000125740:ENSG00000170608:ENSG00000222001:ENSG00000242515…
DEG.up	Testis	5947	173	0.999977	1	ENSG00000122223:ENSG00000162755:ENSG00000143479:ENSG00000136634:ENSG00000123689:ENSG00000148429:ENSG00000151461:ENSG00000149507:ENSG00000166926:ENSG00000166930:ENSG00000204979:ENSG00000214782:ENSG00000179071:ENSG00000150676:ENSG00000074266:ENSG00000149201:ENSG00000154114:ENSG00000109944:ENSG00000166261:ENSG00000165934:ENSG00000128918:ENSG00000157456:ENSG00000140307:ENSG00000138613:ENSG00000103495…
DEG.up	Thyroid	3732	120	0.966674	1	ENSG00000215845:ENSG00000162755:ENSG00000158793:ENSG00000143258:ENSG00000143224:ENSG00000158850:ENSG00000158859:ENSG00000123836:ENSG00000174059:ENSG00000117595:ENSG00000134463:ENSG00000165494:ENSG00000150687:ENSG00000174804:ENSG00000149403:ENSG00000154114:ENSG00000166261:ENSG00000066427:ENSG00000137845:ENSG00000138613:ENSG00000035664:ENSG00000166797:ENSG00000080603:ENSG00000156873:ENSG00000196118…
DEG.up	Uterus	3999	127	0.980726	1	ENSG00000143258:ENSG00000143224:ENSG00000163531:ENSG00000174059:ENSG00000117597:ENSG00000082497:ENSG00000151461:ENSG00000166889:ENSG00000166900:ENSG00000149534:ENSG00000165494:ENSG00000171204:ENSG00000179071:ENSG00000074266:ENSG00000149196:ENSG00000149201:ENSG00000151376:ENSG00000150687:ENSG00000174804:ENSG00000154114:ENSG00000166261:ENSG00000066427:ENSG00000100599:ENSG00000137871:ENSG00000140262…
DEG.up	Vagina	2013	73	0.593111	1	ENSG00000143217:ENSG00000158887:ENSG00000182795:ENSG00000180667:ENSG00000196878:ENSG00000117595:ENSG00000148429:ENSG00000134827:ENSG00000149534:ENSG00000150687:ENSG00000109929:ENSG00000137871:ENSG00000128918:ENSG00000140297:ENSG00000074410:ENSG00000197361:ENSG00000150281:ENSG00000175938:ENSG00000052344:ENSG00000129219:ENSG00000129235:ENSG00000132530:ENSG00000174327:ENSG00000159182:ENSG00000159184…
DEG.up	Whole_Blood	1299	81	2.34515e-06	0.000126638	ENSG00000117090:ENSG00000117091:ENSG00000026751:ENSG00000122223:ENSG00000186517:ENSG00000158869:ENSG00000136634:ENSG00000162892:ENSG00000162894:ENSG00000123836:ENSG00000123838:ENSG00000196352:ENSG00000203710:ENSG00000197721:ENSG00000009790:ENSG00000048740:ENSG00000197629:ENSG00000166900:ENSG00000134827:ENSG00000149516:ENSG00000110077:ENSG00000110079:ENSG00000156738:ENSG00000137642:ENSG00000109943…
DEG.down	Adipose_Subcutaneous	1307	48	0.544619	1	ENSG00000117091:ENSG00000143217:ENSG00000162755:ENSG00000163531:ENSG00000162892:ENSG00000123836:ENSG00000162757:ENSG00000117595:ENSG00000137642:ENSG00000157456:ENSG00000196118:ENSG00000099364:ENSG00000099365:ENSG00000156885:ENSG00000205710:ENSG00000108515:ENSG00000174327:ENSG00000174326:ENSG00000064195:ENSG00000005379:ENSG00000049759:ENSG00000198796:ENSG00000166562:ENSG00000141682:ENSG00000105767…
DEG.down	Adipose_Visceral_Omentum	1400	47	0.780902	1	ENSG00000162755:ENSG00000180667:ENSG00000123836:ENSG00000196878:ENSG00000162757:ENSG00000117595:ENSG00000134812:ENSG00000150672:ENSG00000137642:ENSG00000157456:ENSG00000180209:ENSG00000180035:ENSG00000196118:ENSG00000099364:ENSG00000099365:ENSG00000156885:ENSG00000108515:ENSG00000196388:ENSG00000174326:ENSG00000005379:ENSG00000049759:ENSG00000166562:ENSG00000226763:ENSG00000105767:ENSG00000104783…
DEG.down	Adrenal_Gland	2994	70	0.999998	1	ENSG00000158887:ENSG00000143479:ENSG00000076356:ENSG00000008118:ENSG00000048740:ENSG00000151461:ENSG00000137501:ENSG00000137642:ENSG00000066427:ENSG00000103569:ENSG00000137845:ENSG00000128923:ENSG00000157456:ENSG00000157483:ENSG00000171914:ENSG00000166128:ENSG00000035664:ENSG00000180096:ENSG00000099385:ENSG00000099365:ENSG00000167395:ENSG00000151006:ENSG00000140678:ENSG00000185947:ENSG00000182853…
DEG.down	Artery_Aorta	1323	49	0.519763	1	ENSG00000158887:ENSG00000162894:ENSG00000180667:ENSG00000123836:ENSG00000196878:ENSG00000009790:ENSG00000162757:ENSG00000134463:ENSG00000150672:ENSG00000157456:ENSG00000035664:ENSG00000180209:ENSG00000196118:ENSG00000099365:ENSG00000161940:ENSG00000108798:ENSG00000049759:ENSG00000141682:ENSG00000064687:ENSG00000007129:ENSG00000079435:ENSG00000105767:ENSG00000234906:ENSG00000170684:ENSG00000104967…
DEG.down	Artery_Coronary	863	29	0.7322	1	ENSG00000180667:ENSG00000123836:ENSG00000117595:ENSG00000150672:ENSG00000074410:ENSG00000035664:ENSG00000196118:ENSG00000099365:ENSG00000174327:ENSG00000174326:ENSG00000049759:ENSG00000141682:ENSG00000064687:ENSG00000105767:ENSG00000159871:ENSG00000170684:ENSG00000204851:ENSG00000105357:ENSG00000087586:ENSG00000101144:ENSG00000056736:ENSG00000114251:ENSG00000124602:ENSG00000213420:ENSG00000066923…
DEG.down	Artery_Tibial	1746	59	0.791038	1	ENSG00000117091:ENSG00000186517:ENSG00000162755:ENSG00000162894:ENSG00000180667:ENSG00000123836:ENSG00000196878:ENSG00000123689:ENSG00000009790:ENSG00000162757:ENSG00000134463:ENSG00000128918:ENSG00000103569:ENSG00000074410:ENSG00000035664:ENSG00000166797:ENSG00000180096:ENSG00000196118:ENSG00000099365:ENSG00000178226:ENSG00000140678:ENSG00000205710:ENSG00000108515:ENSG00000180787:ENSG00000132530…
DEG.down	Bladder	103	6	0.182273	1	ENSG00000123836:ENSG00000099365:ENSG00000056736:ENSG00000157445:ENSG00000166924:ENSG00000087085
DEG.down	Brain_Amygdala	6995	238	0.958737	1	ENSG00000162736:ENSG00000186517:ENSG00000158793:ENSG00000158796:ENSG00000143258:ENSG00000143224:ENSG00000158850:ENSG00000158859:ENSG00000158887:ENSG00000143486:ENSG00000143479:ENSG00000162889:ENSG00000180667:ENSG00000196352:ENSG00000117335:ENSG00000174059:ENSG00000076356:ENSG00000196878:ENSG00000123689:ENSG00000117594:ENSG00000117595:ENSG00000117597:ENSG00000082497:ENSG00000148429:ENSG00000134463…
DEG.down	Brain_Anterior_cingulate_cortex_BA24	6003	217	0.680691	1	ENSG00000162736:ENSG00000186517:ENSG00000158793:ENSG00000158796:ENSG00000143258:ENSG00000143224:ENSG00000158850:ENSG00000158859:ENSG00000158869:ENSG00000158887:ENSG00000143486:ENSG00000143479:ENSG00000162889:ENSG00000180667:ENSG00000123836:ENSG00000196352:ENSG00000117335:ENSG00000174059:ENSG00000196878:ENSG00000123689:ENSG00000117594:ENSG00000117597:ENSG00000082497:ENSG00000148429:ENSG00000134463…
DEG.down	Brain_Caudate_basal_ganglia	6174	217	0.840406	1	ENSG00000162736:ENSG00000186517:ENSG00000158793:ENSG00000158796:ENSG00000143258:ENSG00000143224:ENSG00000158850:ENSG00000158859:ENSG00000158869:ENSG00000158887:ENSG00000143486:ENSG00000143479:ENSG00000162889:ENSG00000180667:ENSG00000196352:ENSG00000117335:ENSG00000174059:ENSG00000076356:ENSG00000196878:ENSG00000123689:ENSG00000117594:ENSG00000117595:ENSG00000117597:ENSG00000148429:ENSG00000134463…
DEG.down	Brain_Cerebellar_Hemisphere	2381	71	0.982131	1	ENSG00000215845:ENSG00000186517:ENSG00000158859:ENSG00000158869:ENSG00000143486:ENSG00000162889:ENSG00000123836:ENSG00000196352:ENSG00000174059:ENSG00000196878:ENSG00000123689:ENSG00000148429:ENSG00000134463:ENSG00000110077:ENSG00000150687:ENSG00000174804:ENSG00000100599:ENSG00000100600:ENSG00000103642:ENSG00000185088:ENSG00000074410:ENSG00000197361:ENSG00000196118:ENSG00000150281:ENSG00000175938…
DEG.down	Brain_Cerebellum	2483	70	0.995906	1	ENSG00000215845:ENSG00000158859:ENSG00000158869:ENSG00000143486:ENSG00000123836:ENSG00000196352:ENSG00000174059:ENSG00000196878:ENSG00000123689:ENSG00000134463:ENSG00000137501:ENSG00000150687:ENSG00000174804:ENSG00000100599:ENSG00000100600:ENSG00000157483:ENSG00000103642:ENSG00000185088:ENSG00000166128:ENSG00000197361:ENSG00000035664:ENSG00000166797:ENSG00000180209:ENSG00000196118:ENSG00000150281…
DEG.down	Brain_Cortex	4957	155	0.995276	1	ENSG00000162736:ENSG00000186517:ENSG00000158796:ENSG00000158859:ENSG00000158869:ENSG00000158887:ENSG00000143486:ENSG00000143479:ENSG00000162889:ENSG00000180667:ENSG00000196352:ENSG00000117335:ENSG00000174059:ENSG00000196878:ENSG00000123689:ENSG00000117594:ENSG00000162757:ENSG00000148429:ENSG00000134463:ENSG00000151461:ENSG00000166889:ENSG00000166900:ENSG00000110077:ENSG00000165494:ENSG00000137504…
DEG.down	Brain_Frontal_Cortex_BA9	4429	159	0.687783	1	ENSG00000162736:ENSG00000186517:ENSG00000158796:ENSG00000158850:ENSG00000158859:ENSG00000158869:ENSG00000158887:ENSG00000143486:ENSG00000143479:ENSG00000162889:ENSG00000180667:ENSG00000196352:ENSG00000117335:ENSG00000174059:ENSG00000196878:ENSG00000123689:ENSG00000117594:ENSG00000162757:ENSG00000148429:ENSG00000134463:ENSG00000166889:ENSG00000166900:ENSG00000110077:ENSG00000110079:ENSG00000165494…
DEG.down	Brain_Hippocampus	6806	220	0.996045	1	ENSG00000162736:ENSG00000186517:ENSG00000158793:ENSG00000158796:ENSG00000143258:ENSG00000143224:ENSG00000158850:ENSG00000158869:ENSG00000158887:ENSG00000143486:ENSG00000143479:ENSG00000162889:ENSG00000180667:ENSG00000196352:ENSG00000117335:ENSG00000174059:ENSG00000076356:ENSG00000196878:ENSG00000123689:ENSG00000117594:ENSG00000117595:ENSG00000117597:ENSG00000082497:ENSG00000148429:ENSG00000134463…
DEG.down	Brain_Hypothalamus	5303	179	0.938808	1	ENSG00000162736:ENSG00000215845:ENSG00000186517:ENSG00000158793:ENSG00000158796:ENSG00000143258:ENSG00000158850:ENSG00000158859:ENSG00000158887:ENSG00000143486:ENSG00000143479:ENSG00000162889:ENSG00000180667:ENSG00000123836:ENSG00000196352:ENSG00000117335:ENSG00000174059:ENSG00000076356:ENSG00000196878:ENSG00000123689:ENSG00000117594:ENSG00000162757:ENSG00000117595:ENSG00000048740:ENSG00000148429…
DEG.down	Brain_Nucleus_accumbens_basal_ganglia	5801	198	0.92735	1	ENSG00000162736:ENSG00000186517:ENSG00000158793:ENSG00000158796:ENSG00000143258:ENSG00000143224:ENSG00000158850:ENSG00000158859:ENSG00000158869:ENSG00000158887:ENSG00000143486:ENSG00000143479:ENSG00000162889:ENSG00000180667:ENSG00000196352:ENSG00000117335:ENSG00000174059:ENSG00000196878:ENSG00000123689:ENSG00000117594:ENSG00000148429:ENSG00000134463:ENSG00000151461:ENSG00000197629:ENSG00000166889…
DEG.down	Brain_Putamen_basal_ganglia	7081	237	0.980964	1	ENSG00000162736:ENSG00000215845:ENSG00000186517:ENSG00000158793:ENSG00000158796:ENSG00000143258:ENSG00000143224:ENSG00000158850:ENSG00000158859:ENSG00000158869:ENSG00000158887:ENSG00000143486:ENSG00000162889:ENSG00000180667:ENSG00000196352:ENSG00000117335:ENSG00000174059:ENSG00000076356:ENSG00000196878:ENSG00000123689:ENSG00000117597:ENSG00000148429:ENSG00000134463:ENSG00000151461:ENSG00000197629…
DEG.down	Brain_Spinal_cord_cervical_c-1	4547	139	0.997053	1	ENSG00000215845:ENSG00000158793:ENSG00000158796:ENSG00000158850:ENSG00000143486:ENSG00000180667:ENSG00000196352:ENSG00000174059:ENSG00000076356:ENSG00000196878:ENSG00000123689:ENSG00000117594:ENSG00000162757:ENSG00000117595:ENSG00000048740:ENSG00000134463:ENSG00000151461:ENSG00000166889:ENSG00000166900:ENSG00000166902:ENSG00000165494:ENSG00000151376:ENSG00000150687:ENSG00000174804:ENSG00000196914…
DEG.down	Brain_Substantia_nigra	6489	210	0.994461	1	ENSG00000162736:ENSG00000215845:ENSG00000186517:ENSG00000158793:ENSG00000158796:ENSG00000143258:ENSG00000143224:ENSG00000158850:ENSG00000158887:ENSG00000143486:ENSG00000162889:ENSG00000180667:ENSG00000196352:ENSG00000117335:ENSG00000174059:ENSG00000076356:ENSG00000196878:ENSG00000123689:ENSG00000009790:ENSG00000117595:ENSG00000117597:ENSG00000048740:ENSG00000148429:ENSG00000134463:ENSG00000151461…
DEG.down	Breast_Mammary_Tissue	912	30	0.77481	1	ENSG00000162755:ENSG00000163531:ENSG00000123836:ENSG00000009790:ENSG00000137642:ENSG00000103569:ENSG00000157456:ENSG00000197361:ENSG00000180209:ENSG00000156885:ENSG00000108515:ENSG00000105352:ENSG00000007306:ENSG00000105388:ENSG00000086548:ENSG00000226763:ENSG00000159871:ENSG00000234906:ENSG00000104879:ENSG00000197380:ENSG00000167748:ENSG00000066248:ENSG00000087586:ENSG00000101144:ENSG00000157445…
DEG.down	Cells_Cultured_fibroblasts	1713	66	0.382437	1	ENSG00000215845:ENSG00000162755:ENSG00000158859:ENSG00000158869:ENSG00000158887:ENSG00000163531:ENSG00000123836:ENSG00000174059:ENSG00000082497:ENSG00000048740:ENSG00000134463:ENSG00000151376:ENSG00000103569:ENSG00000035664:ENSG00000180096:ENSG00000196118:ENSG00000099365:ENSG00000141480:ENSG00000161921:ENSG00000108556:ENSG00000108515:ENSG00000178971:ENSG00000198740:ENSG00000064300:ENSG00000121104…
DEG.down	Cells_EBV-transformed_lymphocytes	2063	59	0.988598	1	ENSG00000162755:ENSG00000158869:ENSG00000158887:ENSG00000123836:ENSG00000123689:ENSG00000134463:ENSG00000166900:ENSG00000196914:ENSG00000137871:ENSG00000103569:ENSG00000140416:ENSG00000035664:ENSG00000179965:ENSG00000102870:ENSG00000099385:ENSG00000099377:ENSG00000140682:ENSG00000070444:ENSG00000161921:ENSG00000129219:ENSG00000108556:ENSG00000182575:ENSG00000005884:ENSG00000136451:ENSG00000005379…
DEG.down	Cervix_Ectocervix	2	0	1	1
DEG.down	Cervix_Endocervix	5	0	1	1
DEG.down	Colon_Sigmoid	1530	65	0.133055	1	ENSG00000117091:ENSG00000026751:ENSG00000215845:ENSG00000186517:ENSG00000162894:ENSG00000123836:ENSG00000076356:ENSG00000008118:ENSG00000196878:ENSG00000123689:ENSG00000117594:ENSG00000009790:ENSG00000162757:ENSG00000117595:ENSG00000134463:ENSG00000156738:ENSG00000150672:ENSG00000137501:ENSG00000137642:ENSG00000128918:ENSG00000103569:ENSG00000157456:ENSG00000074410:ENSG00000035664:ENSG00000180209…
DEG.down	Colon_Transverse	1404	39	0.979621	1	ENSG00000143479:ENSG00000182795:ENSG00000123838:ENSG00000117594:ENSG00000134463:ENSG00000150672:ENSG00000103569:ENSG00000138613:ENSG00000099365:ENSG00000140678:ENSG00000156885:ENSG00000182853:ENSG00000108556:ENSG00000108515:ENSG00000174326:ENSG00000108387:ENSG00000105352:ENSG00000170956:ENSG00000079435:ENSG00000189377:ENSG00000159871:ENSG00000234906:ENSG00000007047:ENSG00000104879:ENSG00000104881…
DEG.down	Esophagus_Gastroesophageal_Junction	1406	61	0.108062	1	ENSG00000117091:ENSG00000186517:ENSG00000162894:ENSG00000162896:ENSG00000123836:ENSG00000009790:ENSG00000162757:ENSG00000117595:ENSG00000134463:ENSG00000137501:ENSG00000109929:ENSG00000137642:ENSG00000103569:ENSG00000035664:ENSG00000166797:ENSG00000180096:ENSG00000196118:ENSG00000099365:ENSG00000052344:ENSG00000140678:ENSG00000161921:ENSG00000182853:ENSG00000108556:ENSG00000174326:ENSG00000166562…
DEG.down	Esophagus_Mucosa	3122	99	0.964141	1	ENSG00000162755:ENSG00000158859:ENSG00000158869:ENSG00000158887:ENSG00000163531:ENSG00000143479:ENSG00000174059:ENSG00000123689:ENSG00000117594:ENSG00000048740:ENSG00000197629:ENSG00000110077:ENSG00000110079:ENSG00000137502:ENSG00000150672:ENSG00000171204:ENSG00000137501:ENSG00000151376:ENSG00000150687:ENSG00000174804:ENSG00000154114:ENSG00000109944:ENSG00000100599:ENSG00000137871:ENSG00000103569…
DEG.down	Esophagus_Muscularis	1582	67	0.134329	1	ENSG00000117091:ENSG00000215845:ENSG00000186517:ENSG00000162894:ENSG00000180667:ENSG00000123836:ENSG00000123689:ENSG00000009790:ENSG00000162757:ENSG00000117595:ENSG00000134463:ENSG00000150672:ENSG00000137501:ENSG00000137642:ENSG00000103569:ENSG00000171914:ENSG00000035664:ENSG00000166797:ENSG00000180209:ENSG00000180096:ENSG00000196118:ENSG00000099365:ENSG00000140678:ENSG00000161921:ENSG00000182853…
DEG.down	Fallopian_Tube	1	0	1	1
DEG.down	Heart_Atrial_Appendage	7365	236	0.998634	1	ENSG00000158773:ENSG00000186517:ENSG00000162755:ENSG00000158793:ENSG00000158796:ENSG00000143258:ENSG00000143224:ENSG00000158850:ENSG00000143486:ENSG00000162894:ENSG00000180667:ENSG00000117335:ENSG00000076356:ENSG00000196878:ENSG00000117594:ENSG00000162757:ENSG00000117597:ENSG00000148429:ENSG00000151461:ENSG00000197629:ENSG00000166889:ENSG00000166900:ENSG00000214787:ENSG00000110079:ENSG00000137502…
DEG.down	Heart_Left_Ventricle	8514	277	0.998889	1	ENSG00000162736:ENSG00000215845:ENSG00000158773:ENSG00000186517:ENSG00000162755:ENSG00000158793:ENSG00000158796:ENSG00000143222:ENSG00000143258:ENSG00000143224:ENSG00000158850:ENSG00000158869:ENSG00000158887:ENSG00000163531:ENSG00000143486:ENSG00000162894:ENSG00000180667:ENSG00000196352:ENSG00000117335:ENSG00000076356:ENSG00000196878:ENSG00000117594:ENSG00000117597:ENSG00000082497:ENSG00000048740…
DEG.down	Kidney_Cortex	5049	123	1	1	ENSG00000186517:ENSG00000143217:ENSG00000158796:ENSG00000158887:ENSG00000143479:ENSG00000182795:ENSG00000180667:ENSG00000196352:ENSG00000076356:ENSG00000117594:ENSG00000117597:ENSG00000082497:ENSG00000048740:ENSG00000148429:ENSG00000151461:ENSG00000197629:ENSG00000214787:ENSG00000137502:ENSG00000165494:ENSG00000149196:ENSG00000154114:ENSG00000166261:ENSG00000066427:ENSG00000165934:ENSG00000100599…
DEG.down	Kidney_Medulla	0	0	1	1
DEG.down	Liver	7196	229	0.998933	1	ENSG00000162736:ENSG00000117091:ENSG00000186517:ENSG00000162755:ENSG00000158796:ENSG00000143222:ENSG00000143258:ENSG00000143224:ENSG00000158850:ENSG00000158859:ENSG00000158887:ENSG00000163531:ENSG00000143486:ENSG00000143479:ENSG00000162892:ENSG00000162894:ENSG00000180667:ENSG00000123836:ENSG00000196352:ENSG00000174059:ENSG00000076356:ENSG00000009790:ENSG00000162757:ENSG00000048740:ENSG00000151461…
DEG.down	Lung	820	24	0.906187	1	ENSG00000162755:ENSG00000158887:ENSG00000134812:ENSG00000150672:ENSG00000171914:ENSG00000074410:ENSG00000197361:ENSG00000180209:ENSG00000179965:ENSG00000099365:ENSG00000156885:ENSG00000064300:ENSG00000079435:ENSG00000105767:ENSG00000142273:ENSG00000204851:ENSG00000167748:ENSG00000087510:ENSG00000101144:ENSG00000124701:ENSG00000213420:ENSG00000066923:ENSG00000159784:ENSG00000120915
DEG.down	Minor_Salivary_Gland	1666	42	0.998003	1	ENSG00000117091:ENSG00000158859:ENSG00000163531:ENSG00000076356:ENSG00000117594:ENSG00000048740:ENSG00000150672:ENSG00000109944:ENSG00000100599:ENSG00000128918:ENSG00000103569:ENSG00000171914:ENSG00000166128:ENSG00000197361:ENSG00000179965:ENSG00000099365:ENSG00000151006:ENSG00000108556:ENSG00000196388:ENSG00000182575:ENSG00000108387:ENSG00000108395:ENSG00000176222:ENSG00000125740:ENSG00000177464…
DEG.down	Muscle_Skeletal	6093	203	0.973162	1	ENSG00000162736:ENSG00000215845:ENSG00000186517:ENSG00000162755:ENSG00000158793:ENSG00000143258:ENSG00000143224:ENSG00000158850:ENSG00000158859:ENSG00000158869:ENSG00000158887:ENSG00000163531:ENSG00000180667:ENSG00000117335:ENSG00000174059:ENSG00000076356:ENSG00000196878:ENSG00000117594:ENSG00000117597:ENSG00000048740:ENSG00000197629:ENSG00000166900:ENSG00000110077:ENSG00000110079:ENSG00000171204…
DEG.down	Nerve_Tibial	784	26	0.746897	1	ENSG00000117091:ENSG00000162894:ENSG00000008118:ENSG00000196878:ENSG00000009790:ENSG00000117595:ENSG00000150672:ENSG00000137642:ENSG00000074410:ENSG00000197361:ENSG00000156885:ENSG00000174327:ENSG00000174326:ENSG00000064687:ENSG00000170684:ENSG00000125740:ENSG00000167414:ENSG00000167748:ENSG00000087586:ENSG00000114251:ENSG00000124701:ENSG00000124731:ENSG00000096088:ENSG00000146072:ENSG00000087085…
DEG.down	Ovary	1429	50	0.684171	1	ENSG00000186517:ENSG00000158887:ENSG00000162894:ENSG00000162896:ENSG00000180667:ENSG00000123836:ENSG00000196878:ENSG00000162757:ENSG00000117595:ENSG00000197629:ENSG00000110077:ENSG00000214787:ENSG00000137501:ENSG00000103569:ENSG00000157456:ENSG00000074410:ENSG00000180209:ENSG00000052344:ENSG00000178226:ENSG00000140678:ENSG00000156885:ENSG00000182853:ENSG00000174327:ENSG00000132514:ENSG00000108798…
DEG.down	Pancreas	8671	281	0.99931	1	ENSG00000158773:ENSG00000186517:ENSG00000143217:ENSG00000162755:ENSG00000143256:ENSG00000158793:ENSG00000158796:ENSG00000143258:ENSG00000143224:ENSG00000158859:ENSG00000158864:ENSG00000158869:ENSG00000158887:ENSG00000163531:ENSG00000143486:ENSG00000143479:ENSG00000162889:ENSG00000180667:ENSG00000123836:ENSG00000196352:ENSG00000174059:ENSG00000196878:ENSG00000123689:ENSG00000117594:ENSG00000117597…
DEG.down	Pituitary	1752	49	0.98767	1	ENSG00000117091:ENSG00000186517:ENSG00000162894:ENSG00000174059:ENSG00000076356:ENSG00000196878:ENSG00000123689:ENSG00000009790:ENSG00000048740:ENSG00000197629:ENSG00000100599:ENSG00000157483:ENSG00000140416:ENSG00000166128:ENSG00000035664:ENSG00000180096:ENSG00000099377:ENSG00000140682:ENSG00000129250:ENSG00000132514:ENSG00000173868:ENSG00000081923:ENSG00000079435:ENSG00000104783:ENSG00000159871…
DEG.down	Prostate	698	22	0.810544	1	ENSG00000123836:ENSG00000196352:ENSG00000048740:ENSG00000150672:ENSG00000103569:ENSG00000171914:ENSG00000156885:ENSG00000108556:ENSG00000108387:ENSG00000079435:ENSG00000159871:ENSG00000130208:ENSG00000104892:ENSG00000171051:ENSG00000182600:ENSG00000066248:ENSG00000087586:ENSG00000163687:ENSG00000163686:ENSG00000124701:ENSG00000166924:ENSG00000168079
DEG.down	Skin_Not_Sun_Exposed_Suprapubic	2330	77	0.874611	1	ENSG00000026751:ENSG00000162755:ENSG00000158859:ENSG00000158869:ENSG00000163531:ENSG00000143479:ENSG00000162894:ENSG00000162896:ENSG00000009790:ENSG00000048740:ENSG00000197629:ENSG00000110077:ENSG00000110079:ENSG00000171204:ENSG00000137501:ENSG00000151376:ENSG00000150687:ENSG00000174804:ENSG00000137642:ENSG00000100599:ENSG00000128918:ENSG00000171914:ENSG00000185088:ENSG00000166128:ENSG00000138613…
DEG.down	Skin_Sun_Exposed_Lower_leg	2123	69	0.892571	1	ENSG00000026751:ENSG00000162755:ENSG00000158859:ENSG00000163531:ENSG00000143479:ENSG00000162894:ENSG00000009790:ENSG00000048740:ENSG00000197629:ENSG00000110077:ENSG00000110079:ENSG00000171204:ENSG00000137501:ENSG00000151376:ENSG00000174804:ENSG00000137642:ENSG00000100599:ENSG00000128918:ENSG00000171914:ENSG00000185088:ENSG00000166128:ENSG00000197361:ENSG00000166797:ENSG00000179965:ENSG00000196118…
DEG.down	Small_Intestine_Terminal_Ileum	1257	28	0.999163	1	ENSG00000143217:ENSG00000162755:ENSG00000143479:ENSG00000117594:ENSG00000082497:ENSG00000134463:ENSG00000128918:ENSG00000103569:ENSG00000171914:ENSG00000156885:ENSG00000205710:ENSG00000182575:ENSG00000108387:ENSG00000105767:ENSG00000159871:ENSG00000007047:ENSG00000104879:ENSG00000104881:ENSG00000104967:ENSG00000204851:ENSG00000101144:ENSG00000157445:ENSG00000124780:ENSG00000124701:ENSG00000180113…
DEG.down	Spleen	1930	41	0.999988	1	ENSG00000162755:ENSG00000158859:ENSG00000143479:ENSG00000174059:ENSG00000076356:ENSG00000196878:ENSG00000117595:ENSG00000137501:ENSG00000150687:ENSG00000196914:ENSG00000109929:ENSG00000128918:ENSG00000128923:ENSG00000157483:ENSG00000171914:ENSG00000179965:ENSG00000150281:ENSG00000156885:ENSG00000182575:ENSG00000121057:ENSG00000081923:ENSG00000049759:ENSG00000105767:ENSG00000073008:ENSG00000104879…
DEG.down	Stomach	2290	66	0.990483	1	ENSG00000163531:ENSG00000162892:ENSG00000196352:ENSG00000117594:ENSG00000009790:ENSG00000048740:ENSG00000137502:ENSG00000150672:ENSG00000137642:ENSG00000109944:ENSG00000100599:ENSG00000103569:ENSG00000128923:ENSG00000166128:ENSG00000138613:ENSG00000035664:ENSG00000196118:ENSG00000099365:ENSG00000140678:ENSG00000156885:ENSG00000182853:ENSG00000129219:ENSG00000108556:ENSG00000108515:ENSG00000029725…
DEG.down	Testis	2599	85	0.906864	1	ENSG00000117091:ENSG00000186517:ENSG00000158859:ENSG00000158869:ENSG00000158887:ENSG00000163531:ENSG00000162894:ENSG00000182795:ENSG00000076356:ENSG00000008118:ENSG00000196878:ENSG00000009790:ENSG00000048740:ENSG00000197629:ENSG00000110077:ENSG00000214787:ENSG00000110079:ENSG00000156738:ENSG00000137502:ENSG00000150672:ENSG00000137501:ENSG00000174804:ENSG00000196914:ENSG00000137642:ENSG00000157483…
DEG.down	Thyroid	976	40	0.272499	1	ENSG00000186517:ENSG00000163531:ENSG00000196878:ENSG00000048740:ENSG00000137501:ENSG00000128918:ENSG00000103569:ENSG00000157456:ENSG00000074410:ENSG00000197361:ENSG00000099365:ENSG00000156885:ENSG00000182853:ENSG00000161929:ENSG00000182575:ENSG00000141682:ENSG00000105352:ENSG00000105767:ENSG00000104783:ENSG00000159871:ENSG00000142273:ENSG00000234906:ENSG00000204851:ENSG00000197380:ENSG00000167748…
DEG.down	Uterus	788	33	0.254527	1	ENSG00000026751:ENSG00000215845:ENSG00000186517:ENSG00000123836:ENSG00000123689:ENSG00000117594:ENSG00000117595:ENSG00000150672:ENSG00000137642:ENSG00000103569:ENSG00000035664:ENSG00000052344:ENSG00000178226:ENSG00000156885:ENSG00000108556:ENSG00000108375:ENSG00000049759:ENSG00000141682:ENSG00000064687:ENSG00000104783:ENSG00000159871:ENSG00000130208:ENSG00000170684:ENSG00000104879:ENSG00000105357…
DEG.down	Vagina	598	19	0.78479	1	ENSG00000123836:ENSG00000048740:ENSG00000150672:ENSG00000103569:ENSG00000099365:ENSG00000156885:ENSG00000108556:ENSG00000108515:ENSG00000108387:ENSG00000049759:ENSG00000166562:ENSG00000130208:ENSG00000125740:ENSG00000129450:ENSG00000254415:ENSG00000171051:ENSG00000016391:ENSG00000095970:ENSG00000166924
DEG.down	Whole_Blood	6321	186	0.999977	1	ENSG00000143256:ENSG00000143258:ENSG00000143224:ENSG00000158864:ENSG00000143486:ENSG00000196878:ENSG00000151461:ENSG00000166902:ENSG00000110107:ENSG00000165494:ENSG00000171204:ENSG00000171202:ENSG00000137504:ENSG00000137501:ENSG00000074266:ENSG00000149196:ENSG00000150687:ENSG00000196914:ENSG00000154114:ENSG00000109929:ENSG00000166261:ENSG00000066427:ENSG00000183648:ENSG00000165934:ENSG00000100600…
DEG.twoside	Adipose_Subcutaneous	2996	92	0.98178	1	ENSG00000117091:ENSG00000143217:ENSG00000162755:ENSG00000158859:ENSG00000158869:ENSG00000163531:ENSG00000162892:ENSG00000123836:ENSG00000174059:ENSG00000123689:ENSG00000117594:ENSG00000162757:ENSG00000117595:ENSG00000048740:ENSG00000134463:ENSG00000149124:ENSG00000197629:ENSG00000149534:ENSG00000110077:ENSG00000214787:ENSG00000110079:ENSG00000166926:ENSG00000137501:ENSG00000151376:ENSG00000150687…
DEG.twoside	Adipose_Visceral_Omentum	2828	93	0.907893	1	ENSG00000122223:ENSG00000162755:ENSG00000158859:ENSG00000158869:ENSG00000143479:ENSG00000136634:ENSG00000162891:ENSG00000162892:ENSG00000162894:ENSG00000180667:ENSG00000123836:ENSG00000174059:ENSG00000196878:ENSG00000123689:ENSG00000162757:ENSG00000117595:ENSG00000134463:ENSG00000149124:ENSG00000197629:ENSG00000134812:ENSG00000110077:ENSG00000214787:ENSG00000110079:ENSG00000150672:ENSG00000150687…
DEG.twoside	Adrenal_Gland	4198	108	0.999998	1	ENSG00000158793:ENSG00000158869:ENSG00000158887:ENSG00000143479:ENSG00000196352:ENSG00000076356:ENSG00000008118:ENSG00000196878:ENSG00000123689:ENSG00000048740:ENSG00000134463:ENSG00000151461:ENSG00000110079:ENSG00000137501:ENSG00000151376:ENSG00000137642:ENSG00000066427:ENSG00000103569:ENSG00000137845:ENSG00000128923:ENSG00000157456:ENSG00000157483:ENSG00000171914:ENSG00000103642:ENSG00000185088…
DEG.twoside	Artery_Aorta	3426	103	0.993709	1	ENSG00000158859:ENSG00000158869:ENSG00000158887:ENSG00000136634:ENSG00000162894:ENSG00000180667:ENSG00000123836:ENSG00000196352:ENSG00000174059:ENSG00000196878:ENSG00000009790:ENSG00000162757:ENSG00000082497:ENSG00000134463:ENSG00000197629:ENSG00000110077:ENSG00000110079:ENSG00000150672:ENSG00000150687:ENSG00000174804:ENSG00000140090:ENSG00000100599:ENSG00000128923:ENSG00000157456:ENSG00000157483…
DEG.twoside	Artery_Coronary	2456	82	0.860437	1	ENSG00000158859:ENSG00000158869:ENSG00000158887:ENSG00000163531:ENSG00000180667:ENSG00000123836:ENSG00000174059:ENSG00000076356:ENSG00000117595:ENSG00000082497:ENSG00000197629:ENSG00000110077:ENSG00000214787:ENSG00000110079:ENSG00000150672:ENSG00000137501:ENSG00000149196:ENSG00000149201:ENSG00000150687:ENSG00000174804:ENSG00000128918:ENSG00000128923:ENSG00000157483:ENSG00000185088:ENSG00000166128…
DEG.twoside	Artery_Tibial	3921	102	0.999993	1	ENSG00000117091:ENSG00000186517:ENSG00000162755:ENSG00000162894:ENSG00000180667:ENSG00000123836:ENSG00000196878:ENSG00000123689:ENSG00000009790:ENSG00000162757:ENSG00000134463:ENSG00000151461:ENSG00000137501:ENSG00000149196:ENSG00000149201:ENSG00000150687:ENSG00000174804:ENSG00000137871:ENSG00000140262:ENSG00000128918:ENSG00000103569:ENSG00000157483:ENSG00000185088:ENSG00000074410:ENSG00000197361…
DEG.twoside	Bladder	831	31	0.508373	1	ENSG00000158887:ENSG00000123836:ENSG00000174059:ENSG00000076356:ENSG00000151376:ENSG00000150687:ENSG00000137871:ENSG00000140262:ENSG00000197361:ENSG00000150281:ENSG00000175938:ENSG00000099365:ENSG00000140682:ENSG00000132514:ENSG00000182575:ENSG00000121104:ENSG00000136451:ENSG00000081923:ENSG00000104866:ENSG00000177045:ENSG00000197380:ENSG00000105492:ENSG00000171940:ENSG00000198768:ENSG00000056736…
DEG.twoside	Brain_Amygdala	8433	274	0.9989	1	ENSG00000162736:ENSG00000186517:ENSG00000162755:ENSG00000158793:ENSG00000158796:ENSG00000143258:ENSG00000143224:ENSG00000158850:ENSG00000158859:ENSG00000158887:ENSG00000143486:ENSG00000143479:ENSG00000162889:ENSG00000180667:ENSG00000196352:ENSG00000117335:ENSG00000174059:ENSG00000076356:ENSG00000008118:ENSG00000196878:ENSG00000123689:ENSG00000117594:ENSG00000117595:ENSG00000117597:ENSG00000082497…
DEG.twoside	Brain_Anterior_cingulate_cortex_BA24	7869	262	0.991173	1	ENSG00000162736:ENSG00000186517:ENSG00000162755:ENSG00000158793:ENSG00000158796:ENSG00000143258:ENSG00000143224:ENSG00000158850:ENSG00000158859:ENSG00000158869:ENSG00000158887:ENSG00000143486:ENSG00000143479:ENSG00000162889:ENSG00000180667:ENSG00000123836:ENSG00000196352:ENSG00000117335:ENSG00000174059:ENSG00000008118:ENSG00000196878:ENSG00000123689:ENSG00000117594:ENSG00000117597:ENSG00000082497…
DEG.twoside	Brain_Caudate_basal_ganglia	7877	255	0.998459	1	ENSG00000162736:ENSG00000171786:ENSG00000186517:ENSG00000162755:ENSG00000158793:ENSG00000158796:ENSG00000143258:ENSG00000143224:ENSG00000158850:ENSG00000158859:ENSG00000158869:ENSG00000158887:ENSG00000163531:ENSG00000143486:ENSG00000143479:ENSG00000162889:ENSG00000180667:ENSG00000196352:ENSG00000117335:ENSG00000174059:ENSG00000076356:ENSG00000008118:ENSG00000196878:ENSG00000123689:ENSG00000117594…
DEG.twoside	Brain_Cerebellar_Hemisphere	6629	197	0.999975	1	ENSG00000171786:ENSG00000215845:ENSG00000186517:ENSG00000162755:ENSG00000143224:ENSG00000158859:ENSG00000158869:ENSG00000163531:ENSG00000143486:ENSG00000162889:ENSG00000123836:ENSG00000196352:ENSG00000174059:ENSG00000076356:ENSG00000196878:ENSG00000123689:ENSG00000117595:ENSG00000048740:ENSG00000148429:ENSG00000134463:ENSG00000166900:ENSG00000110077:ENSG00000137502:ENSG00000150672:ENSG00000171204…
DEG.twoside	Brain_Cerebellum	6538	191	0.999991	1	ENSG00000171786:ENSG00000215845:ENSG00000162755:ENSG00000143258:ENSG00000143224:ENSG00000158859:ENSG00000158869:ENSG00000163531:ENSG00000143486:ENSG00000123836:ENSG00000196352:ENSG00000174059:ENSG00000076356:ENSG00000196878:ENSG00000123689:ENSG00000117594:ENSG00000162757:ENSG00000117595:ENSG00000134463:ENSG00000166900:ENSG00000137502:ENSG00000150672:ENSG00000137501:ENSG00000074266:ENSG00000151376…
DEG.twoside	Brain_Cortex	7116	205	0.999999	1	ENSG00000162736:ENSG00000186517:ENSG00000162755:ENSG00000158796:ENSG00000158859:ENSG00000158869:ENSG00000158887:ENSG00000163531:ENSG00000143486:ENSG00000143479:ENSG00000162889:ENSG00000180667:ENSG00000196352:ENSG00000117335:ENSG00000174059:ENSG00000008118:ENSG00000196878:ENSG00000123689:ENSG00000117594:ENSG00000162757:ENSG00000148429:ENSG00000134463:ENSG00000151461:ENSG00000166889:ENSG00000166900…
DEG.twoside	Brain_Frontal_Cortex_BA9	6851	217	0.998814	1	ENSG00000162736:ENSG00000186517:ENSG00000162755:ENSG00000158796:ENSG00000158850:ENSG00000158859:ENSG00000158869:ENSG00000158887:ENSG00000163531:ENSG00000143486:ENSG00000143479:ENSG00000162889:ENSG00000180667:ENSG00000196352:ENSG00000117335:ENSG00000174059:ENSG00000008118:ENSG00000196878:ENSG00000123689:ENSG00000117594:ENSG00000162757:ENSG00000048740:ENSG00000148429:ENSG00000134463:ENSG00000166889…
DEG.twoside	Brain_Hippocampus	8348	257	0.999985	1	ENSG00000162736:ENSG00000186517:ENSG00000158793:ENSG00000158796:ENSG00000143258:ENSG00000143224:ENSG00000158850:ENSG00000158869:ENSG00000158887:ENSG00000163531:ENSG00000143486:ENSG00000143479:ENSG00000162889:ENSG00000180667:ENSG00000196352:ENSG00000117335:ENSG00000174059:ENSG00000076356:ENSG00000008118:ENSG00000196878:ENSG00000123689:ENSG00000117594:ENSG00000117595:ENSG00000117597:ENSG00000082497…
DEG.twoside	Brain_Hypothalamus	7282	230	0.999408	1	ENSG00000162736:ENSG00000171786:ENSG00000215845:ENSG00000186517:ENSG00000162755:ENSG00000158793:ENSG00000158796:ENSG00000143258:ENSG00000158850:ENSG00000158859:ENSG00000158887:ENSG00000163531:ENSG00000143486:ENSG00000143479:ENSG00000162889:ENSG00000180667:ENSG00000123836:ENSG00000196352:ENSG00000117335:ENSG00000174059:ENSG00000076356:ENSG00000008118:ENSG00000196878:ENSG00000123689:ENSG00000117594…
DEG.twoside	Brain_Nucleus_accumbens_basal_ganglia	7635	242	0.999519	1	ENSG00000162736:ENSG00000171786:ENSG00000186517:ENSG00000162755:ENSG00000158793:ENSG00000158796:ENSG00000143258:ENSG00000143224:ENSG00000158850:ENSG00000158859:ENSG00000158869:ENSG00000158887:ENSG00000143486:ENSG00000143479:ENSG00000162889:ENSG00000180667:ENSG00000196352:ENSG00000117335:ENSG00000174059:ENSG00000008118:ENSG00000196878:ENSG00000123689:ENSG00000117594:ENSG00000082497:ENSG00000148429…
DEG.twoside	Brain_Putamen_basal_ganglia	8427	269	0.999713	1	ENSG00000162736:ENSG00000171786:ENSG00000215845:ENSG00000186517:ENSG00000162755:ENSG00000158793:ENSG00000158796:ENSG00000143258:ENSG00000143224:ENSG00000158850:ENSG00000158859:ENSG00000158869:ENSG00000158887:ENSG00000163531:ENSG00000143486:ENSG00000162889:ENSG00000180667:ENSG00000196352:ENSG00000117335:ENSG00000174059:ENSG00000076356:ENSG00000008118:ENSG00000196878:ENSG00000123689:ENSG00000117597…
DEG.twoside	Brain_Spinal_cord_cervical_c-1	6158	187	0.999763	1	ENSG00000215845:ENSG00000158793:ENSG00000158796:ENSG00000158850:ENSG00000158859:ENSG00000158869:ENSG00000163531:ENSG00000143486:ENSG00000180667:ENSG00000196352:ENSG00000174059:ENSG00000076356:ENSG00000196878:ENSG00000123689:ENSG00000117594:ENSG00000162757:ENSG00000117595:ENSG00000048740:ENSG00000134463:ENSG00000151461:ENSG00000166889:ENSG00000166900:ENSG00000166902:ENSG00000137502:ENSG00000165494…
DEG.twoside	Brain_Substantia_nigra	7766	248	0.999311	1	ENSG00000162736:ENSG00000215845:ENSG00000186517:ENSG00000158793:ENSG00000158796:ENSG00000143258:ENSG00000143224:ENSG00000158850:ENSG00000158887:ENSG00000163531:ENSG00000143486:ENSG00000162889:ENSG00000180667:ENSG00000196352:ENSG00000117335:ENSG00000174059:ENSG00000076356:ENSG00000196878:ENSG00000123689:ENSG00000009790:ENSG00000117595:ENSG00000117597:ENSG00000048740:ENSG00000148429:ENSG00000134463…
DEG.twoside	Breast_Mammary_Tissue	2340	76	0.905379	1	ENSG00000143217:ENSG00000162755:ENSG00000158859:ENSG00000163531:ENSG00000162896:ENSG00000123836:ENSG00000174059:ENSG00000196878:ENSG00000123689:ENSG00000009790:ENSG00000117595:ENSG00000082497:ENSG00000134463:ENSG00000149124:ENSG00000134827:ENSG00000110079:ENSG00000151376:ENSG00000150687:ENSG00000174804:ENSG00000137642:ENSG00000103569:ENSG00000157456:ENSG00000171914:ENSG00000074410:ENSG00000197361…
DEG.twoside	Cells_Cultured_fibroblasts	5399	151	0.999993	1	ENSG00000215845:ENSG00000162755:ENSG00000158859:ENSG00000158869:ENSG00000158887:ENSG00000163531:ENSG00000143479:ENSG00000162892:ENSG00000123836:ENSG00000174059:ENSG00000117594:ENSG00000117597:ENSG00000082497:ENSG00000048740:ENSG00000134463:ENSG00000166889:ENSG00000179071:ENSG00000137501:ENSG00000151376:ENSG00000150687:ENSG00000154114:ENSG00000165934:ENSG00000140262:ENSG00000103569:ENSG00000137845…
DEG.twoside	Cells_EBV-transformed_lymphocytes	5896	191	0.990644	1	ENSG00000171786:ENSG00000117090:ENSG00000117091:ENSG00000026751:ENSG00000122223:ENSG00000215845:ENSG00000186517:ENSG00000162755:ENSG00000158850:ENSG00000158869:ENSG00000158887:ENSG00000136634:ENSG00000162892:ENSG00000162894:ENSG00000162896:ENSG00000123836:ENSG00000117322:ENSG00000203710:ENSG00000197721:ENSG00000123689:ENSG00000009790:ENSG00000162757:ENSG00000117597:ENSG00000048740:ENSG00000148429…
DEG.twoside	Cervix_Ectocervix	189	5	0.83304	1	ENSG00000129219:ENSG00000087510:ENSG00000106330:ENSG00000196411:ENSG00000106123
DEG.twoside	Cervix_Endocervix	1728	51	0.967449	1	ENSG00000143258:ENSG00000174059:ENSG00000166889:ENSG00000165494:ENSG00000149196:ENSG00000151376:ENSG00000150687:ENSG00000166261:ENSG00000137871:ENSG00000140262:ENSG00000128918:ENSG00000169951:ENSG00000099385:ENSG00000150281:ENSG00000175938:ENSG00000099381:ENSG00000103496:ENSG00000140682:ENSG00000129219:ENSG00000182575:ENSG00000121067:ENSG00000153933:ENSG00000136451:ENSG00000005379:ENSG00000131116…
DEG.twoside	Colon_Sigmoid	2794	108	0.323912	1	ENSG00000117091:ENSG00000026751:ENSG00000215845:ENSG00000186517:ENSG00000158887:ENSG00000163531:ENSG00000162894:ENSG00000162896:ENSG00000123836:ENSG00000076356:ENSG00000008118:ENSG00000196878:ENSG00000123689:ENSG00000117594:ENSG00000009790:ENSG00000162757:ENSG00000117595:ENSG00000082497:ENSG00000134463:ENSG00000214787:ENSG00000156738:ENSG00000071203:ENSG00000150672:ENSG00000137501:ENSG00000150687…
DEG.twoside	Colon_Transverse	2532	86	0.823727	1	ENSG00000026751:ENSG00000143479:ENSG00000162896:ENSG00000182795:ENSG00000123836:ENSG00000123843:ENSG00000123838:ENSG00000196878:ENSG00000117594:ENSG00000134463:ENSG00000156738:ENSG00000071203:ENSG00000166959:ENSG00000150672:ENSG00000137501:ENSG00000150687:ENSG00000103569:ENSG00000140297:ENSG00000138613:ENSG00000074410:ENSG00000197361:ENSG00000099365:ENSG00000052344:ENSG00000140678:ENSG00000156885…
DEG.twoside	Esophagus_Gastroesophageal_Junction	2422	87	0.63705	1	ENSG00000117091:ENSG00000186517:ENSG00000158887:ENSG00000163531:ENSG00000162894:ENSG00000162896:ENSG00000123836:ENSG00000174059:ENSG00000009790:ENSG00000162757:ENSG00000117595:ENSG00000048740:ENSG00000134463:ENSG00000149534:ENSG00000214787:ENSG00000137501:ENSG00000109929:ENSG00000137642:ENSG00000137871:ENSG00000103569:ENSG00000197361:ENSG00000035664:ENSG00000166797:ENSG00000180096:ENSG00000196118…
DEG.twoside	Esophagus_Mucosa	4877	170	0.835249	1	ENSG00000215845:ENSG00000186517:ENSG00000143217:ENSG00000162755:ENSG00000158859:ENSG00000158869:ENSG00000158887:ENSG00000163531:ENSG00000143479:ENSG00000142224:ENSG00000162896:ENSG00000182795:ENSG00000180667:ENSG00000174059:ENSG00000076356:ENSG00000196878:ENSG00000123689:ENSG00000117594:ENSG00000162757:ENSG00000117595:ENSG00000082497:ENSG00000048740:ENSG00000148429:ENSG00000197629:ENSG00000134827…
DEG.twoside	Esophagus_Muscularis	2625	91	0.76958	1	ENSG00000117091:ENSG00000215845:ENSG00000186517:ENSG00000158887:ENSG00000163531:ENSG00000162894:ENSG00000180667:ENSG00000123836:ENSG00000174059:ENSG00000123689:ENSG00000009790:ENSG00000162757:ENSG00000117595:ENSG00000048740:ENSG00000134463:ENSG00000149534:ENSG00000214787:ENSG00000150672:ENSG00000137501:ENSG00000137642:ENSG00000103569:ENSG00000171914:ENSG00000197361:ENSG00000035664:ENSG00000166797…
DEG.twoside	Fallopian_Tube	452	8	0.994697	1	ENSG00000174059:ENSG00000140682:ENSG00000136451:ENSG00000177045:ENSG00000166997:ENSG00000196411:ENSG00000106123:ENSG00000168077
DEG.twoside	Heart_Atrial_Appendage	7937	257	0.99853	1	ENSG00000158773:ENSG00000186517:ENSG00000162755:ENSG00000158793:ENSG00000158796:ENSG00000143258:ENSG00000143224:ENSG00000158850:ENSG00000158859:ENSG00000143486:ENSG00000143479:ENSG00000162894:ENSG00000180667:ENSG00000117335:ENSG00000174059:ENSG00000076356:ENSG00000196878:ENSG00000123689:ENSG00000117594:ENSG00000162757:ENSG00000117597:ENSG00000148429:ENSG00000151461:ENSG00000197629:ENSG00000166889…
DEG.twoside	Heart_Left_Ventricle	8909	285	0.999825	1	ENSG00000162736:ENSG00000215845:ENSG00000158773:ENSG00000186517:ENSG00000162755:ENSG00000158793:ENSG00000158796:ENSG00000143222:ENSG00000143258:ENSG00000143224:ENSG00000158850:ENSG00000158869:ENSG00000158887:ENSG00000163531:ENSG00000143486:ENSG00000162894:ENSG00000180667:ENSG00000196352:ENSG00000117335:ENSG00000076356:ENSG00000196878:ENSG00000123689:ENSG00000117594:ENSG00000117597:ENSG00000082497…
DEG.twoside	Kidney_Cortex	5997	158	1	1	ENSG00000215845:ENSG00000186517:ENSG00000143217:ENSG00000158796:ENSG00000158887:ENSG00000163531:ENSG00000143479:ENSG00000162896:ENSG00000162897:ENSG00000182795:ENSG00000180667:ENSG00000196352:ENSG00000076356:ENSG00000123689:ENSG00000117594:ENSG00000117597:ENSG00000082497:ENSG00000048740:ENSG00000148429:ENSG00000134463:ENSG00000151461:ENSG00000149124:ENSG00000197629:ENSG00000166900:ENSG00000214787…
DEG.twoside	Kidney_Medulla	93	5	0.261264	1	ENSG00000215845:ENSG00000123689:ENSG00000074410:ENSG00000052344:ENSG00000005884
DEG.twoside	Liver	8286	277	0.991647	1	ENSG00000162736:ENSG00000117091:ENSG00000186517:ENSG00000162755:ENSG00000158796:ENSG00000143222:ENSG00000143258:ENSG00000143224:ENSG00000158850:ENSG00000158859:ENSG00000158887:ENSG00000163531:ENSG00000143486:ENSG00000143479:ENSG00000162892:ENSG00000162894:ENSG00000162896:ENSG00000162897:ENSG00000180667:ENSG00000123836:ENSG00000123843:ENSG00000123838:ENSG00000196352:ENSG00000174059:ENSG00000076356…
DEG.twoside	Lung	3849	154	0.143571	1	ENSG00000117090:ENSG00000117091:ENSG00000026751:ENSG00000122223:ENSG00000186517:ENSG00000162755:ENSG00000158850:ENSG00000158859:ENSG00000158869:ENSG00000158887:ENSG00000136634:ENSG00000162894:ENSG00000162896:ENSG00000182795:ENSG00000180667:ENSG00000123836:ENSG00000123843:ENSG00000123838:ENSG00000196352:ENSG00000203710:ENSG00000076356:ENSG00000196878:ENSG00000123689:ENSG00000117594:ENSG00000009790…
DEG.twoside	Minor_Salivary_Gland	2951	105	0.689149	1	ENSG00000117091:ENSG00000026751:ENSG00000215845:ENSG00000143217:ENSG00000158859:ENSG00000163531:ENSG00000142224:ENSG00000162896:ENSG00000182795:ENSG00000076356:ENSG00000196878:ENSG00000117594:ENSG00000117595:ENSG00000082497:ENSG00000048740:ENSG00000134827:ENSG00000150672:ENSG00000150687:ENSG00000109944:ENSG00000100599:ENSG00000128918:ENSG00000103569:ENSG00000140297:ENSG00000171914:ENSG00000166128…
DEG.twoside	Muscle_Skeletal	6972	220	0.999183	1	ENSG00000162736:ENSG00000215845:ENSG00000186517:ENSG00000162755:ENSG00000158793:ENSG00000143258:ENSG00000143224:ENSG00000158850:ENSG00000158859:ENSG00000158869:ENSG00000158887:ENSG00000163531:ENSG00000180667:ENSG00000123836:ENSG00000117335:ENSG00000174059:ENSG00000076356:ENSG00000196878:ENSG00000117594:ENSG00000117597:ENSG00000048740:ENSG00000134463:ENSG00000197629:ENSG00000166900:ENSG00000110077…
DEG.twoside	Nerve_Tibial	4941	138	0.999981	1	ENSG00000117091:ENSG00000143258:ENSG00000143224:ENSG00000158859:ENSG00000158869:ENSG00000158887:ENSG00000163531:ENSG00000162894:ENSG00000174059:ENSG00000008118:ENSG00000196878:ENSG00000117594:ENSG00000009790:ENSG00000117595:ENSG00000048740:ENSG00000148429:ENSG00000151461:ENSG00000110077:ENSG00000214787:ENSG00000110079:ENSG00000137502:ENSG00000165494:ENSG00000150672:ENSG00000171204:ENSG00000149196…
DEG.twoside	Ovary	5103	165	0.984425	1	ENSG00000186517:ENSG00000143258:ENSG00000143224:ENSG00000158850:ENSG00000158859:ENSG00000158887:ENSG00000163531:ENSG00000162894:ENSG00000162896:ENSG00000180667:ENSG00000123836:ENSG00000123843:ENSG00000196352:ENSG00000076356:ENSG00000008118:ENSG00000196878:ENSG00000123689:ENSG00000117594:ENSG00000162757:ENSG00000117595:ENSG00000117597:ENSG00000048740:ENSG00000197629:ENSG00000110077:ENSG00000214787…
DEG.twoside	Pancreas	9220	306	0.9976	1	ENSG00000158773:ENSG00000186517:ENSG00000143217:ENSG00000162755:ENSG00000143256:ENSG00000158793:ENSG00000158796:ENSG00000143258:ENSG00000143224:ENSG00000158859:ENSG00000158864:ENSG00000158869:ENSG00000158887:ENSG00000163531:ENSG00000143486:ENSG00000143479:ENSG00000162889:ENSG00000162896:ENSG00000180667:ENSG00000123836:ENSG00000123843:ENSG00000123838:ENSG00000196352:ENSG00000174059:ENSG00000076356…
DEG.twoside	Pituitary	5005	160	0.989091	1	ENSG00000117091:ENSG00000215845:ENSG00000186517:ENSG00000162755:ENSG00000158793:ENSG00000143224:ENSG00000158850:ENSG00000163531:ENSG00000143479:ENSG00000162894:ENSG00000123836:ENSG00000174059:ENSG00000076356:ENSG00000008118:ENSG00000196878:ENSG00000123689:ENSG00000009790:ENSG00000048740:ENSG00000197629:ENSG00000166959:ENSG00000150672:ENSG00000149201:ENSG00000151376:ENSG00000149403:ENSG00000137642…
DEG.twoside	Prostate	2717	109	0.189396	1	ENSG00000143217:ENSG00000162755:ENSG00000143224:ENSG00000158887:ENSG00000163531:ENSG00000162896:ENSG00000182795:ENSG00000123836:ENSG00000196352:ENSG00000196878:ENSG00000117594:ENSG00000117595:ENSG00000048740:ENSG00000149534:ENSG00000150672:ENSG00000151376:ENSG00000150687:ENSG00000109929:ENSG00000137642:ENSG00000166261:ENSG00000128918:ENSG00000103569:ENSG00000171914:ENSG00000197361:ENSG00000166797…
DEG.twoside	Skin_Not_Sun_Exposed_Suprapubic	4367	151	0.846943	1	ENSG00000026751:ENSG00000215845:ENSG00000186517:ENSG00000143217:ENSG00000162755:ENSG00000158859:ENSG00000158869:ENSG00000163531:ENSG00000143479:ENSG00000162891:ENSG00000162894:ENSG00000162896:ENSG00000182795:ENSG00000180667:ENSG00000196352:ENSG00000196878:ENSG00000117594:ENSG00000009790:ENSG00000162757:ENSG00000117595:ENSG00000082497:ENSG00000048740:ENSG00000197629:ENSG00000110077:ENSG00000110079…
DEG.twoside	Skin_Sun_Exposed_Lower_leg	4286	155	0.645944	1	ENSG00000026751:ENSG00000215845:ENSG00000186517:ENSG00000143217:ENSG00000162755:ENSG00000158859:ENSG00000163531:ENSG00000143479:ENSG00000162891:ENSG00000162894:ENSG00000182795:ENSG00000180667:ENSG00000196352:ENSG00000196878:ENSG00000117594:ENSG00000009790:ENSG00000162757:ENSG00000117595:ENSG00000082497:ENSG00000048740:ENSG00000197629:ENSG00000149534:ENSG00000110077:ENSG00000110079:ENSG00000165494…
DEG.twoside	Small_Intestine_Terminal_Ileum	3112	118	0.399799	1	ENSG00000117090:ENSG00000117091:ENSG00000026751:ENSG00000186517:ENSG00000268154:ENSG00000143217:ENSG00000162755:ENSG00000143479:ENSG00000162892:ENSG00000162894:ENSG00000162896:ENSG00000162897:ENSG00000123836:ENSG00000123843:ENSG00000117322:ENSG00000203710:ENSG00000196878:ENSG00000117594:ENSG00000009790:ENSG00000162757:ENSG00000082497:ENSG00000134463:ENSG00000197629:ENSG00000149534:ENSG00000110077…
DEG.twoside	Spleen	4596	184	0.112733	1	ENSG00000117090:ENSG00000117091:ENSG00000026751:ENSG00000122223:ENSG00000186517:ENSG00000162755:ENSG00000143224:ENSG00000158850:ENSG00000158859:ENSG00000158869:ENSG00000143479:ENSG00000136634:ENSG00000162892:ENSG00000162894:ENSG00000123836:ENSG00000117322:ENSG00000203710:ENSG00000174059:ENSG00000076356:ENSG00000008118:ENSG00000196878:ENSG00000009790:ENSG00000162757:ENSG00000117595:ENSG00000048740…
DEG.twoside	Stomach	3070	102	0.899429	1	ENSG00000163531:ENSG00000162892:ENSG00000162896:ENSG00000182795:ENSG00000123843:ENSG00000196352:ENSG00000196878:ENSG00000117594:ENSG00000009790:ENSG00000117595:ENSG00000048740:ENSG00000134812:ENSG00000134827:ENSG00000166959:ENSG00000137502:ENSG00000150672:ENSG00000137501:ENSG00000137642:ENSG00000109944:ENSG00000100599:ENSG00000103569:ENSG00000128923:ENSG00000140297:ENSG00000166128:ENSG00000138613…
DEG.twoside	Testis	8546	258	0.999998	1	ENSG00000117091:ENSG00000122223:ENSG00000186517:ENSG00000162755:ENSG00000158859:ENSG00000158869:ENSG00000158887:ENSG00000163531:ENSG00000143479:ENSG00000136634:ENSG00000162894:ENSG00000182795:ENSG00000076356:ENSG00000008118:ENSG00000196878:ENSG00000123689:ENSG00000009790:ENSG00000048740:ENSG00000148429:ENSG00000151461:ENSG00000197629:ENSG00000149507:ENSG00000110077:ENSG00000214787:ENSG00000110079…
DEG.twoside	Thyroid	4708	160	0.90795	1	ENSG00000215845:ENSG00000186517:ENSG00000162755:ENSG00000158793:ENSG00000143258:ENSG00000143224:ENSG00000158850:ENSG00000158859:ENSG00000163531:ENSG00000123836:ENSG00000174059:ENSG00000196878:ENSG00000117595:ENSG00000048740:ENSG00000134463:ENSG00000165494:ENSG00000137501:ENSG00000150687:ENSG00000174804:ENSG00000149403:ENSG00000154114:ENSG00000166261:ENSG00000066427:ENSG00000128918:ENSG00000103569…
DEG.twoside	Uterus	4787	160	0.943792	1	ENSG00000026751:ENSG00000215845:ENSG00000186517:ENSG00000143258:ENSG00000143224:ENSG00000163531:ENSG00000123836:ENSG00000174059:ENSG00000123689:ENSG00000117594:ENSG00000117595:ENSG00000117597:ENSG00000082497:ENSG00000151461:ENSG00000166889:ENSG00000166900:ENSG00000149534:ENSG00000165494:ENSG00000150672:ENSG00000171204:ENSG00000179071:ENSG00000074266:ENSG00000149196:ENSG00000149201:ENSG00000151376…
DEG.twoside	Vagina	2611	92	0.714333	1	ENSG00000143217:ENSG00000158887:ENSG00000182795:ENSG00000180667:ENSG00000123836:ENSG00000196878:ENSG00000117595:ENSG00000048740:ENSG00000148429:ENSG00000134827:ENSG00000149534:ENSG00000150672:ENSG00000150687:ENSG00000109929:ENSG00000137871:ENSG00000128918:ENSG00000103569:ENSG00000140297:ENSG00000074410:ENSG00000197361:ENSG00000150281:ENSG00000175938:ENSG00000099365:ENSG00000052344:ENSG00000156885…
DEG.twoside	Whole_Blood	7620	267	0.892284	1	ENSG00000117090:ENSG00000117091:ENSG00000026751:ENSG00000122223:ENSG00000186517:ENSG00000143256:ENSG00000143258:ENSG00000143224:ENSG00000158864:ENSG00000158869:ENSG00000143486:ENSG00000136634:ENSG00000162892:ENSG00000162894:ENSG00000123836:ENSG00000123838:ENSG00000196352:ENSG00000203710:ENSG00000197721:ENSG00000196878:ENSG00000009790:ENSG00000048740:ENSG00000151461:ENSG00000197629:ENSG00000166900…

## Sheet: DR
Differentially expressed genes for DR
Category	GeneSet	N_genes	N_overlap	p	adjP	genes
DEG.up	Adipose_Subcutaneous	1689	17	0.999983	1	ENSG00000156171:ENSG00000064886:ENSG00000143110:ENSG00000143079:ENSG00000116774:ENSG00000130592:ENSG00000130595:ENSG00000167244:ENSG00000135437:ENSG00000123342:ENSG00000076067:ENSG00000111252:ENSG00000137265:ENSG00000124766:ENSG00000204687:ENSG00000164530:ENSG00000146192
DEG.up	Adipose_Visceral_Omentum	1428	15	0.999869	1	ENSG00000156171:ENSG00000143110:ENSG00000155380:ENSG00000116774:ENSG00000134259:ENSG00000130592:ENSG00000130595:ENSG00000167244:ENSG00000135437:ENSG00000123342:ENSG00000076067:ENSG00000111252:ENSG00000128342:ENSG00000099985:ENSG00000111801
DEG.up	Adrenal_Gland	1204	26	0.631325	1	ENSG00000121933:ENSG00000184599:ENSG00000244242:ENSG00000130592:ENSG00000180176:ENSG00000070985:ENSG00000139531:ENSG00000123411:ENSG00000139645:ENSG00000135469:ENSG00000198324:ENSG00000111271:ENSG00000111344:ENSG00000186998:ENSG00000100285:ENSG00000184117:ENSG00000100314:ENSG00000184792:ENSG00000010704:ENSG00000186470:ENSG00000111801:ENSG00000204228:ENSG00000030110:ENSG00000096070:ENSG00000137168…
DEG.up	Artery_Aorta	2103	32	0.995904	1	ENSG00000116473:ENSG00000143079:ENSG00000155367:ENSG00000116774:ENSG00000134259:ENSG00000118729:ENSG00000116815:ENSG00000244242:ENSG00000135437:ENSG00000123353:ENSG00000123342:ENSG00000065357:ENSG00000076067:ENSG00000111231:ENSG00000183579:ENSG00000100296:ENSG00000099992:ENSG00000133422:ENSG00000112242:ENSG00000112293:ENSG00000079691:ENSG00000112343:ENSG00000010704:ENSG00000112763:ENSG00000235863…
DEG.up	Artery_Coronary	1593	19	0.999621	1	ENSG00000064886:ENSG00000143110:ENSG00000116473:ENSG00000116774:ENSG00000134259:ENSG00000118729:ENSG00000116815:ENSG00000244242:ENSG00000135437:ENSG00000123342:ENSG00000111252:ENSG00000100296:ENSG00000112242:ENSG00000079691:ENSG00000112343:ENSG00000112763:ENSG00000146197:ENSG00000007866:ENSG00000164530
DEG.up	Artery_Tibial	2175	28	0.999836	1	ENSG00000116473:ENSG00000171385:ENSG00000118655:ENSG00000163349:ENSG00000116774:ENSG00000197323:ENSG00000134259:ENSG00000118729:ENSG00000116815:ENSG00000244242:ENSG00000167244:ENSG00000135437:ENSG00000135482:ENSG00000025423:ENSG00000111231:ENSG00000183579:ENSG00000100296:ENSG00000133422:ENSG00000112242:ENSG00000079691:ENSG00000112343:ENSG00000112763:ENSG00000181315:ENSG00000198315:ENSG00000146197…
DEG.up	Bladder	728	14	0.772832	1	ENSG00000116455:ENSG00000116774:ENSG00000173218:ENSG00000118729:ENSG00000130592:ENSG00000025423:ENSG00000100296:ENSG00000100105:ENSG00000137273:ENSG00000181315:ENSG00000158691:ENSG00000064999:ENSG00000007866:ENSG00000164530
DEG.up	Brain_Amygdala	1438	18	0.998674	1	ENSG00000121933:ENSG00000134207:ENSG00000135414:ENSG00000196465:ENSG00000025423:ENSG00000111344:ENSG00000186998:ENSG00000100285:ENSG00000100314:ENSG00000100003:ENSG00000213888:ENSG00000152954:ENSG00000112294:ENSG00000137261:ENSG00000186577:ENSG00000272325:ENSG00000124507:ENSG00000124772
DEG.up	Brain_Anterior_cingulate_cortex_BA24	1866	25	0.9991	1	ENSG00000171385:ENSG00000134207:ENSG00000135414:ENSG00000196465:ENSG00000135423:ENSG00000025423:ENSG00000204856:ENSG00000111249:ENSG00000111344:ENSG00000183579:ENSG00000186998:ENSG00000100285:ENSG00000186575:ENSG00000100314:ENSG00000100003:ENSG00000213888:ENSG00000152954:ENSG00000112294:ENSG00000137261:ENSG00000186577:ENSG00000272325:ENSG00000124507:ENSG00000197753:ENSG00000124772:ENSG00000183826
DEG.up	Brain_Caudate_basal_ganglia	1703	17	0.999986	1	ENSG00000134207:ENSG00000180176:ENSG00000135414:ENSG00000196465:ENSG00000025423:ENSG00000186998:ENSG00000100285:ENSG00000100003:ENSG00000184792:ENSG00000152954:ENSG00000112294:ENSG00000137261:ENSG00000204657:ENSG00000124493:ENSG00000124507:ENSG00000124772:ENSG00000183826
DEG.up	Brain_Cerebellar_Hemisphere	4248	72	0.998702	1	ENSG00000085465:ENSG00000171385:ENSG00000155367:ENSG00000184599:ENSG00000081026:ENSG00000116793:ENSG00000081019:ENSG00000188761:ENSG00000134262:ENSG00000118655:ENSG00000163349:ENSG00000197323:ENSG00000052723:ENSG00000177551:ENSG00000163393:ENSG00000185940:ENSG00000244242:ENSG00000094916:ENSG00000135414:ENSG00000123411:ENSG00000196465:ENSG00000181852:ENSG00000139579:ENSG00000139645:ENSG00000135469…
DEG.up	Brain_Cerebellum	4055	70	0.99714	1	ENSG00000085465:ENSG00000171385:ENSG00000155367:ENSG00000184599:ENSG00000081026:ENSG00000116793:ENSG00000081019:ENSG00000134262:ENSG00000118655:ENSG00000163349:ENSG00000177551:ENSG00000163393:ENSG00000185940:ENSG00000244242:ENSG00000094916:ENSG00000135414:ENSG00000123411:ENSG00000196465:ENSG00000181852:ENSG00000139579:ENSG00000139645:ENSG00000135469:ENSG00000176422:ENSG00000135423:ENSG00000198056…
DEG.up	Brain_Cortex	2159	27	0.999901	1	ENSG00000197852:ENSG00000171385:ENSG00000135414:ENSG00000196465:ENSG00000135423:ENSG00000204856:ENSG00000111249:ENSG00000111344:ENSG00000183579:ENSG00000186998:ENSG00000100285:ENSG00000184117:ENSG00000186575:ENSG00000100003:ENSG00000184792:ENSG00000213888:ENSG00000152954:ENSG00000112294:ENSG00000137261:ENSG00000096654:ENSG00000197283:ENSG00000186577:ENSG00000272325:ENSG00000124507:ENSG00000197753…
DEG.up	Brain_Frontal_Cortex_BA9	2422	30	0.99997	1	ENSG00000197852:ENSG00000171385:ENSG00000134207:ENSG00000244242:ENSG00000135414:ENSG00000196465:ENSG00000139579:ENSG00000135423:ENSG00000204856:ENSG00000111249:ENSG00000111344:ENSG00000186998:ENSG00000100285:ENSG00000184117:ENSG00000186575:ENSG00000187860:ENSG00000100003:ENSG00000184792:ENSG00000213888:ENSG00000152954:ENSG00000112294:ENSG00000137261:ENSG00000096654:ENSG00000197283:ENSG00000186577…
DEG.up	Brain_Hippocampus	1542	18	0.999659	1	ENSG00000121933:ENSG00000134207:ENSG00000177551:ENSG00000135414:ENSG00000196465:ENSG00000111344:ENSG00000186998:ENSG00000100285:ENSG00000186575:ENSG00000100314:ENSG00000100003:ENSG00000152954:ENSG00000112294:ENSG00000137261:ENSG00000079689:ENSG00000197283:ENSG00000124507:ENSG00000204140
DEG.up	Brain_Hypothalamus	1979	22	0.999978	1	ENSG00000121933:ENSG00000171385:ENSG00000134207:ENSG00000177551:ENSG00000163393:ENSG00000180176:ENSG00000135414:ENSG00000196465:ENSG00000135423:ENSG00000204856:ENSG00000100285:ENSG00000100314:ENSG00000187860:ENSG00000100003:ENSG00000214491:ENSG00000152954:ENSG00000112294:ENSG00000137261:ENSG00000079689:ENSG00000186577:ENSG00000272325:ENSG00000124507
DEG.up	Brain_Nucleus_accumbens_basal_ganglia	1834	22	0.99984	1	ENSG00000171385:ENSG00000134207:ENSG00000180176:ENSG00000135414:ENSG00000196465:ENSG00000135423:ENSG00000025423:ENSG00000204856:ENSG00000111344:ENSG00000186998:ENSG00000100285:ENSG00000100003:ENSG00000184792:ENSG00000152954:ENSG00000112294:ENSG00000137261:ENSG00000204657:ENSG00000197283:ENSG00000124493:ENSG00000124507:ENSG00000124772:ENSG00000183826
DEG.up	Brain_Putamen_basal_ganglia	1346	15	0.999576	1	ENSG00000134207:ENSG00000135414:ENSG00000196465:ENSG00000025423:ENSG00000186998:ENSG00000100285:ENSG00000100003:ENSG00000184792:ENSG00000152954:ENSG00000112294:ENSG00000137261:ENSG00000204657:ENSG00000124493:ENSG00000124507:ENSG00000124772
DEG.up	Brain_Spinal_cord_cervical_c-1	1611	21	0.998702	1	ENSG00000064886:ENSG00000121933:ENSG00000134207:ENSG00000177551:ENSG00000163393:ENSG00000135414:ENSG00000065361:ENSG00000100285:ENSG00000100314:ENSG00000100003:ENSG00000214491:ENSG00000213888:ENSG00000112294:ENSG00000180573:ENSG00000158406:ENSG00000233822:ENSG00000235109:ENSG00000161896:ENSG00000124507:ENSG00000164530:ENSG00000198937
DEG.up	Brain_Substantia_nigra	1277	18	0.991005	1	ENSG00000121933:ENSG00000171385:ENSG00000184599:ENSG00000134207:ENSG00000177551:ENSG00000163393:ENSG00000180176:ENSG00000135414:ENSG00000196465:ENSG00000100285:ENSG00000100314:ENSG00000100003:ENSG00000214491:ENSG00000152954:ENSG00000112294:ENSG00000137261:ENSG00000272325:ENSG00000124507
DEG.up	Breast_Mammary_Tissue	1428	15	0.999869	1	ENSG00000064886:ENSG00000143079:ENSG00000116774:ENSG00000149043:ENSG00000167244:ENSG00000135437:ENSG00000123342:ENSG00000185664:ENSG00000076067:ENSG00000100003:ENSG00000100105:ENSG00000137265:ENSG00000124766:ENSG00000168298:ENSG00000124664
DEG.up	Cells_Cultured_fibroblasts	3686	57	0.999769	1	ENSG00000156171:ENSG00000116455:ENSG00000064703:ENSG00000143079:ENSG00000155380:ENSG00000134242:ENSG00000118655:ENSG00000116774:ENSG00000213281:ENSG00000052723:ENSG00000173218:ENSG00000163393:ENSG00000116830:ENSG00000177830:ENSG00000094916:ENSG00000123353:ENSG00000135392:ENSG00000123342:ENSG00000170473:ENSG00000123374:ENSG00000196465:ENSG00000181852:ENSG00000139579:ENSG00000139645:ENSG00000111602…
DEG.up	Cells_EBV-transformed_lymphocytes	3833	90	0.371265	1	ENSG00000156171:ENSG00000134255:ENSG00000162777:ENSG00000064886:ENSG00000116455:ENSG00000116473:ENSG00000064703:ENSG00000155380:ENSG00000116793:ENSG00000081019:ENSG00000134242:ENSG00000134262:ENSG00000118655:ENSG00000213281:ENSG00000052723:ENSG00000116815:ENSG00000116830:ENSG00000130592:ENSG00000094916:ENSG00000170627:ENSG00000135392:ENSG00000170473:ENSG00000123374:ENSG00000196465:ENSG00000139579…
DEG.up	Cervix_Ectocervix	187	3	0.799736	1	ENSG00000197903:ENSG00000007866:ENSG00000112062
DEG.up	Cervix_Endocervix	1723	31	0.931295	1	ENSG00000064703:ENSG00000081019:ENSG00000116774:ENSG00000167244:ENSG00000123342:ENSG00000123374:ENSG00000139531:ENSG00000123411:ENSG00000135482:ENSG00000196465:ENSG00000139645:ENSG00000076067:ENSG00000025423:ENSG00000145996:ENSG00000124766:ENSG00000112343:ENSG00000026950:ENSG00000111801:ENSG00000112763:ENSG00000096654:ENSG00000198315:ENSG00000187626:ENSG00000189298:ENSG00000158691:ENSG00000204713…
DEG.up	Colon_Sigmoid	1264	18	0.989616	1	ENSG00000116473:ENSG00000155380:ENSG00000116774:ENSG00000173218:ENSG00000118729:ENSG00000135437:ENSG00000025423:ENSG00000135148:ENSG00000100296:ENSG00000112679:ENSG00000137273:ENSG00000079689:ENSG00000137338:ENSG00000235109:ENSG00000189298:ENSG00000161896:ENSG00000064999:ENSG00000007866
DEG.up	Colon_Transverse	1128	20	0.898787	1	ENSG00000155380:ENSG00000188761:ENSG00000118729:ENSG00000183734:ENSG00000070985:ENSG00000135437:ENSG00000065361:ENSG00000139540:ENSG00000089127:ENSG00000137265:ENSG00000137273:ENSG00000111802:ENSG00000112312:ENSG00000079689:ENSG00000146039:ENSG00000112812:ENSG00000030110:ENSG00000096433:ENSG00000124664:ENSG00000189325
DEG.up	Esophagus_Gastroesophageal_Junction	1016	13	0.992926	1	ENSG00000116473:ENSG00000171385:ENSG00000116774:ENSG00000118729:ENSG00000123374:ENSG00000100296:ENSG00000137273:ENSG00000235109:ENSG00000204687:ENSG00000064999:ENSG00000007866:ENSG00000255587:ENSG00000164530
DEG.up	Esophagus_Mucosa	1755	42	0.378682	1	ENSG00000162777:ENSG00000116455:ENSG00000188761:ENSG00000175984:ENSG00000213281:ENSG00000173218:ENSG00000177551:ENSG00000116830:ENSG00000149043:ENSG00000130598:ENSG00000123353:ENSG00000170473:ENSG00000065357:ENSG00000065361:ENSG00000110944:ENSG00000111602:ENSG00000196510:ENSG00000089127:ENSG00000111344:ENSG00000100325:ENSG00000239282:ENSG00000099992:ENSG00000100003:ENSG00000242114:ENSG00000182541…
DEG.up	Esophagus_Muscularis	1043	13	0.994978	1	ENSG00000116473:ENSG00000171385:ENSG00000116774:ENSG00000118729:ENSG00000123374:ENSG00000135482:ENSG00000100296:ENSG00000137273:ENSG00000235109:ENSG00000204687:ENSG00000064999:ENSG00000007866:ENSG00000164530
DEG.up	Fallopian_Tube	451	7	0.889193	1	ENSG00000116774:ENSG00000167244:ENSG00000112343:ENSG00000112763:ENSG00000197903:ENSG00000204713:ENSG00000007866
DEG.up	Heart_Atrial_Appendage	572	13	0.536247	1	ENSG00000134259:ENSG00000118729:ENSG00000130595:ENSG00000167244:ENSG00000110665:ENSG00000064201:ENSG00000135469:ENSG00000079689:ENSG00000137288:ENSG00000161896:ENSG00000124772:ENSG00000137168:ENSG00000164530
DEG.up	Heart_Left_Ventricle	395	8	0.676003	1	ENSG00000155380:ENSG00000118729:ENSG00000130595:ENSG00000110665:ENSG00000064201:ENSG00000135469:ENSG00000161896:ENSG00000124772
DEG.up	Kidney_Cortex	948	15	0.947866	1	ENSG00000139540:ENSG00000111344:ENSG00000186998:ENSG00000184117:ENSG00000128342:ENSG00000242114:ENSG00000214491:ENSG00000146038:ENSG00000146049:ENSG00000146039:ENSG00000124568:ENSG00000124564:ENSG00000158373:ENSG00000197279:ENSG00000213886
DEG.up	Kidney_Medulla	93	0	1	1
DEG.up	Liver	1090	26	0.423004	1	ENSG00000205864:ENSG00000244242:ENSG00000167244:ENSG00000129965:ENSG00000135437:ENSG00000139531:ENSG00000065361:ENSG00000139540:ENSG00000175336:ENSG00000176422:ENSG00000135423:ENSG00000025423:ENSG00000111249:ENSG00000184117:ENSG00000100003:ENSG00000112293:ENSG00000112294:ENSG00000112304:ENSG00000146039:ENSG00000124568:ENSG00000124564:ENSG00000112337:ENSG00000158373:ENSG00000213886:ENSG00000204228…
DEG.up	Lung	3029	65	0.708196	1	ENSG00000156171:ENSG00000162777:ENSG00000064886:ENSG00000143110:ENSG00000143079:ENSG00000134245:ENSG00000081026:ENSG00000134242:ENSG00000116774:ENSG00000213281:ENSG00000163393:ENSG00000116815:ENSG00000149043:ENSG00000130598:ENSG00000130592:ENSG00000110665:ENSG00000064201:ENSG00000123353:ENSG00000123342:ENSG00000123374:ENSG00000076067:ENSG00000025423:ENSG00000198324:ENSG00000111252:ENSG00000135148…
DEG.up	Minor_Salivary_Gland	1285	19	0.985163	1	ENSG00000162777:ENSG00000064886:ENSG00000116748:ENSG00000149043:ENSG00000130598:ENSG00000130595:ENSG00000065357:ENSG00000065361:ENSG00000111344:ENSG00000182541:ENSG00000100105:ENSG00000137265:ENSG00000124766:ENSG00000112812:ENSG00000196812:ENSG00000213886:ENSG00000204228:ENSG00000124664:ENSG00000172738
DEG.up	Muscle_Skeletal	879	12	0.9812	1	ENSG00000155367:ENSG00000175984:ENSG00000116748:ENSG00000118729:ENSG00000130598:ENSG00000130595:ENSG00000196465:ENSG00000135469:ENSG00000196850:ENSG00000158406:ENSG00000161896:ENSG00000065060
DEG.up	Nerve_Tibial	4157	53	1	1	ENSG00000143110:ENSG00000116473:ENSG00000143079:ENSG00000134245:ENSG00000007341:ENSG00000134262:ENSG00000116774:ENSG00000197323:ENSG00000134259:ENSG00000116815:ENSG00000130592:ENSG00000167244:ENSG00000094916:ENSG00000135437:ENSG00000135414:ENSG00000123411:ENSG00000065361:ENSG00000135473:ENSG00000076067:ENSG00000204842:ENSG00000089022:ENSG00000111300:ENSG00000100319:ENSG00000100330:ENSG00000239282…
DEG.up	Ovary	3674	66	0.988142	1	ENSG00000085465:ENSG00000134245:ENSG00000007341:ENSG00000081019:ENSG00000134262:ENSG00000116774:ENSG00000134207:ENSG00000197323:ENSG00000134259:ENSG00000177830:ENSG00000167244:ENSG00000094916:ENSG00000135414:ENSG00000123342:ENSG00000123374:ENSG00000139531:ENSG00000123411:ENSG00000196465:ENSG00000139645:ENSG00000111231:ENSG00000204852:ENSG00000198324:ENSG00000204842:ENSG00000111271:ENSG00000089022…
DEG.up	Pancreas	549	19	0.0454964	1	ENSG00000188761:ENSG00000134207:ENSG00000149043:ENSG00000254647:ENSG00000070985:ENSG00000139540:ENSG00000135423:ENSG00000146038:ENSG00000112312:ENSG00000079689:ENSG00000146039:ENSG00000112812:ENSG00000213886:ENSG00000204228:ENSG00000196748:ENSG00000204140:ENSG00000137392:ENSG00000197753:ENSG00000189325
DEG.up	Pituitary	3253	46	0.999948	1	ENSG00000081026:ENSG00000116793:ENSG00000134262:ENSG00000177830:ENSG00000180176:ENSG00000094916:ENSG00000123411:ENSG00000196465:ENSG00000135469:ENSG00000111602:ENSG00000176422:ENSG00000135423:ENSG00000204852:ENSG00000111249:ENSG00000111271:ENSG00000173064:ENSG00000111344:ENSG00000100285:ENSG00000184117:ENSG00000128342:ENSG00000187860:ENSG00000214491:ENSG00000184792:ENSG00000137273:ENSG00000172179…
DEG.up	Prostate	2019	49	0.326811	1	ENSG00000085465:ENSG00000171385:ENSG00000134245:ENSG00000116774:ENSG00000183734:ENSG00000135414:ENSG00000065357:ENSG00000139531:ENSG00000065361:ENSG00000181852:ENSG00000025423:ENSG00000196510:ENSG00000111249:ENSG00000128250:ENSG00000100285:ENSG00000128342:ENSG00000239282:ENSG00000099999:ENSG00000100003:ENSG00000242114:ENSG00000100105:ENSG00000137273:ENSG00000124766:ENSG00000111802:ENSG00000112312…
DEG.up	Skin_Not_Sun_Exposed_Suprapubic	2037	47	0.472073	1	ENSG00000085465:ENSG00000143079:ENSG00000134245:ENSG00000155367:ENSG00000175984:ENSG00000213281:ENSG00000173218:ENSG00000163393:ENSG00000196224:ENSG00000241598:ENSG00000185940:ENSG00000205864:ENSG00000149043:ENSG00000130598:ENSG00000130592:ENSG00000183734:ENSG00000170473:ENSG00000065357:ENSG00000185664:ENSG00000123374:ENSG00000065361:ENSG00000198324:ENSG00000135148:ENSG00000111344:ENSG00000099992…
DEG.up	Skin_Sun_Exposed_Lower_leg	2163	51	0.403989	1	ENSG00000162777:ENSG00000085465:ENSG00000143079:ENSG00000134245:ENSG00000155367:ENSG00000175984:ENSG00000213281:ENSG00000173218:ENSG00000163393:ENSG00000196224:ENSG00000241598:ENSG00000185940:ENSG00000149043:ENSG00000130598:ENSG00000130592:ENSG00000183734:ENSG00000170473:ENSG00000065357:ENSG00000185664:ENSG00000123374:ENSG00000065361:ENSG00000198324:ENSG00000198270:ENSG00000111300:ENSG00000135148…
DEG.up	Small_Intestine_Terminal_Ileum	1855	43	0.462468	1	ENSG00000156171:ENSG00000134255:ENSG00000162777:ENSG00000134242:ENSG00000188761:ENSG00000130592:ENSG00000183734:ENSG00000110665:ENSG00000070985:ENSG00000065357:ENSG00000065361:ENSG00000139540:ENSG00000110944:ENSG00000111602:ENSG00000198324:ENSG00000089127:ENSG00000128342:ENSG00000137265:ENSG00000137273:ENSG00000111802:ENSG00000111913:ENSG00000079691:ENSG00000079689:ENSG00000146039:ENSG00000112343…
DEG.up	Spleen	2666	65	0.279957	1	ENSG00000156171:ENSG00000134255:ENSG00000162777:ENSG00000064886:ENSG00000116455:ENSG00000143110:ENSG00000121933:ENSG00000134242:ENSG00000134262:ENSG00000177830:ENSG00000244242:ENSG00000130592:ENSG00000110665:ENSG00000064201:ENSG00000123342:ENSG00000065357:ENSG00000110944:ENSG00000111602:ENSG00000025423:ENSG00000198324:ENSG00000111252:ENSG00000135148:ENSG00000089127:ENSG00000186998:ENSG00000099985…
DEG.up	Stomach	780	8	0.997195	1	ENSG00000188761:ENSG00000065361:ENSG00000198324:ENSG00000137273:ENSG00000112812:ENSG00000124664:ENSG00000137392:ENSG00000189325
DEG.up	Testis	5947	117	0.97549	1	ENSG00000085465:ENSG00000121933:ENSG00000064703:ENSG00000007341:ENSG00000155367:ENSG00000184599:ENSG00000155380:ENSG00000116793:ENSG00000134262:ENSG00000163349:ENSG00000197323:ENSG00000175984:ENSG00000198765:ENSG00000177830:ENSG00000184281:ENSG00000070985:ENSG00000094916:ENSG00000170627:ENSG00000123353:ENSG00000135392:ENSG00000170473:ENSG00000185664:ENSG00000135482:ENSG00000196465:ENSG00000135473…
DEG.up	Thyroid	3732	61	0.998978	1	ENSG00000162777:ENSG00000081026:ENSG00000134262:ENSG00000173218:ENSG00000177830:ENSG00000070985:ENSG00000094916:ENSG00000139531:ENSG00000123411:ENSG00000135473:ENSG00000176422:ENSG00000076067:ENSG00000025423:ENSG00000204852:ENSG00000111249:ENSG00000111252:ENSG00000111271:ENSG00000198270:ENSG00000173064:ENSG00000111344:ENSG00000186998:ENSG00000184117:ENSG00000128342:ENSG00000239282:ENSG00000187860…
DEG.up	Uterus	3999	67	0.998662	1	ENSG00000085465:ENSG00000064703:ENSG00000007341:ENSG00000155380:ENSG00000081019:ENSG00000134262:ENSG00000116774:ENSG00000197323:ENSG00000134259:ENSG00000173218:ENSG00000118729:ENSG00000167244:ENSG00000183734:ENSG00000184281:ENSG00000135414:ENSG00000135392:ENSG00000123342:ENSG00000185664:ENSG00000123374:ENSG00000139531:ENSG00000123411:ENSG00000135482:ENSG00000139645:ENSG00000076067:ENSG00000025423…
DEG.up	Vagina	2013	38	0.904516	1	ENSG00000162777:ENSG00000143079:ENSG00000134245:ENSG00000116774:ENSG00000175984:ENSG00000173218:ENSG00000163393:ENSG00000116815:ENSG00000130592:ENSG00000130595:ENSG00000183734:ENSG00000065357:ENSG00000065361:ENSG00000025423:ENSG00000196510:ENSG00000196850:ENSG00000089127:ENSG00000111344:ENSG00000239282:ENSG00000099992:ENSG00000137265:ENSG00000124766:ENSG00000180596:ENSG00000168298:ENSG00000158373…
DEG.up	Whole_Blood	1299	42	0.0127449	0.688225	ENSG00000162777:ENSG00000143110:ENSG00000121933:ENSG00000197852:ENSG00000134242:ENSG00000163393:ENSG00000130598:ENSG00000130592:ENSG00000183734:ENSG00000110665:ENSG00000064201:ENSG00000065357:ENSG00000089127:ENSG00000100330:ENSG00000099985:ENSG00000184792:ENSG00000182541:ENSG00000260286:ENSG00000111913:ENSG00000112343:ENSG00000180596:ENSG00000180573:ENSG00000168298:ENSG00000158373:ENSG00000197409…
DEG.down	Adipose_Subcutaneous	1307	29	0.576444	1	ENSG00000155367:ENSG00000155380:ENSG00000175984:ENSG00000130598:ENSG00000254647:ENSG00000065361:ENSG00000025423:ENSG00000204856:ENSG00000186998:ENSG00000184117:ENSG00000187860:ENSG00000100003:ENSG00000184792:ENSG00000137273:ENSG00000112294:ENSG00000180596:ENSG00000180573:ENSG00000158373:ENSG00000158406:ENSG00000235109:ENSG00000237649:ENSG00000030110:ENSG00000137288:ENSG00000161896:ENSG00000023892…
DEG.down	Adipose_Visceral_Omentum	1400	23	0.962993	1	ENSG00000155367:ENSG00000175984:ENSG00000163393:ENSG00000244242:ENSG00000130598:ENSG00000065361:ENSG00000135469:ENSG00000198270:ENSG00000173064:ENSG00000186998:ENSG00000184117:ENSG00000187860:ENSG00000100003:ENSG00000184792:ENSG00000137273:ENSG00000112293:ENSG00000112294:ENSG00000112812:ENSG00000204228:ENSG00000237649:ENSG00000161896:ENSG00000186577:ENSG00000183826
DEG.down	Adrenal_Gland	2994	48	0.997809	1	ENSG00000064886:ENSG00000085465:ENSG00000197852:ENSG00000171385:ENSG00000143079:ENSG00000134245:ENSG00000155367:ENSG00000081026:ENSG00000118655:ENSG00000134259:ENSG00000118729:ENSG00000116815:ENSG00000130598:ENSG00000130595:ENSG00000184281:ENSG00000135424:ENSG00000135437:ENSG00000135414:ENSG00000065357:ENSG00000123374:ENSG00000076067:ENSG00000198056:ENSG00000025423:ENSG00000173064:ENSG00000100296…
DEG.down	Artery_Aorta	1323	22	0.953615	1	ENSG00000162777:ENSG00000197852:ENSG00000175984:ENSG00000149043:ENSG00000130598:ENSG00000110665:ENSG00000111602:ENSG00000135423:ENSG00000025423:ENSG00000186998:ENSG00000187860:ENSG00000242114:ENSG00000112294:ENSG00000112312:ENSG00000111913:ENSG00000204228:ENSG00000237649:ENSG00000096433:ENSG00000161896:ENSG00000137309:ENSG00000023892:ENSG00000124772
DEG.down	Artery_Coronary	863	16	0.82915	1	ENSG00000175984:ENSG00000130598:ENSG00000065361:ENSG00000025423:ENSG00000186998:ENSG00000187860:ENSG00000137273:ENSG00000112294:ENSG00000112312:ENSG00000111913:ENSG00000180596:ENSG00000197279:ENSG00000204228:ENSG00000237649:ENSG00000137309:ENSG00000124772
DEG.down	Artery_Tibial	1746	34	0.848787	1	ENSG00000162777:ENSG00000134242:ENSG00000175984:ENSG00000130598:ENSG00000135414:ENSG00000065361:ENSG00000111602:ENSG00000198056:ENSG00000089127:ENSG00000186998:ENSG00000184117:ENSG00000128342:ENSG00000100003:ENSG00000242114:ENSG00000182541:ENSG00000137273:ENSG00000112294:ENSG00000111913:ENSG00000180596:ENSG00000168298:ENSG00000158373:ENSG00000026950:ENSG00000124635:ENSG00000197279:ENSG00000204228…
DEG.down	Bladder	103	1	0.9064	1	ENSG00000155367
DEG.down	Brain_Amygdala	6995	142	0.961064	1	ENSG00000156171:ENSG00000134255:ENSG00000085465:ENSG00000116455:ENSG00000143110:ENSG00000116473:ENSG00000064703:ENSG00000143079:ENSG00000134245:ENSG00000007341:ENSG00000116489:ENSG00000116793:ENSG00000081019:ENSG00000134262:ENSG00000118655:ENSG00000163349:ENSG00000116774:ENSG00000197323:ENSG00000213281:ENSG00000052723:ENSG00000134259:ENSG00000118729:ENSG00000116815:ENSG00000116830:ENSG00000177830…
DEG.down	Brain_Anterior_cingulate_cortex_BA24	6003	129	0.789366	1	ENSG00000156171:ENSG00000134255:ENSG00000064886:ENSG00000116455:ENSG00000143110:ENSG00000116473:ENSG00000064703:ENSG00000143079:ENSG00000134245:ENSG00000007341:ENSG00000116489:ENSG00000081019:ENSG00000134262:ENSG00000118655:ENSG00000163349:ENSG00000116774:ENSG00000197323:ENSG00000052723:ENSG00000134259:ENSG00000118729:ENSG00000116815:ENSG00000167244:ENSG00000184281:ENSG00000094914:ENSG00000161638…
DEG.down	Brain_Caudate_basal_ganglia	6174	129	0.887303	1	ENSG00000156171:ENSG00000134255:ENSG00000064886:ENSG00000116455:ENSG00000143110:ENSG00000116473:ENSG00000197852:ENSG00000064703:ENSG00000143079:ENSG00000007341:ENSG00000116489:ENSG00000155367:ENSG00000081026:ENSG00000081019:ENSG00000118655:ENSG00000163349:ENSG00000116774:ENSG00000197323:ENSG00000213281:ENSG00000052723:ENSG00000134259:ENSG00000118729:ENSG00000116815:ENSG00000116830:ENSG00000177830…
DEG.down	Brain_Cerebellar_Hemisphere	2381	44	0.942489	1	ENSG00000121933:ENSG00000143079:ENSG00000155366:ENSG00000116774:ENSG00000175984:ENSG00000118729:ENSG00000116815:ENSG00000167244:ENSG00000161638:ENSG00000135437:ENSG00000123353:ENSG00000123374:ENSG00000065361:ENSG00000139641:ENSG00000076067:ENSG00000204852:ENSG00000198324:ENSG00000111252:ENSG00000089127:ENSG00000100325:ENSG00000239282:ENSG00000099992:ENSG00000242114:ENSG00000112679:ENSG00000112242…
DEG.down	Brain_Cerebellum	2483	46	0.944568	1	ENSG00000143079:ENSG00000155366:ENSG00000116774:ENSG00000175984:ENSG00000118729:ENSG00000116815:ENSG00000130598:ENSG00000167244:ENSG00000161638:ENSG00000135437:ENSG00000123353:ENSG00000123374:ENSG00000065361:ENSG00000076067:ENSG00000204852:ENSG00000198324:ENSG00000111252:ENSG00000089127:ENSG00000111344:ENSG00000100325:ENSG00000239282:ENSG00000099992:ENSG00000242114:ENSG00000112679:ENSG00000137273…
DEG.down	Brain_Cortex	4957	105	0.810919	1	ENSG00000156171:ENSG00000134255:ENSG00000064886:ENSG00000116455:ENSG00000143110:ENSG00000116473:ENSG00000064703:ENSG00000143079:ENSG00000134245:ENSG00000007341:ENSG00000116489:ENSG00000081019:ENSG00000118655:ENSG00000163349:ENSG00000116774:ENSG00000197323:ENSG00000213281:ENSG00000052723:ENSG00000134259:ENSG00000118729:ENSG00000116815:ENSG00000116830:ENSG00000167244:ENSG00000184281:ENSG00000161638…
DEG.down	Brain_Frontal_Cortex_BA9	4429	101	0.491954	1	ENSG00000156171:ENSG00000134255:ENSG00000064886:ENSG00000116455:ENSG00000143110:ENSG00000116473:ENSG00000064703:ENSG00000143079:ENSG00000134245:ENSG00000007341:ENSG00000118655:ENSG00000116774:ENSG00000134259:ENSG00000118729:ENSG00000116815:ENSG00000116830:ENSG00000167244:ENSG00000184281:ENSG00000094914:ENSG00000161638:ENSG00000135437:ENSG00000123353:ENSG00000170473:ENSG00000065357:ENSG00000123374…
DEG.down	Brain_Hippocampus	6806	143	0.888799	1	ENSG00000156171:ENSG00000134255:ENSG00000085465:ENSG00000116455:ENSG00000143110:ENSG00000116473:ENSG00000064703:ENSG00000143079:ENSG00000134245:ENSG00000007341:ENSG00000116489:ENSG00000081026:ENSG00000081019:ENSG00000134262:ENSG00000118655:ENSG00000163349:ENSG00000116774:ENSG00000197323:ENSG00000213281:ENSG00000052723:ENSG00000134259:ENSG00000118729:ENSG00000116815:ENSG00000116830:ENSG00000177830…
DEG.down	Brain_Hypothalamus	5303	115	0.733702	1	ENSG00000156171:ENSG00000134255:ENSG00000116455:ENSG00000143110:ENSG00000116473:ENSG00000197852:ENSG00000064703:ENSG00000143079:ENSG00000134245:ENSG00000007341:ENSG00000081019:ENSG00000118655:ENSG00000116774:ENSG00000197323:ENSG00000134259:ENSG00000118729:ENSG00000116815:ENSG00000116830:ENSG00000130592:ENSG00000167244:ENSG00000184281:ENSG00000094914:ENSG00000161638:ENSG00000135424:ENSG00000135437…
DEG.down	Brain_Nucleus_accumbens_basal_ganglia	5801	123	0.83277	1	ENSG00000156171:ENSG00000134255:ENSG00000064886:ENSG00000116455:ENSG00000143110:ENSG00000116473:ENSG00000197852:ENSG00000064703:ENSG00000143079:ENSG00000007341:ENSG00000116489:ENSG00000081019:ENSG00000118655:ENSG00000163349:ENSG00000116774:ENSG00000197323:ENSG00000213281:ENSG00000052723:ENSG00000118729:ENSG00000116815:ENSG00000116830:ENSG00000244242:ENSG00000167244:ENSG00000184281:ENSG00000094914…
DEG.down	Brain_Putamen_basal_ganglia	7081	143	0.968394	1	ENSG00000156171:ENSG00000134255:ENSG00000064886:ENSG00000116455:ENSG00000143110:ENSG00000116473:ENSG00000197852:ENSG00000064703:ENSG00000143079:ENSG00000007341:ENSG00000116489:ENSG00000155367:ENSG00000081026:ENSG00000116793:ENSG00000081019:ENSG00000134262:ENSG00000118655:ENSG00000163349:ENSG00000116774:ENSG00000197323:ENSG00000213281:ENSG00000052723:ENSG00000118729:ENSG00000116815:ENSG00000116830…
DEG.down	Brain_Spinal_cord_cervical_c-1	4547	87	0.973666	1	ENSG00000162777:ENSG00000085465:ENSG00000116455:ENSG00000197852:ENSG00000064703:ENSG00000171385:ENSG00000155367:ENSG00000116793:ENSG00000081019:ENSG00000116774:ENSG00000197323:ENSG00000118729:ENSG00000116815:ENSG00000130598:ENSG00000130592:ENSG00000167244:ENSG00000184281:ENSG00000161638:ENSG00000135424:ENSG00000135437:ENSG00000170473:ENSG00000065357:ENSG00000185664:ENSG00000123374:ENSG00000139531…
DEG.down	Brain_Substantia_nigra	6489	130	0.967747	1	ENSG00000156171:ENSG00000134255:ENSG00000085465:ENSG00000116455:ENSG00000143110:ENSG00000197852:ENSG00000064703:ENSG00000143079:ENSG00000134245:ENSG00000007341:ENSG00000116793:ENSG00000081019:ENSG00000134262:ENSG00000118655:ENSG00000163349:ENSG00000116774:ENSG00000197323:ENSG00000118729:ENSG00000116815:ENSG00000116830:ENSG00000177830:ENSG00000130592:ENSG00000167244:ENSG00000184281:ENSG00000094914…
DEG.down	Breast_Mammary_Tissue	912	18	0.760985	1	ENSG00000171385:ENSG00000155367:ENSG00000155380:ENSG00000175984:ENSG00000163393:ENSG00000110665:ENSG00000064201:ENSG00000135414:ENSG00000135423:ENSG00000111344:ENSG00000186998:ENSG00000100285:ENSG00000184792:ENSG00000112294:ENSG00000124635:ENSG00000161896:ENSG00000010030:ENSG00000124772
DEG.down	Cells_Cultured_fibroblasts	1713	36	0.710182	1	ENSG00000162777:ENSG00000064886:ENSG00000085465:ENSG00000197852:ENSG00000171385:ENSG00000134245:ENSG00000155367:ENSG00000175984:ENSG00000116815:ENSG00000244242:ENSG00000130592:ENSG00000135424:ENSG00000135469:ENSG00000025423:ENSG00000111275:ENSG00000173064:ENSG00000100330:ENSG00000239282:ENSG00000099992:ENSG00000187860:ENSG00000184792:ENSG00000182541:ENSG00000100100:ENSG00000112679:ENSG00000111913…
DEG.down	Cells_EBV-transformed_lymphocytes	2063	37	0.950488	1	ENSG00000085465:ENSG00000143110:ENSG00000197852:ENSG00000143079:ENSG00000007341:ENSG00000155367:ENSG00000078902:ENSG00000130598:ENSG00000130595:ENSG00000161638:ENSG00000135424:ENSG00000135437:ENSG00000185664:ENSG00000135469:ENSG00000076067:ENSG00000025423:ENSG00000204852:ENSG00000198324:ENSG00000111275:ENSG00000111344:ENSG00000100330:ENSG00000239282:ENSG00000187860:ENSG00000099999:ENSG00000100003…
DEG.down	Cervix_Ectocervix	2	0	1	1
DEG.down	Cervix_Endocervix	5	0	1	1
DEG.down	Colon_Sigmoid	1530	29	0.868142	1	ENSG00000162777:ENSG00000064886:ENSG00000155367:ENSG00000134242:ENSG00000175984:ENSG00000163393:ENSG00000244242:ENSG00000130598:ENSG00000110665:ENSG00000186998:ENSG00000099985:ENSG00000187860:ENSG00000100003:ENSG00000242114:ENSG00000184792:ENSG00000137265:ENSG00000152954:ENSG00000112294:ENSG00000112312:ENSG00000111913:ENSG00000079691:ENSG00000180596:ENSG00000196866:ENSG00000237649:ENSG00000137309…
DEG.down	Colon_Transverse	1404	26	0.883742	1	ENSG00000064886:ENSG00000197852:ENSG00000155367:ENSG00000175984:ENSG00000163393:ENSG00000244242:ENSG00000130598:ENSG00000130595:ENSG00000196465:ENSG00000135469:ENSG00000204856:ENSG00000100285:ENSG00000239282:ENSG00000187860:ENSG00000100003:ENSG00000184792:ENSG00000112293:ENSG00000112294:ENSG00000111913:ENSG00000180596:ENSG00000189134:ENSG00000186577:ENSG00000124507:ENSG00000112039:ENSG00000157343…
DEG.down	Esophagus_Gastroesophageal_Junction	1406	37	0.192163	1	ENSG00000162777:ENSG00000064886:ENSG00000121933:ENSG00000155367:ENSG00000116793:ENSG00000175984:ENSG00000163393:ENSG00000244242:ENSG00000130598:ENSG00000111602:ENSG00000198056:ENSG00000025423:ENSG00000186998:ENSG00000184117:ENSG00000187860:ENSG00000100003:ENSG00000242114:ENSG00000184792:ENSG00000182541:ENSG00000124766:ENSG00000172179:ENSG00000112294:ENSG00000112312:ENSG00000111913:ENSG00000180596…
DEG.down	Esophagus_Mucosa	3122	35	1	1	ENSG00000064886:ENSG00000143110:ENSG00000171385:ENSG00000116793:ENSG00000134259:ENSG00000244242:ENSG00000130595:ENSG00000167244:ENSG00000135437:ENSG00000135414:ENSG00000123342:ENSG00000123411:ENSG00000135469:ENSG00000076067:ENSG00000025423:ENSG00000204856:ENSG00000204852:ENSG00000111252:ENSG00000204842:ENSG00000186998:ENSG00000100296:ENSG00000187860:ENSG00000099999:ENSG00000184792:ENSG00000100105…
DEG.down	Esophagus_Muscularis	1582	37	0.446201	1	ENSG00000162777:ENSG00000064886:ENSG00000121933:ENSG00000155367:ENSG00000116793:ENSG00000175984:ENSG00000163393:ENSG00000244242:ENSG00000130598:ENSG00000064201:ENSG00000123342:ENSG00000196465:ENSG00000198056:ENSG00000025423:ENSG00000186998:ENSG00000184117:ENSG00000187860:ENSG00000100003:ENSG00000242114:ENSG00000214491:ENSG00000184792:ENSG00000182541:ENSG00000124766:ENSG00000112294:ENSG00000112312…
DEG.down	Fallopian_Tube	1	0	1	1
DEG.down	Heart_Atrial_Appendage	7365	141	0.996717	1	ENSG00000156171:ENSG00000134255:ENSG00000162777:ENSG00000085465:ENSG00000143110:ENSG00000121933:ENSG00000064703:ENSG00000143079:ENSG00000134245:ENSG00000007341:ENSG00000116489:ENSG00000081026:ENSG00000116793:ENSG00000081019:ENSG00000134262:ENSG00000118655:ENSG00000163349:ENSG00000197323:ENSG00000175984:ENSG00000213281:ENSG00000052723:ENSG00000173218:ENSG00000116830:ENSG00000078902:ENSG00000130598…
DEG.down	Heart_Left_Ventricle	8514	157	0.999885	1	ENSG00000156171:ENSG00000134255:ENSG00000064886:ENSG00000085465:ENSG00000143110:ENSG00000116473:ENSG00000064703:ENSG00000143079:ENSG00000007341:ENSG00000116489:ENSG00000081026:ENSG00000116793:ENSG00000081019:ENSG00000134262:ENSG00000163349:ENSG00000116774:ENSG00000197323:ENSG00000116752:ENSG00000213281:ENSG00000052723:ENSG00000173218:ENSG00000163393:ENSG00000116830:ENSG00000177830:ENSG00000078902…
DEG.down	Kidney_Cortex	5049	91	0.996791	1	ENSG00000134255:ENSG00000064886:ENSG00000143110:ENSG00000121933:ENSG00000116473:ENSG00000197852:ENSG00000064703:ENSG00000171385:ENSG00000143079:ENSG00000134245:ENSG00000155367:ENSG00000155380:ENSG00000116793:ENSG00000081019:ENSG00000134262:ENSG00000118655:ENSG00000163349:ENSG00000197323:ENSG00000173218:ENSG00000118729:ENSG00000163393:ENSG00000116830:ENSG00000130592:ENSG00000184281:ENSG00000161638…
DEG.down	Kidney_Medulla	0	0	1	1
DEG.down	Liver	7196	142	0.987013	1	ENSG00000156171:ENSG00000116455:ENSG00000143110:ENSG00000121933:ENSG00000116473:ENSG00000064703:ENSG00000143079:ENSG00000007341:ENSG00000081026:ENSG00000116793:ENSG00000081019:ENSG00000134262:ENSG00000118655:ENSG00000163349:ENSG00000116774:ENSG00000197323:ENSG00000116752:ENSG00000213281:ENSG00000134259:ENSG00000173218:ENSG00000116815:ENSG00000130598:ENSG00000130592:ENSG00000184281:ENSG00000139637…
DEG.down	Lung	820	19	0.494646	1	ENSG00000171385:ENSG00000155367:ENSG00000155380:ENSG00000175984:ENSG00000134259:ENSG00000130595:ENSG00000167244:ENSG00000135437:ENSG00000185664:ENSG00000135423:ENSG00000204856:ENSG00000100003:ENSG00000184792:ENSG00000112293:ENSG00000112294:ENSG00000189134:ENSG00000124664:ENSG00000146197:ENSG00000124772
DEG.down	Minor_Salivary_Gland	1666	29	0.949732	1	ENSG00000143110:ENSG00000197852:ENSG00000171385:ENSG00000134245:ENSG00000155380:ENSG00000116793:ENSG00000134242:ENSG00000134259:ENSG00000110665:ENSG00000135424:ENSG00000135437:ENSG00000204856:ENSG00000111252:ENSG00000186998:ENSG00000100296:ENSG00000137273:ENSG00000112242:ENSG00000112294:ENSG00000112312:ENSG00000111913:ENSG00000158406:ENSG00000189134:ENSG00000197283:ENSG00000161896:ENSG00000186577…
DEG.down	Muscle_Skeletal	6093	109	0.999294	1	ENSG00000156171:ENSG00000134255:ENSG00000085465:ENSG00000143110:ENSG00000171385:ENSG00000143079:ENSG00000007341:ENSG00000116489:ENSG00000155366:ENSG00000081026:ENSG00000116793:ENSG00000134262:ENSG00000116774:ENSG00000197323:ENSG00000213281:ENSG00000052723:ENSG00000116815:ENSG00000177830:ENSG00000130592:ENSG00000094914:ENSG00000094916:ENSG00000161638:ENSG00000135437:ENSG00000135414:ENSG00000123353…
DEG.down	Nerve_Tibial	784	15	0.785473	1	ENSG00000162777:ENSG00000171385:ENSG00000155367:ENSG00000155380:ENSG00000100285:ENSG00000242114:ENSG00000184792:ENSG00000137273:ENSG00000180596:ENSG00000124635:ENSG00000237649:ENSG00000124507:ENSG00000124772:ENSG00000137193:ENSG00000124731
DEG.down	Ovary	1429	28	0.816728	1	ENSG00000162777:ENSG00000064886:ENSG00000121933:ENSG00000197852:ENSG00000171385:ENSG00000118729:ENSG00000163393:ENSG00000116815:ENSG00000244242:ENSG00000130598:ENSG00000130592:ENSG00000130595:ENSG00000065361:ENSG00000099985:ENSG00000100003:ENSG00000184792:ENSG00000137265:ENSG00000112242:ENSG00000111913:ENSG00000124635:ENSG00000235863:ENSG00000161896:ENSG00000137309:ENSG00000124507:ENSG00000146197…
DEG.down	Pancreas	8671	163	0.999697	1	ENSG00000156171:ENSG00000134255:ENSG00000085465:ENSG00000116455:ENSG00000143110:ENSG00000116473:ENSG00000064703:ENSG00000171385:ENSG00000143079:ENSG00000007341:ENSG00000116489:ENSG00000155380:ENSG00000116793:ENSG00000081019:ENSG00000134262:ENSG00000163349:ENSG00000116774:ENSG00000197323:ENSG00000116752:ENSG00000213281:ENSG00000052723:ENSG00000173218:ENSG00000163393:ENSG00000116815:ENSG00000116830…
DEG.down	Pituitary	1752	32	0.920964	1	ENSG00000064886:ENSG00000121933:ENSG00000197852:ENSG00000143079:ENSG00000155380:ENSG00000118655:ENSG00000175984:ENSG00000213281:ENSG00000118729:ENSG00000116815:ENSG00000244242:ENSG00000130598:ENSG00000130592:ENSG00000130595:ENSG00000161638:ENSG00000135437:ENSG00000123342:ENSG00000065357:ENSG00000123374:ENSG00000065361:ENSG00000076067:ENSG00000025423:ENSG00000186998:ENSG00000112242:ENSG00000079691…
DEG.down	Prostate	698	6	0.998772	1	ENSG00000121933:ENSG00000155380:ENSG00000130592:ENSG00000130595:ENSG00000184792:ENSG00000124507
DEG.down	Skin_Not_Sun_Exposed_Suprapubic	2330	32	0.999638	1	ENSG00000143110:ENSG00000116473:ENSG00000081026:ENSG00000116793:ENSG00000134259:ENSG00000118729:ENSG00000167244:ENSG00000110665:ENSG00000135437:ENSG00000135414:ENSG00000139531:ENSG00000123411:ENSG00000135469:ENSG00000025423:ENSG00000111231:ENSG00000204856:ENSG00000111252:ENSG00000187860:ENSG00000099999:ENSG00000137273:ENSG00000112242:ENSG00000111913:ENSG00000158406:ENSG00000137185:ENSG00000137338…
DEG.down	Skin_Sun_Exposed_Lower_leg	2123	30	0.998907	1	ENSG00000143110:ENSG00000116473:ENSG00000081026:ENSG00000116793:ENSG00000134259:ENSG00000167244:ENSG00000110665:ENSG00000135414:ENSG00000139531:ENSG00000135469:ENSG00000025423:ENSG00000204856:ENSG00000111252:ENSG00000187860:ENSG00000099999:ENSG00000137273:ENSG00000112242:ENSG00000010704:ENSG00000196866:ENSG00000158406:ENSG00000124635:ENSG00000137185:ENSG00000137338:ENSG00000235109:ENSG00000161896…
DEG.down	Small_Intestine_Terminal_Ileum	1257	21	0.947191	1	ENSG00000197852:ENSG00000171385:ENSG00000155367:ENSG00000134259:ENSG00000244242:ENSG00000130595:ENSG00000185664:ENSG00000196465:ENSG00000135423:ENSG00000204852:ENSG00000111344:ENSG00000183579:ENSG00000100285:ENSG00000099985:ENSG00000239282:ENSG00000184792:ENSG00000112293:ENSG00000180596:ENSG00000189134:ENSG00000146197:ENSG00000164530
DEG.down	Spleen	1930	23	0.999903	1	ENSG00000143079:ENSG00000134245:ENSG00000155367:ENSG00000155380:ENSG00000081026:ENSG00000116774:ENSG00000173218:ENSG00000118729:ENSG00000130595:ENSG00000167244:ENSG00000161638:ENSG00000196465:ENSG00000204852:ENSG00000111275:ENSG00000179295:ENSG00000183579:ENSG00000128342:ENSG00000100003:ENSG00000124766:ENSG00000079691:ENSG00000112812:ENSG00000235109:ENSG00000164530
DEG.down	Stomach	2290	47	0.790407	1	ENSG00000064886:ENSG00000085465:ENSG00000143110:ENSG00000121933:ENSG00000143079:ENSG00000155367:ENSG00000118655:ENSG00000175984:ENSG00000134259:ENSG00000163393:ENSG00000116815:ENSG00000244242:ENSG00000130598:ENSG00000130595:ENSG00000167244:ENSG00000135414:ENSG00000065357:ENSG00000185664:ENSG00000196465:ENSG00000135469:ENSG00000025423:ENSG00000204856:ENSG00000111252:ENSG00000100285:ENSG00000099985…
DEG.down	Testis	2599	37	0.999633	1	ENSG00000156171:ENSG00000064886:ENSG00000116473:ENSG00000171385:ENSG00000143079:ENSG00000134242:ENSG00000116774:ENSG00000134259:ENSG00000118729:ENSG00000163393:ENSG00000116815:ENSG00000130598:ENSG00000130592:ENSG00000161638:ENSG00000135414:ENSG00000123342:ENSG00000065361:ENSG00000135423:ENSG00000076067:ENSG00000111275:ENSG00000179295:ENSG00000089127:ENSG00000128342:ENSG00000100003:ENSG00000242114…
DEG.down	Thyroid	976	10	0.998998	1	ENSG00000121933:ENSG00000171385:ENSG00000155380:ENSG00000175984:ENSG00000244242:ENSG00000130598:ENSG00000185664:ENSG00000111913:ENSG00000189134:ENSG00000237649
DEG.down	Uterus	788	18	0.521343	1	ENSG00000162777:ENSG00000121933:ENSG00000134242:ENSG00000175984:ENSG00000163393:ENSG00000244242:ENSG00000130598:ENSG00000065361:ENSG00000100285:ENSG00000099985:ENSG00000100003:ENSG00000242114:ENSG00000180596:ENSG00000124635:ENSG00000112812:ENSG00000137309:ENSG00000146197:ENSG00000023892
DEG.down	Vagina	598	8	0.963662	1	ENSG00000121933:ENSG00000135437:ENSG00000186998:ENSG00000100285:ENSG00000184792:ENSG00000137273:ENSG00000189134:ENSG00000146197
DEG.down	Whole_Blood	6321	112	0.999658	1	ENSG00000134255:ENSG00000085465:ENSG00000116455:ENSG00000064703:ENSG00000007341:ENSG00000155366:ENSG00000155380:ENSG00000197323:ENSG00000116752:ENSG00000213281:ENSG00000052723:ENSG00000177830:ENSG00000244242:ENSG00000167244:ENSG00000139637:ENSG00000094914:ENSG00000094916:ENSG00000135424:ENSG00000135437:ENSG00000135414:ENSG00000205323:ENSG00000135392:ENSG00000123342:ENSG00000170473:ENSG00000123374…
DEG.twoside	Adipose_Subcutaneous	2996	46	0.99919	1	ENSG00000156171:ENSG00000064886:ENSG00000143110:ENSG00000143079:ENSG00000155367:ENSG00000155380:ENSG00000116774:ENSG00000175984:ENSG00000130598:ENSG00000130592:ENSG00000130595:ENSG00000167244:ENSG00000254647:ENSG00000135437:ENSG00000123342:ENSG00000065361:ENSG00000076067:ENSG00000025423:ENSG00000204856:ENSG00000111252:ENSG00000186998:ENSG00000184117:ENSG00000187860:ENSG00000100003:ENSG00000184792…
DEG.twoside	Adipose_Visceral_Omentum	2828	38	0.999951	1	ENSG00000156171:ENSG00000143110:ENSG00000155367:ENSG00000155380:ENSG00000116774:ENSG00000175984:ENSG00000134259:ENSG00000163393:ENSG00000244242:ENSG00000130598:ENSG00000130592:ENSG00000130595:ENSG00000167244:ENSG00000135437:ENSG00000123342:ENSG00000065361:ENSG00000135469:ENSG00000076067:ENSG00000111252:ENSG00000198270:ENSG00000173064:ENSG00000186998:ENSG00000184117:ENSG00000128342:ENSG00000099985…
DEG.twoside	Adrenal_Gland	4198	74	0.995733	1	ENSG00000064886:ENSG00000085465:ENSG00000121933:ENSG00000197852:ENSG00000171385:ENSG00000143079:ENSG00000134245:ENSG00000155367:ENSG00000184599:ENSG00000081026:ENSG00000118655:ENSG00000134259:ENSG00000118729:ENSG00000116815:ENSG00000244242:ENSG00000130598:ENSG00000130592:ENSG00000130595:ENSG00000180176:ENSG00000184281:ENSG00000070985:ENSG00000135424:ENSG00000135437:ENSG00000135414:ENSG00000065357…
DEG.twoside	Artery_Aorta	3426	54	0.999336	1	ENSG00000162777:ENSG00000116473:ENSG00000197852:ENSG00000143079:ENSG00000155367:ENSG00000116774:ENSG00000175984:ENSG00000134259:ENSG00000118729:ENSG00000116815:ENSG00000244242:ENSG00000149043:ENSG00000130598:ENSG00000110665:ENSG00000135437:ENSG00000123353:ENSG00000123342:ENSG00000065357:ENSG00000111602:ENSG00000135423:ENSG00000076067:ENSG00000025423:ENSG00000111231:ENSG00000183579:ENSG00000186998…
DEG.twoside	Artery_Coronary	2456	35	0.999456	1	ENSG00000064886:ENSG00000143110:ENSG00000116473:ENSG00000116774:ENSG00000175984:ENSG00000134259:ENSG00000118729:ENSG00000116815:ENSG00000244242:ENSG00000130598:ENSG00000135437:ENSG00000123342:ENSG00000065361:ENSG00000025423:ENSG00000111252:ENSG00000186998:ENSG00000100296:ENSG00000187860:ENSG00000137273:ENSG00000112242:ENSG00000112294:ENSG00000112312:ENSG00000111913:ENSG00000079691:ENSG00000112343…
DEG.twoside	Artery_Tibial	3921	62	0.999723	1	ENSG00000162777:ENSG00000116473:ENSG00000171385:ENSG00000134242:ENSG00000118655:ENSG00000163349:ENSG00000116774:ENSG00000197323:ENSG00000175984:ENSG00000134259:ENSG00000118729:ENSG00000116815:ENSG00000244242:ENSG00000130598:ENSG00000167244:ENSG00000135437:ENSG00000135414:ENSG00000065361:ENSG00000135482:ENSG00000111602:ENSG00000198056:ENSG00000025423:ENSG00000111231:ENSG00000089127:ENSG00000183579…
DEG.twoside	Bladder	831	15	0.850841	1	ENSG00000116455:ENSG00000155367:ENSG00000116774:ENSG00000173218:ENSG00000118729:ENSG00000130592:ENSG00000025423:ENSG00000100296:ENSG00000100105:ENSG00000137273:ENSG00000181315:ENSG00000158691:ENSG00000064999:ENSG00000007866:ENSG00000164530
DEG.twoside	Brain_Amygdala	8433	160	0.999299	1	ENSG00000156171:ENSG00000134255:ENSG00000085465:ENSG00000116455:ENSG00000143110:ENSG00000121933:ENSG00000116473:ENSG00000064703:ENSG00000143079:ENSG00000134245:ENSG00000007341:ENSG00000116489:ENSG00000116793:ENSG00000081019:ENSG00000134262:ENSG00000118655:ENSG00000163349:ENSG00000116774:ENSG00000134207:ENSG00000197323:ENSG00000213281:ENSG00000052723:ENSG00000134259:ENSG00000118729:ENSG00000116815…
DEG.twoside	Brain_Anterior_cingulate_cortex_BA24	7869	154	0.994244	1	ENSG00000156171:ENSG00000134255:ENSG00000064886:ENSG00000116455:ENSG00000143110:ENSG00000116473:ENSG00000064703:ENSG00000171385:ENSG00000143079:ENSG00000134245:ENSG00000007341:ENSG00000116489:ENSG00000081019:ENSG00000134262:ENSG00000118655:ENSG00000163349:ENSG00000116774:ENSG00000134207:ENSG00000197323:ENSG00000052723:ENSG00000134259:ENSG00000118729:ENSG00000116815:ENSG00000167244:ENSG00000184281…
DEG.twoside	Brain_Caudate_basal_ganglia	7877	146	0.999619	1	ENSG00000156171:ENSG00000134255:ENSG00000064886:ENSG00000116455:ENSG00000143110:ENSG00000116473:ENSG00000197852:ENSG00000064703:ENSG00000143079:ENSG00000007341:ENSG00000116489:ENSG00000155367:ENSG00000081026:ENSG00000081019:ENSG00000118655:ENSG00000163349:ENSG00000116774:ENSG00000134207:ENSG00000197323:ENSG00000213281:ENSG00000052723:ENSG00000134259:ENSG00000118729:ENSG00000116815:ENSG00000116830…
DEG.twoside	Brain_Cerebellar_Hemisphere	6629	116	0.999881	1	ENSG00000085465:ENSG00000121933:ENSG00000171385:ENSG00000143079:ENSG00000155366:ENSG00000155367:ENSG00000184599:ENSG00000081026:ENSG00000116793:ENSG00000081019:ENSG00000188761:ENSG00000134262:ENSG00000118655:ENSG00000163349:ENSG00000116774:ENSG00000197323:ENSG00000175984:ENSG00000052723:ENSG00000118729:ENSG00000177551:ENSG00000163393:ENSG00000116815:ENSG00000185940:ENSG00000244242:ENSG00000167244…
DEG.twoside	Brain_Cerebellum	6538	116	0.999735	1	ENSG00000085465:ENSG00000171385:ENSG00000143079:ENSG00000155366:ENSG00000155367:ENSG00000184599:ENSG00000081026:ENSG00000116793:ENSG00000081019:ENSG00000134262:ENSG00000118655:ENSG00000163349:ENSG00000116774:ENSG00000175984:ENSG00000118729:ENSG00000177551:ENSG00000163393:ENSG00000116815:ENSG00000185940:ENSG00000244242:ENSG00000130598:ENSG00000167244:ENSG00000094916:ENSG00000161638:ENSG00000135437…
DEG.twoside	Brain_Cortex	7116	132	0.998996	1	ENSG00000156171:ENSG00000134255:ENSG00000064886:ENSG00000116455:ENSG00000143110:ENSG00000116473:ENSG00000197852:ENSG00000064703:ENSG00000171385:ENSG00000143079:ENSG00000134245:ENSG00000007341:ENSG00000116489:ENSG00000081019:ENSG00000118655:ENSG00000163349:ENSG00000116774:ENSG00000197323:ENSG00000213281:ENSG00000052723:ENSG00000134259:ENSG00000118729:ENSG00000116815:ENSG00000116830:ENSG00000167244…
DEG.twoside	Brain_Frontal_Cortex_BA9	6851	131	0.995127	1	ENSG00000156171:ENSG00000134255:ENSG00000064886:ENSG00000116455:ENSG00000143110:ENSG00000116473:ENSG00000197852:ENSG00000064703:ENSG00000171385:ENSG00000143079:ENSG00000134245:ENSG00000007341:ENSG00000118655:ENSG00000116774:ENSG00000134207:ENSG00000134259:ENSG00000118729:ENSG00000116815:ENSG00000116830:ENSG00000244242:ENSG00000167244:ENSG00000184281:ENSG00000094914:ENSG00000161638:ENSG00000135437…
DEG.twoside	Brain_Hippocampus	8348	161	0.998135	1	ENSG00000156171:ENSG00000134255:ENSG00000085465:ENSG00000116455:ENSG00000143110:ENSG00000121933:ENSG00000116473:ENSG00000064703:ENSG00000143079:ENSG00000134245:ENSG00000007341:ENSG00000116489:ENSG00000081026:ENSG00000081019:ENSG00000134262:ENSG00000118655:ENSG00000163349:ENSG00000116774:ENSG00000134207:ENSG00000197323:ENSG00000213281:ENSG00000052723:ENSG00000134259:ENSG00000118729:ENSG00000177551…
DEG.twoside	Brain_Hypothalamus	7282	137	0.998386	1	ENSG00000156171:ENSG00000134255:ENSG00000116455:ENSG00000143110:ENSG00000121933:ENSG00000116473:ENSG00000197852:ENSG00000064703:ENSG00000171385:ENSG00000143079:ENSG00000134245:ENSG00000007341:ENSG00000081019:ENSG00000118655:ENSG00000116774:ENSG00000134207:ENSG00000197323:ENSG00000134259:ENSG00000118729:ENSG00000177551:ENSG00000163393:ENSG00000116815:ENSG00000116830:ENSG00000130592:ENSG00000167244…
DEG.twoside	Brain_Nucleus_accumbens_basal_ganglia	7635	145	0.998248	1	ENSG00000156171:ENSG00000134255:ENSG00000064886:ENSG00000116455:ENSG00000143110:ENSG00000116473:ENSG00000197852:ENSG00000064703:ENSG00000171385:ENSG00000143079:ENSG00000007341:ENSG00000116489:ENSG00000081019:ENSG00000118655:ENSG00000163349:ENSG00000116774:ENSG00000134207:ENSG00000197323:ENSG00000213281:ENSG00000052723:ENSG00000118729:ENSG00000116815:ENSG00000116830:ENSG00000244242:ENSG00000167244…
DEG.twoside	Brain_Putamen_basal_ganglia	8427	158	0.999643	1	ENSG00000156171:ENSG00000134255:ENSG00000064886:ENSG00000116455:ENSG00000143110:ENSG00000116473:ENSG00000197852:ENSG00000064703:ENSG00000143079:ENSG00000007341:ENSG00000116489:ENSG00000155367:ENSG00000081026:ENSG00000116793:ENSG00000081019:ENSG00000134262:ENSG00000118655:ENSG00000163349:ENSG00000116774:ENSG00000134207:ENSG00000197323:ENSG00000213281:ENSG00000052723:ENSG00000118729:ENSG00000116815…
DEG.twoside	Brain_Spinal_cord_cervical_c-1	6158	108	0.999725	1	ENSG00000162777:ENSG00000064886:ENSG00000085465:ENSG00000116455:ENSG00000121933:ENSG00000197852:ENSG00000064703:ENSG00000171385:ENSG00000155367:ENSG00000116793:ENSG00000081019:ENSG00000116774:ENSG00000134207:ENSG00000197323:ENSG00000118729:ENSG00000177551:ENSG00000163393:ENSG00000116815:ENSG00000130598:ENSG00000130592:ENSG00000167244:ENSG00000184281:ENSG00000161638:ENSG00000135424:ENSG00000135437…
DEG.twoside	Brain_Substantia_nigra	7766	148	0.998183	1	ENSG00000156171:ENSG00000134255:ENSG00000085465:ENSG00000116455:ENSG00000143110:ENSG00000121933:ENSG00000197852:ENSG00000064703:ENSG00000171385:ENSG00000143079:ENSG00000134245:ENSG00000007341:ENSG00000184599:ENSG00000116793:ENSG00000081019:ENSG00000134262:ENSG00000118655:ENSG00000163349:ENSG00000116774:ENSG00000134207:ENSG00000197323:ENSG00000118729:ENSG00000177551:ENSG00000163393:ENSG00000116815…
DEG.twoside	Breast_Mammary_Tissue	2340	33	0.999404	1	ENSG00000064886:ENSG00000171385:ENSG00000143079:ENSG00000155367:ENSG00000155380:ENSG00000116774:ENSG00000175984:ENSG00000163393:ENSG00000149043:ENSG00000167244:ENSG00000110665:ENSG00000064201:ENSG00000135437:ENSG00000135414:ENSG00000123342:ENSG00000185664:ENSG00000135423:ENSG00000076067:ENSG00000111344:ENSG00000186998:ENSG00000100285:ENSG00000100003:ENSG00000184792:ENSG00000100105:ENSG00000137265…
DEG.twoside	Cells_Cultured_fibroblasts	5399	93	0.999591	1	ENSG00000156171:ENSG00000162777:ENSG00000064886:ENSG00000085465:ENSG00000116455:ENSG00000197852:ENSG00000064703:ENSG00000171385:ENSG00000143079:ENSG00000134245:ENSG00000155367:ENSG00000155380:ENSG00000134242:ENSG00000118655:ENSG00000116774:ENSG00000175984:ENSG00000213281:ENSG00000052723:ENSG00000173218:ENSG00000163393:ENSG00000116815:ENSG00000116830:ENSG00000177830:ENSG00000244242:ENSG00000130592…
DEG.twoside	Cells_EBV-transformed_lymphocytes	5896	127	0.77697	1	ENSG00000156171:ENSG00000134255:ENSG00000162777:ENSG00000064886:ENSG00000085465:ENSG00000116455:ENSG00000143110:ENSG00000116473:ENSG00000197852:ENSG00000064703:ENSG00000143079:ENSG00000007341:ENSG00000155367:ENSG00000155380:ENSG00000116793:ENSG00000081019:ENSG00000134242:ENSG00000134262:ENSG00000118655:ENSG00000213281:ENSG00000052723:ENSG00000116815:ENSG00000116830:ENSG00000078902:ENSG00000130598…
DEG.twoside	Cervix_Ectocervix	189	3	0.805536	1	ENSG00000197903:ENSG00000007866:ENSG00000112062
DEG.twoside	Cervix_Endocervix	1728	31	0.933724	1	ENSG00000064703:ENSG00000081019:ENSG00000116774:ENSG00000167244:ENSG00000123342:ENSG00000123374:ENSG00000139531:ENSG00000123411:ENSG00000135482:ENSG00000196465:ENSG00000139645:ENSG00000076067:ENSG00000025423:ENSG00000145996:ENSG00000124766:ENSG00000112343:ENSG00000026950:ENSG00000111801:ENSG00000112763:ENSG00000096654:ENSG00000198315:ENSG00000187626:ENSG00000189298:ENSG00000158691:ENSG00000204713…
DEG.twoside	Colon_Sigmoid	2794	47	0.991946	1	ENSG00000162777:ENSG00000064886:ENSG00000116473:ENSG00000155367:ENSG00000155380:ENSG00000134242:ENSG00000116774:ENSG00000175984:ENSG00000173218:ENSG00000118729:ENSG00000163393:ENSG00000244242:ENSG00000130598:ENSG00000110665:ENSG00000135437:ENSG00000025423:ENSG00000135148:ENSG00000186998:ENSG00000100296:ENSG00000099985:ENSG00000187860:ENSG00000100003:ENSG00000242114:ENSG00000184792:ENSG00000112679…
DEG.twoside	Colon_Transverse	2532	46	0.959957	1	ENSG00000064886:ENSG00000197852:ENSG00000155367:ENSG00000155380:ENSG00000188761:ENSG00000175984:ENSG00000118729:ENSG00000163393:ENSG00000244242:ENSG00000130598:ENSG00000130595:ENSG00000183734:ENSG00000070985:ENSG00000135437:ENSG00000065361:ENSG00000196465:ENSG00000139540:ENSG00000135469:ENSG00000204856:ENSG00000089127:ENSG00000100285:ENSG00000239282:ENSG00000187860:ENSG00000100003:ENSG00000184792…
DEG.twoside	Esophagus_Gastroesophageal_Junction	2422	50	0.784434	1	ENSG00000162777:ENSG00000064886:ENSG00000121933:ENSG00000116473:ENSG00000171385:ENSG00000155367:ENSG00000116793:ENSG00000116774:ENSG00000175984:ENSG00000118729:ENSG00000163393:ENSG00000244242:ENSG00000130598:ENSG00000123374:ENSG00000111602:ENSG00000198056:ENSG00000025423:ENSG00000186998:ENSG00000100296:ENSG00000184117:ENSG00000187860:ENSG00000100003:ENSG00000242114:ENSG00000184792:ENSG00000182541…
DEG.twoside	Esophagus_Mucosa	4877	77	0.999965	1	ENSG00000162777:ENSG00000064886:ENSG00000116455:ENSG00000143110:ENSG00000171385:ENSG00000116793:ENSG00000188761:ENSG00000175984:ENSG00000213281:ENSG00000134259:ENSG00000173218:ENSG00000177551:ENSG00000116830:ENSG00000244242:ENSG00000149043:ENSG00000130598:ENSG00000130595:ENSG00000167244:ENSG00000135437:ENSG00000135414:ENSG00000123353:ENSG00000123342:ENSG00000170473:ENSG00000065357:ENSG00000123411…
DEG.twoside	Esophagus_Muscularis	2625	50	0.924839	1	ENSG00000162777:ENSG00000064886:ENSG00000121933:ENSG00000116473:ENSG00000171385:ENSG00000155367:ENSG00000116793:ENSG00000116774:ENSG00000175984:ENSG00000118729:ENSG00000163393:ENSG00000244242:ENSG00000130598:ENSG00000064201:ENSG00000123342:ENSG00000123374:ENSG00000135482:ENSG00000196465:ENSG00000198056:ENSG00000025423:ENSG00000186998:ENSG00000100296:ENSG00000184117:ENSG00000187860:ENSG00000100003…
DEG.twoside	Fallopian_Tube	452	7	0.890474	1	ENSG00000116774:ENSG00000167244:ENSG00000112343:ENSG00000112763:ENSG00000197903:ENSG00000204713:ENSG00000007866
DEG.twoside	Heart_Atrial_Appendage	7937	154	0.996333	1	ENSG00000156171:ENSG00000134255:ENSG00000162777:ENSG00000085465:ENSG00000143110:ENSG00000121933:ENSG00000064703:ENSG00000143079:ENSG00000134245:ENSG00000007341:ENSG00000116489:ENSG00000081026:ENSG00000116793:ENSG00000081019:ENSG00000134262:ENSG00000118655:ENSG00000163349:ENSG00000197323:ENSG00000175984:ENSG00000213281:ENSG00000052723:ENSG00000134259:ENSG00000173218:ENSG00000118729:ENSG00000116830…
DEG.twoside	Heart_Left_Ventricle	8909	165	0.999917	1	ENSG00000156171:ENSG00000134255:ENSG00000064886:ENSG00000085465:ENSG00000143110:ENSG00000116473:ENSG00000064703:ENSG00000143079:ENSG00000007341:ENSG00000116489:ENSG00000155380:ENSG00000081026:ENSG00000116793:ENSG00000081019:ENSG00000134262:ENSG00000163349:ENSG00000116774:ENSG00000197323:ENSG00000116752:ENSG00000213281:ENSG00000052723:ENSG00000173218:ENSG00000118729:ENSG00000163393:ENSG00000116830…
DEG.twoside	Kidney_Cortex	5997	106	0.999514	1	ENSG00000134255:ENSG00000064886:ENSG00000143110:ENSG00000121933:ENSG00000116473:ENSG00000197852:ENSG00000064703:ENSG00000171385:ENSG00000143079:ENSG00000134245:ENSG00000155367:ENSG00000155380:ENSG00000116793:ENSG00000081019:ENSG00000134262:ENSG00000118655:ENSG00000163349:ENSG00000197323:ENSG00000173218:ENSG00000118729:ENSG00000163393:ENSG00000116830:ENSG00000130592:ENSG00000184281:ENSG00000161638…
DEG.twoside	Kidney_Medulla	93	0	1	1
DEG.twoside	Liver	8286	168	0.979802	1	ENSG00000156171:ENSG00000116455:ENSG00000143110:ENSG00000121933:ENSG00000116473:ENSG00000064703:ENSG00000143079:ENSG00000007341:ENSG00000081026:ENSG00000116793:ENSG00000081019:ENSG00000134262:ENSG00000118655:ENSG00000163349:ENSG00000116774:ENSG00000197323:ENSG00000116752:ENSG00000213281:ENSG00000134259:ENSG00000173218:ENSG00000116815:ENSG00000205864:ENSG00000244242:ENSG00000130598:ENSG00000130592…
DEG.twoside	Lung	3849	84	0.673694	1	ENSG00000156171:ENSG00000162777:ENSG00000064886:ENSG00000143110:ENSG00000171385:ENSG00000143079:ENSG00000134245:ENSG00000155367:ENSG00000155380:ENSG00000081026:ENSG00000134242:ENSG00000116774:ENSG00000175984:ENSG00000213281:ENSG00000134259:ENSG00000163393:ENSG00000116815:ENSG00000149043:ENSG00000130598:ENSG00000130592:ENSG00000130595:ENSG00000167244:ENSG00000110665:ENSG00000064201:ENSG00000135437…
DEG.twoside	Minor_Salivary_Gland	2951	48	0.996772	1	ENSG00000162777:ENSG00000064886:ENSG00000143110:ENSG00000197852:ENSG00000171385:ENSG00000134245:ENSG00000155380:ENSG00000116793:ENSG00000134242:ENSG00000116748:ENSG00000134259:ENSG00000149043:ENSG00000130598:ENSG00000130595:ENSG00000110665:ENSG00000135424:ENSG00000135437:ENSG00000065357:ENSG00000065361:ENSG00000204856:ENSG00000111252:ENSG00000111344:ENSG00000186998:ENSG00000100296:ENSG00000182541…
DEG.twoside	Muscle_Skeletal	6972	121	0.999957	1	ENSG00000156171:ENSG00000134255:ENSG00000085465:ENSG00000143110:ENSG00000171385:ENSG00000143079:ENSG00000007341:ENSG00000116489:ENSG00000155366:ENSG00000155367:ENSG00000081026:ENSG00000116793:ENSG00000134262:ENSG00000116774:ENSG00000197323:ENSG00000175984:ENSG00000116748:ENSG00000213281:ENSG00000052723:ENSG00000118729:ENSG00000116815:ENSG00000177830:ENSG00000130598:ENSG00000130592:ENSG00000130595…
DEG.twoside	Nerve_Tibial	4941	68	1	1	ENSG00000162777:ENSG00000143110:ENSG00000116473:ENSG00000171385:ENSG00000143079:ENSG00000134245:ENSG00000007341:ENSG00000155367:ENSG00000155380:ENSG00000134262:ENSG00000116774:ENSG00000197323:ENSG00000134259:ENSG00000116815:ENSG00000130592:ENSG00000167244:ENSG00000094916:ENSG00000135437:ENSG00000135414:ENSG00000123411:ENSG00000065361:ENSG00000135473:ENSG00000076067:ENSG00000204842:ENSG00000089022…
DEG.twoside	Ovary	5103	94	0.993948	1	ENSG00000162777:ENSG00000064886:ENSG00000085465:ENSG00000121933:ENSG00000197852:ENSG00000171385:ENSG00000134245:ENSG00000007341:ENSG00000081019:ENSG00000134262:ENSG00000116774:ENSG00000134207:ENSG00000197323:ENSG00000134259:ENSG00000118729:ENSG00000163393:ENSG00000116815:ENSG00000177830:ENSG00000244242:ENSG00000130598:ENSG00000130592:ENSG00000130595:ENSG00000167244:ENSG00000094916:ENSG00000135414…
DEG.twoside	Pancreas	9220	182	0.997095	1	ENSG00000156171:ENSG00000134255:ENSG00000085465:ENSG00000116455:ENSG00000143110:ENSG00000116473:ENSG00000064703:ENSG00000171385:ENSG00000143079:ENSG00000007341:ENSG00000116489:ENSG00000155380:ENSG00000116793:ENSG00000081019:ENSG00000188761:ENSG00000134262:ENSG00000163349:ENSG00000116774:ENSG00000134207:ENSG00000197323:ENSG00000116752:ENSG00000213281:ENSG00000052723:ENSG00000173218:ENSG00000163393…
DEG.twoside	Pituitary	5005	78	0.999984	1	ENSG00000064886:ENSG00000121933:ENSG00000197852:ENSG00000143079:ENSG00000155380:ENSG00000081026:ENSG00000116793:ENSG00000134262:ENSG00000118655:ENSG00000175984:ENSG00000213281:ENSG00000118729:ENSG00000116815:ENSG00000177830:ENSG00000244242:ENSG00000130598:ENSG00000130592:ENSG00000130595:ENSG00000180176:ENSG00000094916:ENSG00000161638:ENSG00000135437:ENSG00000123342:ENSG00000065357:ENSG00000123374…
DEG.twoside	Prostate	2717	55	0.83955	1	ENSG00000085465:ENSG00000121933:ENSG00000171385:ENSG00000134245:ENSG00000155380:ENSG00000116774:ENSG00000130592:ENSG00000130595:ENSG00000183734:ENSG00000135414:ENSG00000065357:ENSG00000139531:ENSG00000065361:ENSG00000181852:ENSG00000025423:ENSG00000196510:ENSG00000111249:ENSG00000128250:ENSG00000100285:ENSG00000128342:ENSG00000239282:ENSG00000099999:ENSG00000100003:ENSG00000242114:ENSG00000184792…
DEG.twoside	Skin_Not_Sun_Exposed_Suprapubic	4367	79	0.992781	1	ENSG00000085465:ENSG00000143110:ENSG00000116473:ENSG00000143079:ENSG00000134245:ENSG00000155367:ENSG00000081026:ENSG00000116793:ENSG00000175984:ENSG00000213281:ENSG00000134259:ENSG00000173218:ENSG00000118729:ENSG00000163393:ENSG00000196224:ENSG00000241598:ENSG00000185940:ENSG00000205864:ENSG00000149043:ENSG00000130598:ENSG00000130592:ENSG00000167244:ENSG00000183734:ENSG00000110665:ENSG00000135437…
DEG.twoside	Skin_Sun_Exposed_Lower_leg	4286	81	0.976714	1	ENSG00000162777:ENSG00000085465:ENSG00000143110:ENSG00000116473:ENSG00000143079:ENSG00000134245:ENSG00000155367:ENSG00000081026:ENSG00000116793:ENSG00000175984:ENSG00000213281:ENSG00000134259:ENSG00000173218:ENSG00000163393:ENSG00000196224:ENSG00000241598:ENSG00000185940:ENSG00000149043:ENSG00000130598:ENSG00000130592:ENSG00000167244:ENSG00000183734:ENSG00000110665:ENSG00000135414:ENSG00000170473…
DEG.twoside	Small_Intestine_Terminal_Ileum	3112	64	0.824337	1	ENSG00000156171:ENSG00000134255:ENSG00000162777:ENSG00000197852:ENSG00000171385:ENSG00000155367:ENSG00000134242:ENSG00000188761:ENSG00000134259:ENSG00000244242:ENSG00000130592:ENSG00000130595:ENSG00000183734:ENSG00000110665:ENSG00000070985:ENSG00000065357:ENSG00000185664:ENSG00000065361:ENSG00000196465:ENSG00000139540:ENSG00000110944:ENSG00000111602:ENSG00000135423:ENSG00000204852:ENSG00000198324…
DEG.twoside	Spleen	4596	88	0.97402	1	ENSG00000156171:ENSG00000134255:ENSG00000162777:ENSG00000064886:ENSG00000116455:ENSG00000143110:ENSG00000121933:ENSG00000143079:ENSG00000134245:ENSG00000155367:ENSG00000155380:ENSG00000081026:ENSG00000134242:ENSG00000134262:ENSG00000116774:ENSG00000173218:ENSG00000118729:ENSG00000177830:ENSG00000244242:ENSG00000130592:ENSG00000130595:ENSG00000167244:ENSG00000110665:ENSG00000064201:ENSG00000161638…
DEG.twoside	Stomach	3070	55	0.980208	1	ENSG00000064886:ENSG00000085465:ENSG00000143110:ENSG00000121933:ENSG00000143079:ENSG00000155367:ENSG00000188761:ENSG00000118655:ENSG00000175984:ENSG00000134259:ENSG00000163393:ENSG00000116815:ENSG00000244242:ENSG00000130598:ENSG00000130595:ENSG00000167244:ENSG00000135414:ENSG00000065357:ENSG00000185664:ENSG00000065361:ENSG00000196465:ENSG00000135469:ENSG00000025423:ENSG00000204856:ENSG00000198324…
DEG.twoside	Testis	8546	154	0.999976	1	ENSG00000156171:ENSG00000064886:ENSG00000085465:ENSG00000121933:ENSG00000116473:ENSG00000064703:ENSG00000171385:ENSG00000143079:ENSG00000007341:ENSG00000155367:ENSG00000184599:ENSG00000155380:ENSG00000116793:ENSG00000134242:ENSG00000134262:ENSG00000163349:ENSG00000116774:ENSG00000197323:ENSG00000175984:ENSG00000198765:ENSG00000134259:ENSG00000118729:ENSG00000163393:ENSG00000116815:ENSG00000177830…
DEG.twoside	Thyroid	4708	71	0.999991	1	ENSG00000162777:ENSG00000121933:ENSG00000171385:ENSG00000155380:ENSG00000081026:ENSG00000134262:ENSG00000175984:ENSG00000173218:ENSG00000177830:ENSG00000244242:ENSG00000130598:ENSG00000070985:ENSG00000094916:ENSG00000185664:ENSG00000139531:ENSG00000123411:ENSG00000135473:ENSG00000176422:ENSG00000076067:ENSG00000025423:ENSG00000204852:ENSG00000111249:ENSG00000111252:ENSG00000111271:ENSG00000198270…
DEG.twoside	Uterus	4787	85	0.997321	1	ENSG00000162777:ENSG00000085465:ENSG00000121933:ENSG00000064703:ENSG00000007341:ENSG00000155380:ENSG00000081019:ENSG00000134242:ENSG00000134262:ENSG00000116774:ENSG00000197323:ENSG00000175984:ENSG00000134259:ENSG00000173218:ENSG00000118729:ENSG00000163393:ENSG00000244242:ENSG00000130598:ENSG00000167244:ENSG00000183734:ENSG00000184281:ENSG00000135414:ENSG00000135392:ENSG00000123342:ENSG00000185664…
DEG.twoside	Vagina	2611	46	0.977144	1	ENSG00000162777:ENSG00000121933:ENSG00000143079:ENSG00000134245:ENSG00000116774:ENSG00000175984:ENSG00000173218:ENSG00000163393:ENSG00000116815:ENSG00000130592:ENSG00000130595:ENSG00000183734:ENSG00000135437:ENSG00000065357:ENSG00000065361:ENSG00000025423:ENSG00000196510:ENSG00000196850:ENSG00000089127:ENSG00000111344:ENSG00000186998:ENSG00000100285:ENSG00000239282:ENSG00000099992:ENSG00000184792…
DEG.twoside	Whole_Blood	7620	154	0.974947	1	ENSG00000134255:ENSG00000162777:ENSG00000085465:ENSG00000116455:ENSG00000143110:ENSG00000121933:ENSG00000197852:ENSG00000064703:ENSG00000007341:ENSG00000155366:ENSG00000155380:ENSG00000134242:ENSG00000197323:ENSG00000116752:ENSG00000213281:ENSG00000052723:ENSG00000163393:ENSG00000177830:ENSG00000244242:ENSG00000130598:ENSG00000130592:ENSG00000167244:ENSG00000183734:ENSG00000110665:ENSG00000064201…

## Sheet: NPDR
Differentially expressed genes for NPDR
Category	GeneSet	N_genes	N_overlap	p	adjP	genes
DEG.up	Adipose_Subcutaneous	1689	11	0.999731	1	ENSG00000156171:ENSG00000064886:ENSG00000143110:ENSG00000143079:ENSG00000116774:ENSG00000130592:ENSG00000130595:ENSG00000167244:ENSG00000111252:ENSG00000124766:ENSG00000204687
DEG.up	Adipose_Visceral_Omentum	1428	10	0.998537	1	ENSG00000156171:ENSG00000143110:ENSG00000155380:ENSG00000116774:ENSG00000134259:ENSG00000130592:ENSG00000130595:ENSG00000167244:ENSG00000111252:ENSG00000111801
DEG.up	Adrenal_Gland	1204	15	0.80705	1	ENSG00000121933:ENSG00000184599:ENSG00000244242:ENSG00000130592:ENSG00000180176:ENSG00000070985:ENSG00000198324:ENSG00000111271:ENSG00000111344:ENSG00000010704:ENSG00000186470:ENSG00000111801:ENSG00000204228:ENSG00000030110:ENSG00000096070
DEG.up	Artery_Aorta	2103	18	0.997948	1	ENSG00000116473:ENSG00000143079:ENSG00000155367:ENSG00000116774:ENSG00000134259:ENSG00000118729:ENSG00000244242:ENSG00000111231:ENSG00000112293:ENSG00000079691:ENSG00000112343:ENSG00000010704:ENSG00000112763:ENSG00000235863:ENSG00000236104:ENSG00000064999:ENSG00000146197:ENSG00000010030
DEG.up	Artery_Coronary	1593	12	0.998225	1	ENSG00000064886:ENSG00000143110:ENSG00000116473:ENSG00000116774:ENSG00000134259:ENSG00000118729:ENSG00000244242:ENSG00000111252:ENSG00000079691:ENSG00000112343:ENSG00000112763:ENSG00000146197
DEG.up	Artery_Tibial	2175	17	0.999491	1	ENSG00000116473:ENSG00000171385:ENSG00000118655:ENSG00000163349:ENSG00000116774:ENSG00000197323:ENSG00000134259:ENSG00000118729:ENSG00000244242:ENSG00000167244:ENSG00000111231:ENSG00000079691:ENSG00000112343:ENSG00000112763:ENSG00000181315:ENSG00000198315:ENSG00000146197
DEG.up	Bladder	728	8	0.858971	1	ENSG00000116455:ENSG00000116774:ENSG00000173218:ENSG00000118729:ENSG00000130592:ENSG00000181315:ENSG00000158691:ENSG00000064999
DEG.up	Brain_Amygdala	1438	8	0.999841	1	ENSG00000121933:ENSG00000134207:ENSG00000111344:ENSG00000152954:ENSG00000137261:ENSG00000186577:ENSG00000272325:ENSG00000124507
DEG.up	Brain_Anterior_cingulate_cortex_BA24	1866	10	0.999988	1	ENSG00000171385:ENSG00000134207:ENSG00000204856:ENSG00000111344:ENSG00000152954:ENSG00000137261:ENSG00000186577:ENSG00000272325:ENSG00000124507:ENSG00000197753
DEG.up	Brain_Caudate_basal_ganglia	1703	7	0.999998	1	ENSG00000134207:ENSG00000180176:ENSG00000152954:ENSG00000137261:ENSG00000204657:ENSG00000124493:ENSG00000124507
DEG.up	Brain_Cerebellar_Hemisphere	4248	49	0.987898	1	ENSG00000085465:ENSG00000171385:ENSG00000155367:ENSG00000184599:ENSG00000081026:ENSG00000116793:ENSG00000081019:ENSG00000188761:ENSG00000134262:ENSG00000118655:ENSG00000163349:ENSG00000197323:ENSG00000052723:ENSG00000177551:ENSG00000163393:ENSG00000185940:ENSG00000244242:ENSG00000196510:ENSG00000204856:ENSG00000204842:ENSG00000089022:ENSG00000111300:ENSG00000173064:ENSG00000152954:ENSG00000124532…
DEG.up	Brain_Cerebellum	4055	46	0.989617	1	ENSG00000085465:ENSG00000171385:ENSG00000155367:ENSG00000184599:ENSG00000081026:ENSG00000116793:ENSG00000081019:ENSG00000134262:ENSG00000118655:ENSG00000163349:ENSG00000177551:ENSG00000163393:ENSG00000185940:ENSG00000244242:ENSG00000204856:ENSG00000204842:ENSG00000089022:ENSG00000111300:ENSG00000173064:ENSG00000172179:ENSG00000152954:ENSG00000124532:ENSG00000112293:ENSG00000137261:ENSG00000079691…
DEG.up	Brain_Cortex	2159	12	0.999996	1	ENSG00000197852:ENSG00000171385:ENSG00000204856:ENSG00000111344:ENSG00000152954:ENSG00000137261:ENSG00000096654:ENSG00000197283:ENSG00000186577:ENSG00000272325:ENSG00000124507:ENSG00000197753
DEG.up	Brain_Frontal_Cortex_BA9	2422	14	0.999998	1	ENSG00000197852:ENSG00000171385:ENSG00000134207:ENSG00000244242:ENSG00000204856:ENSG00000111344:ENSG00000152954:ENSG00000137261:ENSG00000096654:ENSG00000197283:ENSG00000186577:ENSG00000272325:ENSG00000124507:ENSG00000197753
DEG.up	Brain_Hippocampus	1542	9	0.999844	1	ENSG00000121933:ENSG00000134207:ENSG00000177551:ENSG00000111344:ENSG00000152954:ENSG00000137261:ENSG00000079689:ENSG00000197283:ENSG00000124507
DEG.up	Brain_Hypothalamus	1979	13	0.999904	1	ENSG00000121933:ENSG00000171385:ENSG00000134207:ENSG00000177551:ENSG00000163393:ENSG00000180176:ENSG00000204856:ENSG00000152954:ENSG00000137261:ENSG00000079689:ENSG00000186577:ENSG00000272325:ENSG00000124507
DEG.up	Brain_Nucleus_accumbens_basal_ganglia	1834	11	0.999943	1	ENSG00000171385:ENSG00000134207:ENSG00000180176:ENSG00000204856:ENSG00000111344:ENSG00000152954:ENSG00000137261:ENSG00000204657:ENSG00000197283:ENSG00000124493:ENSG00000124507
DEG.up	Brain_Putamen_basal_ganglia	1346	6	0.999964	1	ENSG00000134207:ENSG00000152954:ENSG00000137261:ENSG00000204657:ENSG00000124493:ENSG00000124507
DEG.up	Brain_Spinal_cord_cervical_c-1	1611	11	0.999399	1	ENSG00000064886:ENSG00000121933:ENSG00000134207:ENSG00000177551:ENSG00000163393:ENSG00000180573:ENSG00000158406:ENSG00000233822:ENSG00000235109:ENSG00000161896:ENSG00000124507
DEG.up	Brain_Substantia_nigra	1277	11	0.986422	1	ENSG00000121933:ENSG00000171385:ENSG00000184599:ENSG00000134207:ENSG00000177551:ENSG00000163393:ENSG00000180176:ENSG00000152954:ENSG00000137261:ENSG00000272325:ENSG00000124507
DEG.up	Breast_Mammary_Tissue	1428	8	0.999822	1	ENSG00000064886:ENSG00000143079:ENSG00000116774:ENSG00000149043:ENSG00000167244:ENSG00000124766:ENSG00000168298:ENSG00000124664
DEG.up	Cells_Cultured_fibroblasts	3686	34	0.999762	1	ENSG00000156171:ENSG00000116455:ENSG00000064703:ENSG00000143079:ENSG00000155380:ENSG00000134242:ENSG00000118655:ENSG00000116774:ENSG00000213281:ENSG00000052723:ENSG00000173218:ENSG00000163393:ENSG00000116830:ENSG00000177830:ENSG00000111231:ENSG00000204856:ENSG00000204852:ENSG00000111252:ENSG00000111300:ENSG00000112312:ENSG00000112343:ENSG00000010704:ENSG00000146109:ENSG00000196787:ENSG00000187626…
DEG.up	Cells_EBV-transformed_lymphocytes	3833	61	0.322894	1	ENSG00000156171:ENSG00000134255:ENSG00000162777:ENSG00000064886:ENSG00000116455:ENSG00000116473:ENSG00000064703:ENSG00000155380:ENSG00000116793:ENSG00000081019:ENSG00000134242:ENSG00000134262:ENSG00000118655:ENSG00000213281:ENSG00000052723:ENSG00000116830:ENSG00000130592:ENSG00000111231:ENSG00000204856:ENSG00000196850:ENSG00000111252:ENSG00000111300:ENSG00000135148:ENSG00000089127:ENSG00000124532…
DEG.up	Cervix_Ectocervix	187	2	0.773752	1	ENSG00000197903:ENSG00000112062
DEG.up	Cervix_Endocervix	1723	18	0.964621	1	ENSG00000064703:ENSG00000081019:ENSG00000116774:ENSG00000167244:ENSG00000124766:ENSG00000112343:ENSG00000026950:ENSG00000111801:ENSG00000112763:ENSG00000096654:ENSG00000198315:ENSG00000187626:ENSG00000189298:ENSG00000158691:ENSG00000204713:ENSG00000236104:ENSG00000197283:ENSG00000112062
DEG.up	Colon_Sigmoid	1264	12	0.970226	1	ENSG00000116473:ENSG00000155380:ENSG00000116774:ENSG00000173218:ENSG00000118729:ENSG00000135148:ENSG00000079689:ENSG00000137338:ENSG00000235109:ENSG00000189298:ENSG00000161896:ENSG00000064999
DEG.up	Colon_Transverse	1128	14	0.804467	1	ENSG00000155380:ENSG00000188761:ENSG00000118729:ENSG00000183734:ENSG00000070985:ENSG00000089127:ENSG00000111802:ENSG00000112312:ENSG00000079689:ENSG00000146039:ENSG00000112812:ENSG00000030110:ENSG00000096433:ENSG00000124664
DEG.up	Esophagus_Gastroesophageal_Junction	1016	7	0.994759	1	ENSG00000116473:ENSG00000171385:ENSG00000116774:ENSG00000118729:ENSG00000235109:ENSG00000204687:ENSG00000064999
DEG.up	Esophagus_Mucosa	1755	25	0.638573	1	ENSG00000162777:ENSG00000116455:ENSG00000188761:ENSG00000175984:ENSG00000213281:ENSG00000173218:ENSG00000177551:ENSG00000116830:ENSG00000149043:ENSG00000130598:ENSG00000196510:ENSG00000089127:ENSG00000111344:ENSG00000180596:ENSG00000180573:ENSG00000158373:ENSG00000197409:ENSG00000196866:ENSG00000112812:ENSG00000213886:ENSG00000204228:ENSG00000235863:ENSG00000237649:ENSG00000030110:ENSG00000023892
DEG.up	Esophagus_Muscularis	1043	7	0.996034	1	ENSG00000116473:ENSG00000171385:ENSG00000116774:ENSG00000118729:ENSG00000235109:ENSG00000204687:ENSG00000064999
DEG.up	Fallopian_Tube	451	6	0.673297	1	ENSG00000116774:ENSG00000167244:ENSG00000112343:ENSG00000112763:ENSG00000197903:ENSG00000204713
DEG.up	Heart_Atrial_Appendage	572	9	0.489925	1	ENSG00000134259:ENSG00000118729:ENSG00000130595:ENSG00000167244:ENSG00000110665:ENSG00000064201:ENSG00000079689:ENSG00000137288:ENSG00000161896
DEG.up	Heart_Left_Ventricle	395	6	0.545156	1	ENSG00000155380:ENSG00000118729:ENSG00000130595:ENSG00000110665:ENSG00000064201:ENSG00000161896
DEG.up	Kidney_Cortex	948	9	0.950164	1	ENSG00000111344:ENSG00000146038:ENSG00000146049:ENSG00000146039:ENSG00000124568:ENSG00000124564:ENSG00000158373:ENSG00000197279:ENSG00000213886
DEG.up	Kidney_Medulla	93	0	1	1
DEG.up	Liver	1090	14	0.763124	1	ENSG00000205864:ENSG00000244242:ENSG00000167244:ENSG00000129965:ENSG00000112293:ENSG00000112304:ENSG00000146039:ENSG00000124568:ENSG00000124564:ENSG00000112337:ENSG00000158373:ENSG00000213886:ENSG00000204228:ENSG00000161896
DEG.up	Lung	3029	45	0.554555	1	ENSG00000156171:ENSG00000162777:ENSG00000064886:ENSG00000143110:ENSG00000143079:ENSG00000134245:ENSG00000081026:ENSG00000134242:ENSG00000116774:ENSG00000213281:ENSG00000163393:ENSG00000149043:ENSG00000130598:ENSG00000130592:ENSG00000110665:ENSG00000064201:ENSG00000198324:ENSG00000111252:ENSG00000135148:ENSG00000089127:ENSG00000124766:ENSG00000146038:ENSG00000111913:ENSG00000079691:ENSG00000112343…
DEG.up	Minor_Salivary_Gland	1285	13	0.953543	1	ENSG00000162777:ENSG00000064886:ENSG00000116748:ENSG00000149043:ENSG00000130598:ENSG00000130595:ENSG00000111344:ENSG00000124766:ENSG00000112812:ENSG00000196812:ENSG00000213886:ENSG00000204228:ENSG00000124664
DEG.up	Muscle_Skeletal	879	10	0.854629	1	ENSG00000155367:ENSG00000175984:ENSG00000116748:ENSG00000118729:ENSG00000130598:ENSG00000130595:ENSG00000196850:ENSG00000158406:ENSG00000161896:ENSG00000065060
DEG.up	Nerve_Tibial	4157	29	1	1	ENSG00000143110:ENSG00000116473:ENSG00000143079:ENSG00000134245:ENSG00000007341:ENSG00000134262:ENSG00000116774:ENSG00000197323:ENSG00000134259:ENSG00000130592:ENSG00000167244:ENSG00000204842:ENSG00000089022:ENSG00000111300:ENSG00000010704:ENSG00000181315:ENSG00000198315:ENSG00000137338:ENSG00000189298:ENSG00000158691:ENSG00000187987:ENSG00000197935:ENSG00000223501:ENSG00000096433:ENSG00000186577…
DEG.up	Ovary	3674	40	0.992969	1	ENSG00000085465:ENSG00000134245:ENSG00000007341:ENSG00000081019:ENSG00000134262:ENSG00000116774:ENSG00000134207:ENSG00000197323:ENSG00000134259:ENSG00000177830:ENSG00000167244:ENSG00000111231:ENSG00000204852:ENSG00000198324:ENSG00000204842:ENSG00000111271:ENSG00000089022:ENSG00000111300:ENSG00000124766:ENSG00000172179:ENSG00000168298:ENSG00000158373:ENSG00000186470:ENSG00000124508:ENSG00000026950…
DEG.up	Pancreas	549	14	0.0380327	1	ENSG00000188761:ENSG00000134207:ENSG00000149043:ENSG00000254647:ENSG00000070985:ENSG00000146038:ENSG00000112312:ENSG00000079689:ENSG00000146039:ENSG00000112812:ENSG00000213886:ENSG00000204228:ENSG00000137392:ENSG00000197753
DEG.up	Pituitary	3253	28	0.999851	1	ENSG00000081026:ENSG00000116793:ENSG00000134262:ENSG00000177830:ENSG00000180176:ENSG00000204852:ENSG00000111271:ENSG00000173064:ENSG00000111344:ENSG00000172179:ENSG00000152954:ENSG00000146038:ENSG00000137261:ENSG00000111913:ENSG00000079689:ENSG00000168298:ENSG00000158373:ENSG00000111801:ENSG00000112812:ENSG00000096654:ENSG00000197279:ENSG00000137185:ENSG00000204713:ENSG00000204228:ENSG00000197283…
DEG.up	Prostate	2019	29	0.627797	1	ENSG00000085465:ENSG00000171385:ENSG00000134245:ENSG00000116774:ENSG00000183734:ENSG00000196510:ENSG00000124766:ENSG00000111802:ENSG00000112312:ENSG00000180596:ENSG00000180573:ENSG00000168298:ENSG00000158373:ENSG00000197409:ENSG00000196866:ENSG00000124575:ENSG00000158406:ENSG00000026950:ENSG00000124635:ENSG00000112812:ENSG00000196812:ENSG00000137185:ENSG00000204713:ENSG00000197935:ENSG00000213886…
DEG.up	Skin_Not_Sun_Exposed_Suprapubic	2037	34	0.279177	1	ENSG00000085465:ENSG00000143079:ENSG00000134245:ENSG00000155367:ENSG00000175984:ENSG00000213281:ENSG00000173218:ENSG00000163393:ENSG00000196224:ENSG00000241598:ENSG00000185940:ENSG00000205864:ENSG00000149043:ENSG00000130598:ENSG00000130592:ENSG00000183734:ENSG00000198324:ENSG00000135148:ENSG00000111344:ENSG00000112293:ENSG00000112312:ENSG00000168298:ENSG00000158373:ENSG00000124575:ENSG00000146109…
DEG.up	Skin_Sun_Exposed_Lower_leg	2163	35	0.342353	1	ENSG00000162777:ENSG00000085465:ENSG00000143079:ENSG00000134245:ENSG00000155367:ENSG00000175984:ENSG00000213281:ENSG00000173218:ENSG00000163393:ENSG00000196224:ENSG00000241598:ENSG00000185940:ENSG00000149043:ENSG00000130598:ENSG00000130592:ENSG00000183734:ENSG00000198324:ENSG00000198270:ENSG00000111300:ENSG00000135148:ENSG00000111344:ENSG00000124766:ENSG00000112293:ENSG00000112312:ENSG00000146109…
DEG.up	Small_Intestine_Terminal_Ileum	1855	33	0.172186	1	ENSG00000156171:ENSG00000134255:ENSG00000162777:ENSG00000134242:ENSG00000188761:ENSG00000130592:ENSG00000183734:ENSG00000110665:ENSG00000070985:ENSG00000198324:ENSG00000089127:ENSG00000111802:ENSG00000111913:ENSG00000079691:ENSG00000079689:ENSG00000146039:ENSG00000112343:ENSG00000124575:ENSG00000186470:ENSG00000124508:ENSG00000026950:ENSG00000111801:ENSG00000112812:ENSG00000184357:ENSG00000196812…
DEG.up	Spleen	2666	48	0.0996352	1	ENSG00000156171:ENSG00000134255:ENSG00000162777:ENSG00000064886:ENSG00000116455:ENSG00000143110:ENSG00000121933:ENSG00000134242:ENSG00000134262:ENSG00000177830:ENSG00000244242:ENSG00000130592:ENSG00000110665:ENSG00000064201:ENSG00000198324:ENSG00000111252:ENSG00000135148:ENSG00000089127:ENSG00000260286:ENSG00000111913:ENSG00000112343:ENSG00000010704:ENSG00000180573:ENSG00000197409:ENSG00000196866…
DEG.up	Stomach	780	5	0.992043	1	ENSG00000188761:ENSG00000198324:ENSG00000112812:ENSG00000124664:ENSG00000137392
DEG.up	Testis	5947	73	0.986466	1	ENSG00000085465:ENSG00000121933:ENSG00000064703:ENSG00000007341:ENSG00000155367:ENSG00000184599:ENSG00000155380:ENSG00000116793:ENSG00000134262:ENSG00000163349:ENSG00000197323:ENSG00000175984:ENSG00000198765:ENSG00000177830:ENSG00000070985:ENSG00000196510:ENSG00000111231:ENSG00000204856:ENSG00000151164:ENSG00000204852:ENSG00000198324:ENSG00000204842:ENSG00000089234:ENSG00000111271:ENSG00000198270…
DEG.up	Thyroid	3732	38	0.998218	1	ENSG00000162777:ENSG00000081026:ENSG00000134262:ENSG00000173218:ENSG00000177830:ENSG00000070985:ENSG00000204852:ENSG00000111252:ENSG00000111271:ENSG00000198270:ENSG00000173064:ENSG00000111344:ENSG00000124766:ENSG00000146038:ENSG00000010704:ENSG00000158373:ENSG00000158406:ENSG00000111801:ENSG00000112812:ENSG00000124613:ENSG00000196812:ENSG00000198315:ENSG00000137185:ENSG00000235109:ENSG00000189298…
DEG.up	Uterus	3999	43	0.9962	1	ENSG00000085465:ENSG00000064703:ENSG00000007341:ENSG00000155380:ENSG00000081019:ENSG00000134262:ENSG00000116774:ENSG00000197323:ENSG00000134259:ENSG00000173218:ENSG00000118729:ENSG00000167244:ENSG00000183734:ENSG00000196510:ENSG00000204852:ENSG00000204842:ENSG00000173064:ENSG00000124766:ENSG00000172179:ENSG00000111913:ENSG00000112343:ENSG00000186470:ENSG00000124508:ENSG00000026950:ENSG00000111801…
DEG.up	Vagina	2013	27	0.760523	1	ENSG00000162777:ENSG00000143079:ENSG00000134245:ENSG00000116774:ENSG00000175984:ENSG00000173218:ENSG00000163393:ENSG00000130592:ENSG00000130595:ENSG00000183734:ENSG00000196510:ENSG00000196850:ENSG00000089127:ENSG00000111344:ENSG00000124766:ENSG00000180596:ENSG00000168298:ENSG00000158373:ENSG00000197409:ENSG00000196866:ENSG00000124575:ENSG00000186470:ENSG00000026950:ENSG00000111801:ENSG00000124635…
DEG.up	Whole_Blood	1299	32	0.003872	0.209088	ENSG00000162777:ENSG00000143110:ENSG00000121933:ENSG00000197852:ENSG00000134242:ENSG00000163393:ENSG00000130598:ENSG00000130592:ENSG00000183734:ENSG00000110665:ENSG00000064201:ENSG00000089127:ENSG00000260286:ENSG00000111913:ENSG00000112343:ENSG00000180596:ENSG00000180573:ENSG00000168298:ENSG00000158373:ENSG00000197409:ENSG00000196866:ENSG00000124575:ENSG00000158406:ENSG00000186470:ENSG00000026950…
DEG.down	Adipose_Subcutaneous	1307	17	0.76403	1	ENSG00000155367:ENSG00000155380:ENSG00000175984:ENSG00000130598:ENSG00000254647:ENSG00000204856:ENSG00000180596:ENSG00000180573:ENSG00000158373:ENSG00000158406:ENSG00000235109:ENSG00000237649:ENSG00000030110:ENSG00000137288:ENSG00000161896:ENSG00000023892:ENSG00000010030
DEG.down	Adipose_Visceral_Omentum	1400	13	0.980173	1	ENSG00000155367:ENSG00000175984:ENSG00000163393:ENSG00000244242:ENSG00000130598:ENSG00000198270:ENSG00000173064:ENSG00000112293:ENSG00000112812:ENSG00000204228:ENSG00000237649:ENSG00000161896:ENSG00000186577
DEG.down	Adrenal_Gland	2994	27	0.99935	1	ENSG00000064886:ENSG00000085465:ENSG00000197852:ENSG00000171385:ENSG00000143079:ENSG00000134245:ENSG00000155367:ENSG00000081026:ENSG00000118655:ENSG00000134259:ENSG00000118729:ENSG00000130598:ENSG00000130595:ENSG00000173064:ENSG00000124766:ENSG00000112312:ENSG00000111913:ENSG00000180596:ENSG00000158406:ENSG00000112812:ENSG00000197279:ENSG00000189134:ENSG00000235109:ENSG00000237649:ENSG00000137309…
DEG.down	Artery_Aorta	1323	14	0.938295	1	ENSG00000162777:ENSG00000197852:ENSG00000175984:ENSG00000149043:ENSG00000130598:ENSG00000110665:ENSG00000112312:ENSG00000111913:ENSG00000204228:ENSG00000237649:ENSG00000096433:ENSG00000161896:ENSG00000137309:ENSG00000023892
DEG.down	Artery_Coronary	863	9	0.905093	1	ENSG00000175984:ENSG00000130598:ENSG00000112312:ENSG00000111913:ENSG00000180596:ENSG00000197279:ENSG00000204228:ENSG00000237649:ENSG00000137309
DEG.down	Artery_Tibial	1746	19	0.949914	1	ENSG00000162777:ENSG00000134242:ENSG00000175984:ENSG00000130598:ENSG00000089127:ENSG00000111913:ENSG00000180596:ENSG00000168298:ENSG00000158373:ENSG00000026950:ENSG00000124635:ENSG00000197279:ENSG00000204228:ENSG00000096433:ENSG00000137288:ENSG00000161896:ENSG00000137309:ENSG00000023892:ENSG00000010030
DEG.down	Bladder	103	1	0.790164	1	ENSG00000155367
DEG.down	Brain_Amygdala	6995	93	0.942104	1	ENSG00000156171:ENSG00000134255:ENSG00000085465:ENSG00000116455:ENSG00000143110:ENSG00000116473:ENSG00000064703:ENSG00000143079:ENSG00000134245:ENSG00000007341:ENSG00000116489:ENSG00000116793:ENSG00000081019:ENSG00000134262:ENSG00000118655:ENSG00000163349:ENSG00000116774:ENSG00000197323:ENSG00000213281:ENSG00000052723:ENSG00000134259:ENSG00000118729:ENSG00000116830:ENSG00000177830:ENSG00000167244…
DEG.down	Brain_Anterior_cingulate_cortex_BA24	6003	81	0.893904	1	ENSG00000156171:ENSG00000134255:ENSG00000064886:ENSG00000116455:ENSG00000143110:ENSG00000116473:ENSG00000064703:ENSG00000143079:ENSG00000134245:ENSG00000007341:ENSG00000116489:ENSG00000081019:ENSG00000134262:ENSG00000118655:ENSG00000163349:ENSG00000116774:ENSG00000197323:ENSG00000052723:ENSG00000134259:ENSG00000118729:ENSG00000167244:ENSG00000196510:ENSG00000111231:ENSG00000196850:ENSG00000204852…
DEG.down	Brain_Caudate_basal_ganglia	6174	85	0.853213	1	ENSG00000156171:ENSG00000134255:ENSG00000064886:ENSG00000116455:ENSG00000143110:ENSG00000116473:ENSG00000197852:ENSG00000064703:ENSG00000143079:ENSG00000007341:ENSG00000116489:ENSG00000155367:ENSG00000081026:ENSG00000081019:ENSG00000118655:ENSG00000163349:ENSG00000116774:ENSG00000197323:ENSG00000213281:ENSG00000052723:ENSG00000134259:ENSG00000118729:ENSG00000116830:ENSG00000177830:ENSG00000244242…
DEG.down	Brain_Cerebellar_Hemisphere	2381	24	0.989645	1	ENSG00000121933:ENSG00000143079:ENSG00000155366:ENSG00000116774:ENSG00000175984:ENSG00000118729:ENSG00000167244:ENSG00000204852:ENSG00000198324:ENSG00000111252:ENSG00000089127:ENSG00000111913:ENSG00000187837:ENSG00000180596:ENSG00000180573:ENSG00000158406:ENSG00000186470:ENSG00000197903:ENSG00000204228:ENSG00000235863:ENSG00000096433:ENSG00000124664:ENSG00000023892:ENSG00000096060
DEG.down	Brain_Cerebellum	2483	26	0.985116	1	ENSG00000143079:ENSG00000155366:ENSG00000116774:ENSG00000175984:ENSG00000118729:ENSG00000130598:ENSG00000167244:ENSG00000204852:ENSG00000198324:ENSG00000111252:ENSG00000089127:ENSG00000111344:ENSG00000111913:ENSG00000187837:ENSG00000180573:ENSG00000158406:ENSG00000186470:ENSG00000197903:ENSG00000197279:ENSG00000204228:ENSG00000235863:ENSG00000096433:ENSG00000161896:ENSG00000124664:ENSG00000023892…
DEG.down	Brain_Cortex	4957	70	0.746163	1	ENSG00000156171:ENSG00000134255:ENSG00000064886:ENSG00000116455:ENSG00000143110:ENSG00000116473:ENSG00000064703:ENSG00000143079:ENSG00000134245:ENSG00000007341:ENSG00000116489:ENSG00000081019:ENSG00000118655:ENSG00000163349:ENSG00000116774:ENSG00000197323:ENSG00000213281:ENSG00000052723:ENSG00000134259:ENSG00000118729:ENSG00000116830:ENSG00000167244:ENSG00000111231:ENSG00000196850:ENSG00000204852…
DEG.down	Brain_Frontal_Cortex_BA9	4429	64	0.658952	1	ENSG00000156171:ENSG00000134255:ENSG00000064886:ENSG00000116455:ENSG00000143110:ENSG00000116473:ENSG00000064703:ENSG00000143079:ENSG00000134245:ENSG00000007341:ENSG00000118655:ENSG00000116774:ENSG00000134259:ENSG00000118729:ENSG00000116830:ENSG00000167244:ENSG00000111231:ENSG00000196850:ENSG00000204852:ENSG00000198324:ENSG00000111252:ENSG00000111271:ENSG00000198270:ENSG00000135148:ENSG00000089127…
DEG.down	Brain_Hippocampus	6806	93	0.888282	1	ENSG00000156171:ENSG00000134255:ENSG00000085465:ENSG00000116455:ENSG00000143110:ENSG00000116473:ENSG00000064703:ENSG00000143079:ENSG00000134245:ENSG00000007341:ENSG00000116489:ENSG00000081026:ENSG00000081019:ENSG00000134262:ENSG00000118655:ENSG00000163349:ENSG00000116774:ENSG00000197323:ENSG00000213281:ENSG00000052723:ENSG00000134259:ENSG00000118729:ENSG00000116830:ENSG00000177830:ENSG00000130592…
DEG.down	Brain_Hypothalamus	5303	72	0.861187	1	ENSG00000156171:ENSG00000134255:ENSG00000116455:ENSG00000143110:ENSG00000116473:ENSG00000197852:ENSG00000064703:ENSG00000143079:ENSG00000134245:ENSG00000007341:ENSG00000081019:ENSG00000118655:ENSG00000116774:ENSG00000197323:ENSG00000134259:ENSG00000118729:ENSG00000116830:ENSG00000130592:ENSG00000167244:ENSG00000111231:ENSG00000196850:ENSG00000198324:ENSG00000111252:ENSG00000111271:ENSG00000089022…
DEG.down	Brain_Nucleus_accumbens_basal_ganglia	5801	79	0.868901	1	ENSG00000156171:ENSG00000134255:ENSG00000064886:ENSG00000116455:ENSG00000143110:ENSG00000116473:ENSG00000197852:ENSG00000064703:ENSG00000143079:ENSG00000007341:ENSG00000116489:ENSG00000081019:ENSG00000118655:ENSG00000163349:ENSG00000116774:ENSG00000197323:ENSG00000213281:ENSG00000052723:ENSG00000118729:ENSG00000116830:ENSG00000244242:ENSG00000167244:ENSG00000111231:ENSG00000111237:ENSG00000196850…
DEG.down	Brain_Putamen_basal_ganglia	7081	90	0.982904	1	ENSG00000156171:ENSG00000134255:ENSG00000064886:ENSG00000116455:ENSG00000143110:ENSG00000116473:ENSG00000197852:ENSG00000064703:ENSG00000143079:ENSG00000007341:ENSG00000116489:ENSG00000155367:ENSG00000081026:ENSG00000116793:ENSG00000081019:ENSG00000134262:ENSG00000118655:ENSG00000163349:ENSG00000116774:ENSG00000197323:ENSG00000213281:ENSG00000052723:ENSG00000118729:ENSG00000116830:ENSG00000177830…
DEG.down	Brain_Spinal_cord_cervical_c-1	4547	49	0.997967	1	ENSG00000162777:ENSG00000085465:ENSG00000116455:ENSG00000197852:ENSG00000064703:ENSG00000171385:ENSG00000155367:ENSG00000116793:ENSG00000081019:ENSG00000116774:ENSG00000197323:ENSG00000118729:ENSG00000130598:ENSG00000130592:ENSG00000167244:ENSG00000196850:ENSG00000204852:ENSG00000198324:ENSG00000111252:ENSG00000111271:ENSG00000111344:ENSG00000124766:ENSG00000112293:ENSG00000112312:ENSG00000111913…
DEG.down	Brain_Substantia_nigra	6489	84	0.962689	1	ENSG00000156171:ENSG00000134255:ENSG00000085465:ENSG00000116455:ENSG00000143110:ENSG00000197852:ENSG00000064703:ENSG00000143079:ENSG00000134245:ENSG00000007341:ENSG00000116793:ENSG00000081019:ENSG00000134262:ENSG00000118655:ENSG00000163349:ENSG00000116774:ENSG00000197323:ENSG00000118729:ENSG00000116830:ENSG00000177830:ENSG00000130592:ENSG00000167244:ENSG00000196510:ENSG00000111231:ENSG00000111237…
DEG.down	Breast_Mammary_Tissue	912	11	0.811204	1	ENSG00000171385:ENSG00000155367:ENSG00000155380:ENSG00000175984:ENSG00000163393:ENSG00000110665:ENSG00000064201:ENSG00000111344:ENSG00000124635:ENSG00000161896:ENSG00000010030
DEG.down	Cells_Cultured_fibroblasts	1713	23	0.743167	1	ENSG00000162777:ENSG00000064886:ENSG00000085465:ENSG00000197852:ENSG00000171385:ENSG00000134245:ENSG00000155367:ENSG00000175984:ENSG00000244242:ENSG00000130592:ENSG00000111275:ENSG00000173064:ENSG00000111913:ENSG00000197409:ENSG00000196866:ENSG00000196812:ENSG00000204228:ENSG00000235863:ENSG00000237441:ENSG00000161896:ENSG00000064999:ENSG00000065029:ENSG00000023892
DEG.down	Cells_EBV-transformed_lymphocytes	2063	20	0.989772	1	ENSG00000085465:ENSG00000143110:ENSG00000197852:ENSG00000143079:ENSG00000007341:ENSG00000155367:ENSG00000078902:ENSG00000130598:ENSG00000130595:ENSG00000204852:ENSG00000198324:ENSG00000111275:ENSG00000111344:ENSG00000172179:ENSG00000112293:ENSG00000235109:ENSG00000204681:ENSG00000237441:ENSG00000064999:ENSG00000096070
DEG.down	Cervix_Ectocervix	2	0	1	1
DEG.down	Cervix_Endocervix	5	0	1	1
DEG.down	Colon_Sigmoid	1530	20	0.772434	1	ENSG00000162777:ENSG00000064886:ENSG00000155367:ENSG00000134242:ENSG00000175984:ENSG00000163393:ENSG00000244242:ENSG00000130598:ENSG00000110665:ENSG00000152954:ENSG00000112312:ENSG00000111913:ENSG00000079691:ENSG00000180596:ENSG00000196866:ENSG00000237649:ENSG00000137309:ENSG00000124507:ENSG00000023892:ENSG00000010030
DEG.down	Colon_Transverse	1404	15	0.939258	1	ENSG00000064886:ENSG00000197852:ENSG00000155367:ENSG00000175984:ENSG00000163393:ENSG00000244242:ENSG00000130598:ENSG00000130595:ENSG00000204856:ENSG00000112293:ENSG00000111913:ENSG00000180596:ENSG00000189134:ENSG00000186577:ENSG00000124507
DEG.down	Esophagus_Gastroesophageal_Junction	1406	24	0.283826	1	ENSG00000162777:ENSG00000064886:ENSG00000121933:ENSG00000155367:ENSG00000116793:ENSG00000175984:ENSG00000163393:ENSG00000244242:ENSG00000130598:ENSG00000124766:ENSG00000172179:ENSG00000112312:ENSG00000111913:ENSG00000180596:ENSG00000158373:ENSG00000197409:ENSG00000124635:ENSG00000197279:ENSG00000204228:ENSG00000137309:ENSG00000124507:ENSG00000146197:ENSG00000023892:ENSG00000010030
DEG.down	Esophagus_Mucosa	3122	18	1	1	ENSG00000064886:ENSG00000143110:ENSG00000171385:ENSG00000116793:ENSG00000134259:ENSG00000244242:ENSG00000130595:ENSG00000167244:ENSG00000204856:ENSG00000204852:ENSG00000111252:ENSG00000204842:ENSG00000111802:ENSG00000111913:ENSG00000124508:ENSG00000198315:ENSG00000137338:ENSG00000161896
DEG.down	Esophagus_Muscularis	1582	22	0.677674	1	ENSG00000162777:ENSG00000064886:ENSG00000121933:ENSG00000155367:ENSG00000116793:ENSG00000175984:ENSG00000163393:ENSG00000244242:ENSG00000130598:ENSG00000064201:ENSG00000124766:ENSG00000112312:ENSG00000111913:ENSG00000079691:ENSG00000180596:ENSG00000158373:ENSG00000197409:ENSG00000124635:ENSG00000197279:ENSG00000204228:ENSG00000137309:ENSG00000023892
DEG.down	Fallopian_Tube	1	0	1	1
DEG.down	Heart_Atrial_Appendage	7365	86	0.999208	1	ENSG00000156171:ENSG00000134255:ENSG00000162777:ENSG00000085465:ENSG00000143110:ENSG00000121933:ENSG00000064703:ENSG00000143079:ENSG00000134245:ENSG00000007341:ENSG00000116489:ENSG00000081026:ENSG00000116793:ENSG00000081019:ENSG00000134262:ENSG00000118655:ENSG00000163349:ENSG00000197323:ENSG00000175984:ENSG00000213281:ENSG00000052723:ENSG00000173218:ENSG00000116830:ENSG00000078902:ENSG00000130598…
DEG.down	Heart_Left_Ventricle	8514	94	0.999989	1	ENSG00000156171:ENSG00000134255:ENSG00000064886:ENSG00000085465:ENSG00000143110:ENSG00000116473:ENSG00000064703:ENSG00000143079:ENSG00000007341:ENSG00000116489:ENSG00000081026:ENSG00000116793:ENSG00000081019:ENSG00000134262:ENSG00000163349:ENSG00000116774:ENSG00000197323:ENSG00000116752:ENSG00000213281:ENSG00000052723:ENSG00000173218:ENSG00000163393:ENSG00000116830:ENSG00000177830:ENSG00000078902…
DEG.down	Kidney_Cortex	5049	53	0.999481	1	ENSG00000134255:ENSG00000064886:ENSG00000143110:ENSG00000121933:ENSG00000116473:ENSG00000197852:ENSG00000064703:ENSG00000171385:ENSG00000143079:ENSG00000134245:ENSG00000155367:ENSG00000155380:ENSG00000116793:ENSG00000081019:ENSG00000134262:ENSG00000118655:ENSG00000163349:ENSG00000197323:ENSG00000173218:ENSG00000118729:ENSG00000163393:ENSG00000116830:ENSG00000130592:ENSG00000196510:ENSG00000204856…
DEG.down	Kidney_Medulla	0	0	1	1
DEG.down	Liver	7196	85	0.998538	1	ENSG00000156171:ENSG00000116455:ENSG00000143110:ENSG00000121933:ENSG00000116473:ENSG00000064703:ENSG00000143079:ENSG00000007341:ENSG00000081026:ENSG00000116793:ENSG00000081019:ENSG00000134262:ENSG00000118655:ENSG00000163349:ENSG00000116774:ENSG00000197323:ENSG00000116752:ENSG00000213281:ENSG00000134259:ENSG00000173218:ENSG00000130598:ENSG00000130592:ENSG00000196510:ENSG00000111231:ENSG00000204856…
DEG.down	Lung	820	12	0.576948	1	ENSG00000171385:ENSG00000155367:ENSG00000155380:ENSG00000175984:ENSG00000134259:ENSG00000130595:ENSG00000167244:ENSG00000204856:ENSG00000112293:ENSG00000189134:ENSG00000124664:ENSG00000146197
DEG.down	Minor_Salivary_Gland	1666	20	0.879933	1	ENSG00000143110:ENSG00000197852:ENSG00000171385:ENSG00000134245:ENSG00000155380:ENSG00000116793:ENSG00000134242:ENSG00000134259:ENSG00000110665:ENSG00000204856:ENSG00000111252:ENSG00000112312:ENSG00000111913:ENSG00000158406:ENSG00000189134:ENSG00000197283:ENSG00000161896:ENSG00000186577:ENSG00000124507:ENSG00000064999
DEG.down	Muscle_Skeletal	6093	64	0.9999	1	ENSG00000156171:ENSG00000134255:ENSG00000085465:ENSG00000143110:ENSG00000171385:ENSG00000143079:ENSG00000007341:ENSG00000116489:ENSG00000155366:ENSG00000081026:ENSG00000116793:ENSG00000134262:ENSG00000116774:ENSG00000197323:ENSG00000213281:ENSG00000052723:ENSG00000177830:ENSG00000130592:ENSG00000204856:ENSG00000204852:ENSG00000198324:ENSG00000111252:ENSG00000204842:ENSG00000111271:ENSG00000198270…
DEG.down	Nerve_Tibial	784	8	0.906301	1	ENSG00000162777:ENSG00000171385:ENSG00000155367:ENSG00000155380:ENSG00000180596:ENSG00000124635:ENSG00000237649:ENSG00000124507
DEG.down	Ovary	1429	19	0.741853	1	ENSG00000162777:ENSG00000064886:ENSG00000121933:ENSG00000197852:ENSG00000171385:ENSG00000118729:ENSG00000163393:ENSG00000244242:ENSG00000130598:ENSG00000130592:ENSG00000130595:ENSG00000111913:ENSG00000124635:ENSG00000235863:ENSG00000161896:ENSG00000137309:ENSG00000124507:ENSG00000146197:ENSG00000023892
DEG.down	Pancreas	8671	94	0.999997	1	ENSG00000156171:ENSG00000134255:ENSG00000085465:ENSG00000116455:ENSG00000143110:ENSG00000116473:ENSG00000064703:ENSG00000171385:ENSG00000143079:ENSG00000007341:ENSG00000116489:ENSG00000155380:ENSG00000116793:ENSG00000081019:ENSG00000134262:ENSG00000163349:ENSG00000116774:ENSG00000197323:ENSG00000116752:ENSG00000213281:ENSG00000052723:ENSG00000173218:ENSG00000163393:ENSG00000116830:ENSG00000078902…
DEG.down	Pituitary	1752	20	0.9243	1	ENSG00000064886:ENSG00000121933:ENSG00000197852:ENSG00000143079:ENSG00000155380:ENSG00000118655:ENSG00000175984:ENSG00000213281:ENSG00000118729:ENSG00000244242:ENSG00000130598:ENSG00000130592:ENSG00000130595:ENSG00000079691:ENSG00000112343:ENSG00000187837:ENSG00000010704:ENSG00000237649:ENSG00000161896:ENSG00000146197
DEG.down	Prostate	698	5	0.980917	1	ENSG00000121933:ENSG00000155380:ENSG00000130592:ENSG00000130595:ENSG00000124507
DEG.down	Skin_Not_Sun_Exposed_Suprapubic	2330	18	0.999725	1	ENSG00000143110:ENSG00000116473:ENSG00000081026:ENSG00000116793:ENSG00000134259:ENSG00000118729:ENSG00000167244:ENSG00000110665:ENSG00000111231:ENSG00000204856:ENSG00000111252:ENSG00000111913:ENSG00000158406:ENSG00000137185:ENSG00000137338:ENSG00000235109:ENSG00000272325:ENSG00000146197
DEG.down	Skin_Sun_Exposed_Lower_leg	2123	19	0.996528	1	ENSG00000143110:ENSG00000116473:ENSG00000081026:ENSG00000116793:ENSG00000134259:ENSG00000167244:ENSG00000110665:ENSG00000204856:ENSG00000111252:ENSG00000010704:ENSG00000196866:ENSG00000158406:ENSG00000124635:ENSG00000137185:ENSG00000137338:ENSG00000235109:ENSG00000161896:ENSG00000272325:ENSG00000146197
DEG.down	Small_Intestine_Terminal_Ileum	1257	12	0.968598	1	ENSG00000197852:ENSG00000171385:ENSG00000155367:ENSG00000134259:ENSG00000244242:ENSG00000130595:ENSG00000204852:ENSG00000111344:ENSG00000112293:ENSG00000180596:ENSG00000189134:ENSG00000146197
DEG.down	Spleen	1930	17	0.99575	1	ENSG00000143079:ENSG00000134245:ENSG00000155367:ENSG00000155380:ENSG00000081026:ENSG00000116774:ENSG00000173218:ENSG00000118729:ENSG00000130595:ENSG00000167244:ENSG00000204852:ENSG00000111275:ENSG00000179295:ENSG00000124766:ENSG00000079691:ENSG00000112812:ENSG00000235109
DEG.down	Stomach	2290	28	0.89918	1	ENSG00000064886:ENSG00000085465:ENSG00000143110:ENSG00000121933:ENSG00000143079:ENSG00000155367:ENSG00000118655:ENSG00000175984:ENSG00000134259:ENSG00000163393:ENSG00000244242:ENSG00000130598:ENSG00000130595:ENSG00000167244:ENSG00000204856:ENSG00000111252:ENSG00000112293:ENSG00000111913:ENSG00000197409:ENSG00000196866:ENSG00000158406:ENSG00000124508:ENSG00000124635:ENSG00000189134:ENSG00000161896…
DEG.down	Testis	2599	24	0.997884	1	ENSG00000156171:ENSG00000064886:ENSG00000116473:ENSG00000171385:ENSG00000143079:ENSG00000134242:ENSG00000116774:ENSG00000134259:ENSG00000118729:ENSG00000163393:ENSG00000130598:ENSG00000130592:ENSG00000111275:ENSG00000179295:ENSG00000089127:ENSG00000112343:ENSG00000010704:ENSG00000186470:ENSG00000026950:ENSG00000111801:ENSG00000186577:ENSG00000146197:ENSG00000112062:ENSG00000010030
DEG.down	Thyroid	976	9	0.960189	1	ENSG00000121933:ENSG00000171385:ENSG00000155380:ENSG00000175984:ENSG00000244242:ENSG00000130598:ENSG00000111913:ENSG00000189134:ENSG00000237649
DEG.down	Uterus	788	13	0.403005	1	ENSG00000162777:ENSG00000121933:ENSG00000134242:ENSG00000175984:ENSG00000163393:ENSG00000244242:ENSG00000130598:ENSG00000180596:ENSG00000124635:ENSG00000112812:ENSG00000137309:ENSG00000146197:ENSG00000023892
DEG.down	Vagina	598	3	0.99445	1	ENSG00000121933:ENSG00000189134:ENSG00000146197
DEG.down	Whole_Blood	6321	61	0.999997	1	ENSG00000134255:ENSG00000085465:ENSG00000116455:ENSG00000064703:ENSG00000007341:ENSG00000155366:ENSG00000155380:ENSG00000197323:ENSG00000116752:ENSG00000213281:ENSG00000052723:ENSG00000177830:ENSG00000244242:ENSG00000167244:ENSG00000196510:ENSG00000111231:ENSG00000204856:ENSG00000111237:ENSG00000196850:ENSG00000204852:ENSG00000186298:ENSG00000198324:ENSG00000204842:ENSG00000089234:ENSG00000111271…
DEG.twoside	Adipose_Subcutaneous	2996	28	0.998786	1	ENSG00000156171:ENSG00000064886:ENSG00000143110:ENSG00000143079:ENSG00000155367:ENSG00000155380:ENSG00000116774:ENSG00000175984:ENSG00000130598:ENSG00000130592:ENSG00000130595:ENSG00000167244:ENSG00000254647:ENSG00000204856:ENSG00000111252:ENSG00000124766:ENSG00000180596:ENSG00000180573:ENSG00000158373:ENSG00000158406:ENSG00000235109:ENSG00000204687:ENSG00000237649:ENSG00000030110:ENSG00000137288…
DEG.twoside	Adipose_Visceral_Omentum	2828	23	0.999846	1	ENSG00000156171:ENSG00000143110:ENSG00000155367:ENSG00000155380:ENSG00000116774:ENSG00000175984:ENSG00000134259:ENSG00000163393:ENSG00000244242:ENSG00000130598:ENSG00000130592:ENSG00000130595:ENSG00000167244:ENSG00000111252:ENSG00000198270:ENSG00000173064:ENSG00000112293:ENSG00000111801:ENSG00000112812:ENSG00000204228:ENSG00000237649:ENSG00000161896:ENSG00000186577
DEG.twoside	Adrenal_Gland	4198	42	0.999418	1	ENSG00000064886:ENSG00000085465:ENSG00000121933:ENSG00000197852:ENSG00000171385:ENSG00000143079:ENSG00000134245:ENSG00000155367:ENSG00000184599:ENSG00000081026:ENSG00000118655:ENSG00000134259:ENSG00000118729:ENSG00000244242:ENSG00000130598:ENSG00000130592:ENSG00000130595:ENSG00000180176:ENSG00000070985:ENSG00000198324:ENSG00000111271:ENSG00000173064:ENSG00000111344:ENSG00000124766:ENSG00000112312…
DEG.twoside	Artery_Aorta	3426	32	0.999475	1	ENSG00000162777:ENSG00000116473:ENSG00000197852:ENSG00000143079:ENSG00000155367:ENSG00000116774:ENSG00000175984:ENSG00000134259:ENSG00000118729:ENSG00000244242:ENSG00000149043:ENSG00000130598:ENSG00000110665:ENSG00000111231:ENSG00000112293:ENSG00000112312:ENSG00000111913:ENSG00000079691:ENSG00000112343:ENSG00000010704:ENSG00000112763:ENSG00000204228:ENSG00000235863:ENSG00000236104:ENSG00000237649…
DEG.twoside	Artery_Coronary	2456	21	0.999104	1	ENSG00000064886:ENSG00000143110:ENSG00000116473:ENSG00000116774:ENSG00000175984:ENSG00000134259:ENSG00000118729:ENSG00000244242:ENSG00000130598:ENSG00000111252:ENSG00000112312:ENSG00000111913:ENSG00000079691:ENSG00000112343:ENSG00000180596:ENSG00000112763:ENSG00000197279:ENSG00000204228:ENSG00000237649:ENSG00000137309:ENSG00000146197
DEG.twoside	Artery_Tibial	3921	36	0.99987	1	ENSG00000162777:ENSG00000116473:ENSG00000171385:ENSG00000134242:ENSG00000118655:ENSG00000163349:ENSG00000116774:ENSG00000197323:ENSG00000175984:ENSG00000134259:ENSG00000118729:ENSG00000244242:ENSG00000130598:ENSG00000167244:ENSG00000111231:ENSG00000089127:ENSG00000111913:ENSG00000079691:ENSG00000112343:ENSG00000180596:ENSG00000168298:ENSG00000158373:ENSG00000026950:ENSG00000112763:ENSG00000181315…
DEG.twoside	Bladder	831	9	0.880933	1	ENSG00000116455:ENSG00000155367:ENSG00000116774:ENSG00000173218:ENSG00000118729:ENSG00000130592:ENSG00000181315:ENSG00000158691:ENSG00000064999
DEG.twoside	Brain_Amygdala	8433	101	0.999354	1	ENSG00000156171:ENSG00000134255:ENSG00000085465:ENSG00000116455:ENSG00000143110:ENSG00000121933:ENSG00000116473:ENSG00000064703:ENSG00000143079:ENSG00000134245:ENSG00000007341:ENSG00000116489:ENSG00000116793:ENSG00000081019:ENSG00000134262:ENSG00000118655:ENSG00000163349:ENSG00000116774:ENSG00000134207:ENSG00000197323:ENSG00000213281:ENSG00000052723:ENSG00000134259:ENSG00000118729:ENSG00000116830…
DEG.twoside	Brain_Anterior_cingulate_cortex_BA24	7869	91	0.999715	1	ENSG00000156171:ENSG00000134255:ENSG00000064886:ENSG00000116455:ENSG00000143110:ENSG00000116473:ENSG00000064703:ENSG00000171385:ENSG00000143079:ENSG00000134245:ENSG00000007341:ENSG00000116489:ENSG00000081019:ENSG00000134262:ENSG00000118655:ENSG00000163349:ENSG00000116774:ENSG00000134207:ENSG00000197323:ENSG00000052723:ENSG00000134259:ENSG00000118729:ENSG00000167244:ENSG00000196510:ENSG00000111231…
DEG.twoside	Brain_Caudate_basal_ganglia	7877	92	0.99957	1	ENSG00000156171:ENSG00000134255:ENSG00000064886:ENSG00000116455:ENSG00000143110:ENSG00000116473:ENSG00000197852:ENSG00000064703:ENSG00000143079:ENSG00000007341:ENSG00000116489:ENSG00000155367:ENSG00000081026:ENSG00000081019:ENSG00000118655:ENSG00000163349:ENSG00000116774:ENSG00000134207:ENSG00000197323:ENSG00000213281:ENSG00000052723:ENSG00000134259:ENSG00000118729:ENSG00000116830:ENSG00000177830…
DEG.twoside	Brain_Cerebellar_Hemisphere	6629	73	0.999768	1	ENSG00000085465:ENSG00000121933:ENSG00000171385:ENSG00000143079:ENSG00000155366:ENSG00000155367:ENSG00000184599:ENSG00000081026:ENSG00000116793:ENSG00000081019:ENSG00000188761:ENSG00000134262:ENSG00000118655:ENSG00000163349:ENSG00000116774:ENSG00000197323:ENSG00000175984:ENSG00000052723:ENSG00000118729:ENSG00000177551:ENSG00000163393:ENSG00000185940:ENSG00000244242:ENSG00000167244:ENSG00000196510…
DEG.twoside	Brain_Cerebellum	6538	72	0.999734	1	ENSG00000085465:ENSG00000171385:ENSG00000143079:ENSG00000155366:ENSG00000155367:ENSG00000184599:ENSG00000081026:ENSG00000116793:ENSG00000081019:ENSG00000134262:ENSG00000118655:ENSG00000163349:ENSG00000116774:ENSG00000175984:ENSG00000118729:ENSG00000177551:ENSG00000163393:ENSG00000185940:ENSG00000244242:ENSG00000130598:ENSG00000167244:ENSG00000204856:ENSG00000204852:ENSG00000198324:ENSG00000111252…
DEG.twoside	Brain_Cortex	7116	82	0.999352	1	ENSG00000156171:ENSG00000134255:ENSG00000064886:ENSG00000116455:ENSG00000143110:ENSG00000116473:ENSG00000197852:ENSG00000064703:ENSG00000171385:ENSG00000143079:ENSG00000134245:ENSG00000007341:ENSG00000116489:ENSG00000081019:ENSG00000118655:ENSG00000163349:ENSG00000116774:ENSG00000197323:ENSG00000213281:ENSG00000052723:ENSG00000134259:ENSG00000118729:ENSG00000116830:ENSG00000167244:ENSG00000111231…
DEG.twoside	Brain_Frontal_Cortex_BA9	6851	78	0.999422	1	ENSG00000156171:ENSG00000134255:ENSG00000064886:ENSG00000116455:ENSG00000143110:ENSG00000116473:ENSG00000197852:ENSG00000064703:ENSG00000171385:ENSG00000143079:ENSG00000134245:ENSG00000007341:ENSG00000118655:ENSG00000116774:ENSG00000134207:ENSG00000134259:ENSG00000118729:ENSG00000116830:ENSG00000244242:ENSG00000167244:ENSG00000111231:ENSG00000204856:ENSG00000196850:ENSG00000204852:ENSG00000198324…
DEG.twoside	Brain_Hippocampus	8348	102	0.998343	1	ENSG00000156171:ENSG00000134255:ENSG00000085465:ENSG00000116455:ENSG00000143110:ENSG00000121933:ENSG00000116473:ENSG00000064703:ENSG00000143079:ENSG00000134245:ENSG00000007341:ENSG00000116489:ENSG00000081026:ENSG00000081019:ENSG00000134262:ENSG00000118655:ENSG00000163349:ENSG00000116774:ENSG00000134207:ENSG00000197323:ENSG00000213281:ENSG00000052723:ENSG00000134259:ENSG00000118729:ENSG00000177551…
DEG.twoside	Brain_Hypothalamus	7282	85	0.99914	1	ENSG00000156171:ENSG00000134255:ENSG00000116455:ENSG00000143110:ENSG00000121933:ENSG00000116473:ENSG00000197852:ENSG00000064703:ENSG00000171385:ENSG00000143079:ENSG00000134245:ENSG00000007341:ENSG00000081019:ENSG00000118655:ENSG00000116774:ENSG00000134207:ENSG00000197323:ENSG00000134259:ENSG00000118729:ENSG00000177551:ENSG00000163393:ENSG00000116830:ENSG00000130592:ENSG00000167244:ENSG00000180176…
DEG.twoside	Brain_Nucleus_accumbens_basal_ganglia	7635	90	0.999164	1	ENSG00000156171:ENSG00000134255:ENSG00000064886:ENSG00000116455:ENSG00000143110:ENSG00000116473:ENSG00000197852:ENSG00000064703:ENSG00000171385:ENSG00000143079:ENSG00000007341:ENSG00000116489:ENSG00000081019:ENSG00000118655:ENSG00000163349:ENSG00000116774:ENSG00000134207:ENSG00000197323:ENSG00000213281:ENSG00000052723:ENSG00000118729:ENSG00000116830:ENSG00000244242:ENSG00000167244:ENSG00000180176…
DEG.twoside	Brain_Putamen_basal_ganglia	8427	96	0.999937	1	ENSG00000156171:ENSG00000134255:ENSG00000064886:ENSG00000116455:ENSG00000143110:ENSG00000116473:ENSG00000197852:ENSG00000064703:ENSG00000143079:ENSG00000007341:ENSG00000116489:ENSG00000155367:ENSG00000081026:ENSG00000116793:ENSG00000081019:ENSG00000134262:ENSG00000118655:ENSG00000163349:ENSG00000116774:ENSG00000134207:ENSG00000197323:ENSG00000213281:ENSG00000052723:ENSG00000118729:ENSG00000116830…
DEG.twoside	Brain_Spinal_cord_cervical_c-1	6158	60	0.999995	1	ENSG00000162777:ENSG00000064886:ENSG00000085465:ENSG00000116455:ENSG00000121933:ENSG00000197852:ENSG00000064703:ENSG00000171385:ENSG00000155367:ENSG00000116793:ENSG00000081019:ENSG00000116774:ENSG00000134207:ENSG00000197323:ENSG00000118729:ENSG00000177551:ENSG00000163393:ENSG00000130598:ENSG00000130592:ENSG00000167244:ENSG00000196850:ENSG00000204852:ENSG00000198324:ENSG00000111252:ENSG00000111271…
DEG.twoside	Brain_Substantia_nigra	7766	95	0.997006	1	ENSG00000156171:ENSG00000134255:ENSG00000085465:ENSG00000116455:ENSG00000143110:ENSG00000121933:ENSG00000197852:ENSG00000064703:ENSG00000171385:ENSG00000143079:ENSG00000134245:ENSG00000007341:ENSG00000184599:ENSG00000116793:ENSG00000081019:ENSG00000134262:ENSG00000118655:ENSG00000163349:ENSG00000116774:ENSG00000134207:ENSG00000197323:ENSG00000118729:ENSG00000177551:ENSG00000163393:ENSG00000116830…
DEG.twoside	Breast_Mammary_Tissue	2340	19	0.999444	1	ENSG00000064886:ENSG00000171385:ENSG00000143079:ENSG00000155367:ENSG00000155380:ENSG00000116774:ENSG00000175984:ENSG00000163393:ENSG00000149043:ENSG00000167244:ENSG00000110665:ENSG00000064201:ENSG00000111344:ENSG00000124766:ENSG00000168298:ENSG00000124635:ENSG00000161896:ENSG00000124664:ENSG00000010030
DEG.twoside	Cells_Cultured_fibroblasts	5399	57	0.99964	1	ENSG00000156171:ENSG00000162777:ENSG00000064886:ENSG00000085465:ENSG00000116455:ENSG00000197852:ENSG00000064703:ENSG00000171385:ENSG00000143079:ENSG00000134245:ENSG00000155367:ENSG00000155380:ENSG00000134242:ENSG00000118655:ENSG00000116774:ENSG00000175984:ENSG00000213281:ENSG00000052723:ENSG00000173218:ENSG00000163393:ENSG00000116830:ENSG00000177830:ENSG00000244242:ENSG00000130592:ENSG00000111231…
DEG.twoside	Cells_EBV-transformed_lymphocytes	5896	81	0.850827	1	ENSG00000156171:ENSG00000134255:ENSG00000162777:ENSG00000064886:ENSG00000085465:ENSG00000116455:ENSG00000143110:ENSG00000116473:ENSG00000197852:ENSG00000064703:ENSG00000143079:ENSG00000007341:ENSG00000155367:ENSG00000155380:ENSG00000116793:ENSG00000081019:ENSG00000134242:ENSG00000134262:ENSG00000118655:ENSG00000213281:ENSG00000052723:ENSG00000116830:ENSG00000078902:ENSG00000130598:ENSG00000130592…
DEG.twoside	Cervix_Ectocervix	189	2	0.7788	1	ENSG00000197903:ENSG00000112062
DEG.twoside	Cervix_Endocervix	1728	18	0.96576	1	ENSG00000064703:ENSG00000081019:ENSG00000116774:ENSG00000167244:ENSG00000124766:ENSG00000112343:ENSG00000026950:ENSG00000111801:ENSG00000112763:ENSG00000096654:ENSG00000198315:ENSG00000187626:ENSG00000189298:ENSG00000158691:ENSG00000204713:ENSG00000236104:ENSG00000197283:ENSG00000112062
DEG.twoside	Colon_Sigmoid	2794	32	0.964852	1	ENSG00000162777:ENSG00000064886:ENSG00000116473:ENSG00000155367:ENSG00000155380:ENSG00000134242:ENSG00000116774:ENSG00000175984:ENSG00000173218:ENSG00000118729:ENSG00000163393:ENSG00000244242:ENSG00000130598:ENSG00000110665:ENSG00000135148:ENSG00000152954:ENSG00000112312:ENSG00000111913:ENSG00000079691:ENSG00000079689:ENSG00000180596:ENSG00000196866:ENSG00000137338:ENSG00000235109:ENSG00000189298…
DEG.twoside	Colon_Transverse	2532	29	0.956902	1	ENSG00000064886:ENSG00000197852:ENSG00000155367:ENSG00000155380:ENSG00000188761:ENSG00000175984:ENSG00000118729:ENSG00000163393:ENSG00000244242:ENSG00000130598:ENSG00000130595:ENSG00000183734:ENSG00000070985:ENSG00000204856:ENSG00000089127:ENSG00000112293:ENSG00000111802:ENSG00000112312:ENSG00000111913:ENSG00000079689:ENSG00000146039:ENSG00000180596:ENSG00000112812:ENSG00000189134:ENSG00000030110…
DEG.twoside	Esophagus_Gastroesophageal_Junction	2422	31	0.853509	1	ENSG00000162777:ENSG00000064886:ENSG00000121933:ENSG00000116473:ENSG00000171385:ENSG00000155367:ENSG00000116793:ENSG00000116774:ENSG00000175984:ENSG00000118729:ENSG00000163393:ENSG00000244242:ENSG00000130598:ENSG00000124766:ENSG00000172179:ENSG00000112312:ENSG00000111913:ENSG00000180596:ENSG00000158373:ENSG00000197409:ENSG00000124635:ENSG00000197279:ENSG00000235109:ENSG00000204687:ENSG00000204228…
DEG.twoside	Esophagus_Mucosa	4877	43	0.999996	1	ENSG00000162777:ENSG00000064886:ENSG00000116455:ENSG00000143110:ENSG00000171385:ENSG00000116793:ENSG00000188761:ENSG00000175984:ENSG00000213281:ENSG00000134259:ENSG00000173218:ENSG00000177551:ENSG00000116830:ENSG00000244242:ENSG00000149043:ENSG00000130598:ENSG00000130595:ENSG00000167244:ENSG00000196510:ENSG00000204856:ENSG00000204852:ENSG00000111252:ENSG00000204842:ENSG00000089127:ENSG00000111344…
DEG.twoside	Esophagus_Muscularis	2625	29	0.97444	1	ENSG00000162777:ENSG00000064886:ENSG00000121933:ENSG00000116473:ENSG00000171385:ENSG00000155367:ENSG00000116793:ENSG00000116774:ENSG00000175984:ENSG00000118729:ENSG00000163393:ENSG00000244242:ENSG00000130598:ENSG00000064201:ENSG00000124766:ENSG00000112312:ENSG00000111913:ENSG00000079691:ENSG00000180596:ENSG00000158373:ENSG00000197409:ENSG00000124635:ENSG00000197279:ENSG00000235109:ENSG00000204687…
DEG.twoside	Fallopian_Tube	452	6	0.675365	1	ENSG00000116774:ENSG00000167244:ENSG00000112343:ENSG00000112763:ENSG00000197903:ENSG00000204713
DEG.twoside	Heart_Atrial_Appendage	7937	95	0.998903	1	ENSG00000156171:ENSG00000134255:ENSG00000162777:ENSG00000085465:ENSG00000143110:ENSG00000121933:ENSG00000064703:ENSG00000143079:ENSG00000134245:ENSG00000007341:ENSG00000116489:ENSG00000081026:ENSG00000116793:ENSG00000081019:ENSG00000134262:ENSG00000118655:ENSG00000163349:ENSG00000197323:ENSG00000175984:ENSG00000213281:ENSG00000052723:ENSG00000134259:ENSG00000173218:ENSG00000118729:ENSG00000116830…
DEG.twoside	Heart_Left_Ventricle	8909	100	0.999987	1	ENSG00000156171:ENSG00000134255:ENSG00000064886:ENSG00000085465:ENSG00000143110:ENSG00000116473:ENSG00000064703:ENSG00000143079:ENSG00000007341:ENSG00000116489:ENSG00000155380:ENSG00000081026:ENSG00000116793:ENSG00000081019:ENSG00000134262:ENSG00000163349:ENSG00000116774:ENSG00000197323:ENSG00000116752:ENSG00000213281:ENSG00000052723:ENSG00000173218:ENSG00000118729:ENSG00000163393:ENSG00000116830…
DEG.twoside	Kidney_Cortex	5997	62	0.999932	1	ENSG00000134255:ENSG00000064886:ENSG00000143110:ENSG00000121933:ENSG00000116473:ENSG00000197852:ENSG00000064703:ENSG00000171385:ENSG00000143079:ENSG00000134245:ENSG00000155367:ENSG00000155380:ENSG00000116793:ENSG00000081019:ENSG00000134262:ENSG00000118655:ENSG00000163349:ENSG00000197323:ENSG00000173218:ENSG00000118729:ENSG00000163393:ENSG00000116830:ENSG00000130592:ENSG00000196510:ENSG00000204856…
DEG.twoside	Kidney_Medulla	93	0	1	1
DEG.twoside	Liver	8286	99	0.99931	1	ENSG00000156171:ENSG00000116455:ENSG00000143110:ENSG00000121933:ENSG00000116473:ENSG00000064703:ENSG00000143079:ENSG00000007341:ENSG00000081026:ENSG00000116793:ENSG00000081019:ENSG00000134262:ENSG00000118655:ENSG00000163349:ENSG00000116774:ENSG00000197323:ENSG00000116752:ENSG00000213281:ENSG00000134259:ENSG00000173218:ENSG00000205864:ENSG00000244242:ENSG00000130598:ENSG00000130592:ENSG00000167244…
DEG.twoside	Lung	3849	57	0.568536	1	ENSG00000156171:ENSG00000162777:ENSG00000064886:ENSG00000143110:ENSG00000171385:ENSG00000143079:ENSG00000134245:ENSG00000155367:ENSG00000155380:ENSG00000081026:ENSG00000134242:ENSG00000116774:ENSG00000175984:ENSG00000213281:ENSG00000134259:ENSG00000163393:ENSG00000149043:ENSG00000130598:ENSG00000130592:ENSG00000130595:ENSG00000167244:ENSG00000110665:ENSG00000064201:ENSG00000204856:ENSG00000198324…
DEG.twoside	Minor_Salivary_Gland	2951	33	0.977701	1	ENSG00000162777:ENSG00000064886:ENSG00000143110:ENSG00000197852:ENSG00000171385:ENSG00000134245:ENSG00000155380:ENSG00000116793:ENSG00000134242:ENSG00000116748:ENSG00000134259:ENSG00000149043:ENSG00000130598:ENSG00000130595:ENSG00000110665:ENSG00000204856:ENSG00000111252:ENSG00000111344:ENSG00000124766:ENSG00000112312:ENSG00000111913:ENSG00000158406:ENSG00000112812:ENSG00000196812:ENSG00000189134…
DEG.twoside	Muscle_Skeletal	6972	74	0.999969	1	ENSG00000156171:ENSG00000134255:ENSG00000085465:ENSG00000143110:ENSG00000171385:ENSG00000143079:ENSG00000007341:ENSG00000116489:ENSG00000155366:ENSG00000155367:ENSG00000081026:ENSG00000116793:ENSG00000134262:ENSG00000116774:ENSG00000197323:ENSG00000175984:ENSG00000116748:ENSG00000213281:ENSG00000052723:ENSG00000118729:ENSG00000177830:ENSG00000130598:ENSG00000130592:ENSG00000130595:ENSG00000204856…
DEG.twoside	Nerve_Tibial	4941	37	1	1	ENSG00000162777:ENSG00000143110:ENSG00000116473:ENSG00000171385:ENSG00000143079:ENSG00000134245:ENSG00000007341:ENSG00000155367:ENSG00000155380:ENSG00000134262:ENSG00000116774:ENSG00000197323:ENSG00000134259:ENSG00000130592:ENSG00000167244:ENSG00000204842:ENSG00000089022:ENSG00000111300:ENSG00000010704:ENSG00000180596:ENSG00000181315:ENSG00000124635:ENSG00000198315:ENSG00000137338:ENSG00000189298…
DEG.twoside	Ovary	5103	59	0.994007	1	ENSG00000162777:ENSG00000064886:ENSG00000085465:ENSG00000121933:ENSG00000197852:ENSG00000171385:ENSG00000134245:ENSG00000007341:ENSG00000081019:ENSG00000134262:ENSG00000116774:ENSG00000134207:ENSG00000197323:ENSG00000134259:ENSG00000118729:ENSG00000163393:ENSG00000177830:ENSG00000244242:ENSG00000130598:ENSG00000130592:ENSG00000130595:ENSG00000167244:ENSG00000111231:ENSG00000204852:ENSG00000198324…
DEG.twoside	Pancreas	9220	108	0.999925	1	ENSG00000156171:ENSG00000134255:ENSG00000085465:ENSG00000116455:ENSG00000143110:ENSG00000116473:ENSG00000064703:ENSG00000171385:ENSG00000143079:ENSG00000007341:ENSG00000116489:ENSG00000155380:ENSG00000116793:ENSG00000081019:ENSG00000188761:ENSG00000134262:ENSG00000163349:ENSG00000116774:ENSG00000134207:ENSG00000197323:ENSG00000116752:ENSG00000213281:ENSG00000052723:ENSG00000173218:ENSG00000163393…
DEG.twoside	Pituitary	5005	48	0.999959	1	ENSG00000064886:ENSG00000121933:ENSG00000197852:ENSG00000143079:ENSG00000155380:ENSG00000081026:ENSG00000116793:ENSG00000134262:ENSG00000118655:ENSG00000175984:ENSG00000213281:ENSG00000118729:ENSG00000177830:ENSG00000244242:ENSG00000130598:ENSG00000130592:ENSG00000130595:ENSG00000180176:ENSG00000204852:ENSG00000111271:ENSG00000173064:ENSG00000111344:ENSG00000172179:ENSG00000152954:ENSG00000146038…
DEG.twoside	Prostate	2717	34	0.895442	1	ENSG00000085465:ENSG00000121933:ENSG00000171385:ENSG00000134245:ENSG00000155380:ENSG00000116774:ENSG00000130592:ENSG00000130595:ENSG00000183734:ENSG00000196510:ENSG00000124766:ENSG00000111802:ENSG00000112312:ENSG00000180596:ENSG00000180573:ENSG00000168298:ENSG00000158373:ENSG00000197409:ENSG00000196866:ENSG00000124575:ENSG00000158406:ENSG00000026950:ENSG00000124635:ENSG00000112812:ENSG00000196812…
DEG.twoside	Skin_Not_Sun_Exposed_Suprapubic	4367	52	0.979612	1	ENSG00000085465:ENSG00000143110:ENSG00000116473:ENSG00000143079:ENSG00000134245:ENSG00000155367:ENSG00000081026:ENSG00000116793:ENSG00000175984:ENSG00000213281:ENSG00000134259:ENSG00000173218:ENSG00000118729:ENSG00000163393:ENSG00000196224:ENSG00000241598:ENSG00000185940:ENSG00000205864:ENSG00000149043:ENSG00000130598:ENSG00000130592:ENSG00000167244:ENSG00000183734:ENSG00000110665:ENSG00000111231…
DEG.twoside	Skin_Sun_Exposed_Lower_leg	4286	54	0.942274	1	ENSG00000162777:ENSG00000085465:ENSG00000143110:ENSG00000116473:ENSG00000143079:ENSG00000134245:ENSG00000155367:ENSG00000081026:ENSG00000116793:ENSG00000175984:ENSG00000213281:ENSG00000134259:ENSG00000173218:ENSG00000163393:ENSG00000196224:ENSG00000241598:ENSG00000185940:ENSG00000149043:ENSG00000130598:ENSG00000130592:ENSG00000167244:ENSG00000183734:ENSG00000110665:ENSG00000204856:ENSG00000198324…
DEG.twoside	Small_Intestine_Terminal_Ileum	3112	45	0.632892	1	ENSG00000156171:ENSG00000134255:ENSG00000162777:ENSG00000197852:ENSG00000171385:ENSG00000155367:ENSG00000134242:ENSG00000188761:ENSG00000134259:ENSG00000244242:ENSG00000130592:ENSG00000130595:ENSG00000183734:ENSG00000110665:ENSG00000070985:ENSG00000204852:ENSG00000198324:ENSG00000089127:ENSG00000111344:ENSG00000112293:ENSG00000111802:ENSG00000111913:ENSG00000079691:ENSG00000079689:ENSG00000146039…
DEG.twoside	Spleen	4596	65	0.732059	1	ENSG00000156171:ENSG00000134255:ENSG00000162777:ENSG00000064886:ENSG00000116455:ENSG00000143110:ENSG00000121933:ENSG00000143079:ENSG00000134245:ENSG00000155367:ENSG00000155380:ENSG00000081026:ENSG00000134242:ENSG00000134262:ENSG00000116774:ENSG00000173218:ENSG00000118729:ENSG00000177830:ENSG00000244242:ENSG00000130592:ENSG00000130595:ENSG00000167244:ENSG00000110665:ENSG00000064201:ENSG00000204852…
DEG.twoside	Stomach	3070	33	0.988985	1	ENSG00000064886:ENSG00000085465:ENSG00000143110:ENSG00000121933:ENSG00000143079:ENSG00000155367:ENSG00000188761:ENSG00000118655:ENSG00000175984:ENSG00000134259:ENSG00000163393:ENSG00000244242:ENSG00000130598:ENSG00000130595:ENSG00000167244:ENSG00000204856:ENSG00000198324:ENSG00000111252:ENSG00000112293:ENSG00000111913:ENSG00000197409:ENSG00000196866:ENSG00000158406:ENSG00000124508:ENSG00000124635…
DEG.twoside	Testis	8546	97	0.999957	1	ENSG00000156171:ENSG00000064886:ENSG00000085465:ENSG00000121933:ENSG00000116473:ENSG00000064703:ENSG00000171385:ENSG00000143079:ENSG00000007341:ENSG00000155367:ENSG00000184599:ENSG00000155380:ENSG00000116793:ENSG00000134242:ENSG00000134262:ENSG00000163349:ENSG00000116774:ENSG00000197323:ENSG00000175984:ENSG00000198765:ENSG00000134259:ENSG00000118729:ENSG00000163393:ENSG00000177830:ENSG00000130598…
DEG.twoside	Thyroid	4708	47	0.999771	1	ENSG00000162777:ENSG00000121933:ENSG00000171385:ENSG00000155380:ENSG00000081026:ENSG00000134262:ENSG00000175984:ENSG00000173218:ENSG00000177830:ENSG00000244242:ENSG00000130598:ENSG00000070985:ENSG00000204852:ENSG00000111252:ENSG00000111271:ENSG00000198270:ENSG00000173064:ENSG00000111344:ENSG00000124766:ENSG00000146038:ENSG00000111913:ENSG00000010704:ENSG00000158373:ENSG00000158406:ENSG00000111801…
DEG.twoside	Uterus	4787	56	0.989676	1	ENSG00000162777:ENSG00000085465:ENSG00000121933:ENSG00000064703:ENSG00000007341:ENSG00000155380:ENSG00000081019:ENSG00000134242:ENSG00000134262:ENSG00000116774:ENSG00000197323:ENSG00000175984:ENSG00000134259:ENSG00000173218:ENSG00000118729:ENSG00000163393:ENSG00000244242:ENSG00000130598:ENSG00000167244:ENSG00000183734:ENSG00000196510:ENSG00000204852:ENSG00000204842:ENSG00000173064:ENSG00000124766…
DEG.twoside	Vagina	2611	30	0.95787	1	ENSG00000162777:ENSG00000121933:ENSG00000143079:ENSG00000134245:ENSG00000116774:ENSG00000175984:ENSG00000173218:ENSG00000163393:ENSG00000130592:ENSG00000130595:ENSG00000183734:ENSG00000196510:ENSG00000196850:ENSG00000089127:ENSG00000111344:ENSG00000124766:ENSG00000180596:ENSG00000168298:ENSG00000158373:ENSG00000197409:ENSG00000196866:ENSG00000124575:ENSG00000186470:ENSG00000026950:ENSG00000111801…
DEG.twoside	Whole_Blood	7620	93	0.996864	1	ENSG00000134255:ENSG00000162777:ENSG00000085465:ENSG00000116455:ENSG00000143110:ENSG00000121933:ENSG00000197852:ENSG00000064703:ENSG00000007341:ENSG00000155366:ENSG00000155380:ENSG00000134242:ENSG00000197323:ENSG00000116752:ENSG00000213281:ENSG00000052723:ENSG00000163393:ENSG00000177830:ENSG00000244242:ENSG00000130598:ENSG00000130592:ENSG00000167244:ENSG00000183734:ENSG00000110665:ENSG00000064201…

## Sheet: PDR
Differentially expressed genes for PDR
Category	GeneSet	N_genes	N_overlap	p	adjP	genes
DEG.up	Adipose_Subcutaneous	1689	5	0.99999	1	ENSG00000143079:ENSG00000130592:ENSG00000130595:ENSG00000167244:ENSG00000204687
DEG.up	Adipose_Visceral_Omentum	1428	4	0.999969	1	ENSG00000130592:ENSG00000130595:ENSG00000167244:ENSG00000111801
DEG.up	Adrenal_Gland	1204	13	0.654497	1	ENSG00000121933:ENSG00000184599:ENSG00000244242:ENSG00000130592:ENSG00000180176:ENSG00000188997:ENSG00000118369:ENSG00000166002:ENSG00000010704:ENSG00000186470:ENSG00000111801:ENSG00000204228:ENSG00000030110
DEG.up	Artery_Aorta	2103	14	0.994597	1	ENSG00000116473:ENSG00000143079:ENSG00000155367:ENSG00000244242:ENSG00000118369:ENSG00000165323:ENSG00000079691:ENSG00000112343:ENSG00000010704:ENSG00000112763:ENSG00000235863:ENSG00000236104:ENSG00000064999:ENSG00000146197
DEG.up	Artery_Coronary	1593	8	0.99868	1	ENSG00000116473:ENSG00000244242:ENSG00000118369:ENSG00000165323:ENSG00000079691:ENSG00000112343:ENSG00000112763:ENSG00000146197
DEG.up	Artery_Tibial	2175	14	0.99669	1	ENSG00000116473:ENSG00000118655:ENSG00000163349:ENSG00000244242:ENSG00000167244:ENSG00000188997:ENSG00000118369:ENSG00000165323:ENSG00000079691:ENSG00000112343:ENSG00000112763:ENSG00000181315:ENSG00000198315:ENSG00000146197
DEG.up	Bladder	728	5	0.930586	1	ENSG00000116455:ENSG00000130592:ENSG00000181315:ENSG00000158691:ENSG00000064999
DEG.up	Brain_Amygdala	1438	6	0.999478	1	ENSG00000121933:ENSG00000134207:ENSG00000137261:ENSG00000186577:ENSG00000272325:ENSG00000124507
DEG.up	Brain_Anterior_cingulate_cortex_BA24	1866	6	0.999992	1	ENSG00000134207:ENSG00000165323:ENSG00000137261:ENSG00000186577:ENSG00000272325:ENSG00000124507
DEG.up	Brain_Caudate_basal_ganglia	1703	7	0.999842	1	ENSG00000134207:ENSG00000180176:ENSG00000165323:ENSG00000137261:ENSG00000204657:ENSG00000124493:ENSG00000124507
DEG.up	Brain_Cerebellar_Hemisphere	4248	33	0.998176	1	ENSG00000085465:ENSG00000155367:ENSG00000184599:ENSG00000081026:ENSG00000116793:ENSG00000081019:ENSG00000188761:ENSG00000134262:ENSG00000118655:ENSG00000163349:ENSG00000185940:ENSG00000244242:ENSG00000180773:ENSG00000166004:ENSG00000137261:ENSG00000111802:ENSG00000079691:ENSG00000079689:ENSG00000124508:ENSG00000112763:ENSG00000124613:ENSG00000196812:ENSG00000137185:ENSG00000137338:ENSG00000235109…
DEG.up	Brain_Cerebellum	4055	32	0.996878	1	ENSG00000085465:ENSG00000155367:ENSG00000184599:ENSG00000081026:ENSG00000116793:ENSG00000081019:ENSG00000134262:ENSG00000118655:ENSG00000163349:ENSG00000185940:ENSG00000244242:ENSG00000180773:ENSG00000166004:ENSG00000137261:ENSG00000079691:ENSG00000079689:ENSG00000124508:ENSG00000112763:ENSG00000124613:ENSG00000196812:ENSG00000137185:ENSG00000137338:ENSG00000235109:ENSG00000158691:ENSG00000232040…
DEG.up	Brain_Cortex	2159	8	0.999992	1	ENSG00000149256:ENSG00000165323:ENSG00000137261:ENSG00000096654:ENSG00000197283:ENSG00000186577:ENSG00000272325:ENSG00000124507
DEG.up	Brain_Frontal_Cortex_BA9	2422	10	0.999992	1	ENSG00000134207:ENSG00000244242:ENSG00000149256:ENSG00000165323:ENSG00000137261:ENSG00000096654:ENSG00000197283:ENSG00000186577:ENSG00000272325:ENSG00000124507
DEG.up	Brain_Hippocampus	1542	6	0.999803	1	ENSG00000121933:ENSG00000134207:ENSG00000137261:ENSG00000079689:ENSG00000197283:ENSG00000124507
DEG.up	Brain_Hypothalamus	1979	9	0.999858	1	ENSG00000121933:ENSG00000134207:ENSG00000180176:ENSG00000149256:ENSG00000137261:ENSG00000079689:ENSG00000186577:ENSG00000272325:ENSG00000124507
DEG.up	Brain_Nucleus_accumbens_basal_ganglia	1834	9	0.999501	1	ENSG00000134207:ENSG00000180176:ENSG00000149256:ENSG00000165323:ENSG00000137261:ENSG00000204657:ENSG00000197283:ENSG00000124493:ENSG00000124507
DEG.up	Brain_Putamen_basal_ganglia	1346	6	0.998796	1	ENSG00000134207:ENSG00000165323:ENSG00000137261:ENSG00000204657:ENSG00000124493:ENSG00000124507
DEG.up	Brain_Spinal_cord_cervical_c-1	1611	8	0.998865	1	ENSG00000121933:ENSG00000134207:ENSG00000180573:ENSG00000158406:ENSG00000233822:ENSG00000235109:ENSG00000161896:ENSG00000124507
DEG.up	Brain_Substantia_nigra	1277	7	0.993648	1	ENSG00000121933:ENSG00000184599:ENSG00000134207:ENSG00000180176:ENSG00000137261:ENSG00000272325:ENSG00000124507
DEG.up	Breast_Mammary_Tissue	1428	4	0.999969	1	ENSG00000143079:ENSG00000149043:ENSG00000167244:ENSG00000124664
DEG.up	Cells_Cultured_fibroblasts	3686	21	0.999986	1	ENSG00000116455:ENSG00000143079:ENSG00000134242:ENSG00000118655:ENSG00000213281:ENSG00000177830:ENSG00000112312:ENSG00000112343:ENSG00000010704:ENSG00000146109:ENSG00000196787:ENSG00000187626:ENSG00000189134:ENSG00000187987:ENSG00000204713:ENSG00000197935:ENSG00000204220:ENSG00000237649:ENSG00000096433:ENSG00000137288:ENSG00000146197
DEG.up	Cells_EBV-transformed_lymphocytes	3833	45	0.508929	1	ENSG00000116455:ENSG00000116473:ENSG00000116793:ENSG00000081019:ENSG00000134242:ENSG00000134262:ENSG00000118655:ENSG00000213281:ENSG00000130592:ENSG00000110172:ENSG00000166002:ENSG00000166004:ENSG00000111802:ENSG00000112304:ENSG00000112312:ENSG00000111913:ENSG00000112343:ENSG00000197061:ENSG00000197409:ENSG00000196866:ENSG00000124575:ENSG00000158406:ENSG00000186470:ENSG00000124508:ENSG00000026950…
DEG.up	Cervix_Ectocervix	187	1	0.889898	1	ENSG00000197903
DEG.up	Cervix_Endocervix	1723	14	0.946614	1	ENSG00000081019:ENSG00000167244:ENSG00000112343:ENSG00000026950:ENSG00000111801:ENSG00000112763:ENSG00000096654:ENSG00000198315:ENSG00000187626:ENSG00000189298:ENSG00000158691:ENSG00000204713:ENSG00000236104:ENSG00000197283
DEG.up	Colon_Sigmoid	1264	7	0.992957	1	ENSG00000116473:ENSG00000079689:ENSG00000137338:ENSG00000235109:ENSG00000189298:ENSG00000161896:ENSG00000064999
DEG.up	Colon_Transverse	1128	8	0.956282	1	ENSG00000188761:ENSG00000111802:ENSG00000112312:ENSG00000079689:ENSG00000112812:ENSG00000030110:ENSG00000096433:ENSG00000124664
DEG.up	Esophagus_Gastroesophageal_Junction	1016	5	0.993081	1	ENSG00000116473:ENSG00000165323:ENSG00000235109:ENSG00000204687:ENSG00000064999
DEG.up	Esophagus_Mucosa	1755	16	0.880766	1	ENSG00000116455:ENSG00000188761:ENSG00000175984:ENSG00000213281:ENSG00000149043:ENSG00000130598:ENSG00000180596:ENSG00000180573:ENSG00000197409:ENSG00000196866:ENSG00000112812:ENSG00000213886:ENSG00000204228:ENSG00000235863:ENSG00000237649:ENSG00000030110
DEG.up	Esophagus_Muscularis	1043	4	0.99845	1	ENSG00000116473:ENSG00000235109:ENSG00000204687:ENSG00000064999
DEG.up	Fallopian_Tube	451	5	0.608181	1	ENSG00000167244:ENSG00000112343:ENSG00000112763:ENSG00000197903:ENSG00000204713
DEG.up	Heart_Atrial_Appendage	572	7	0.50303	1	ENSG00000130595:ENSG00000167244:ENSG00000110665:ENSG00000064201:ENSG00000079689:ENSG00000137288:ENSG00000161896
DEG.up	Heart_Left_Ventricle	395	4	0.680206	1	ENSG00000130595:ENSG00000110665:ENSG00000064201:ENSG00000161896
DEG.up	Kidney_Cortex	948	6	0.967997	1	ENSG00000146038:ENSG00000146049:ENSG00000124568:ENSG00000124564:ENSG00000197279:ENSG00000213886
DEG.up	Kidney_Medulla	93	0	1	1
DEG.up	Liver	1090	12	0.624465	1	ENSG00000205864:ENSG00000244242:ENSG00000167244:ENSG00000129965:ENSG00000166002:ENSG00000112304:ENSG00000124568:ENSG00000124564:ENSG00000112337:ENSG00000213886:ENSG00000204228:ENSG00000161896
DEG.up	Lung	3029	32	0.759039	1	ENSG00000143079:ENSG00000134245:ENSG00000081026:ENSG00000134242:ENSG00000213281:ENSG00000149043:ENSG00000130598:ENSG00000130592:ENSG00000110665:ENSG00000064201:ENSG00000166002:ENSG00000146038:ENSG00000111913:ENSG00000079691:ENSG00000112343:ENSG00000180596:ENSG00000180573:ENSG00000197409:ENSG00000196866:ENSG00000124575:ENSG00000186470:ENSG00000124508:ENSG00000026950:ENSG00000111801:ENSG00000112763…
DEG.up	Minor_Salivary_Gland	1285	10	0.938034	1	ENSG00000116748:ENSG00000149043:ENSG00000130598:ENSG00000130595:ENSG00000166002:ENSG00000112812:ENSG00000196812:ENSG00000213886:ENSG00000204228:ENSG00000124664
DEG.up	Muscle_Skeletal	879	7	0.892594	1	ENSG00000155367:ENSG00000175984:ENSG00000116748:ENSG00000130598:ENSG00000130595:ENSG00000158406:ENSG00000161896
DEG.up	Nerve_Tibial	4157	20	1	1	ENSG00000116473:ENSG00000143079:ENSG00000134245:ENSG00000007341:ENSG00000134262:ENSG00000130592:ENSG00000167244:ENSG00000010704:ENSG00000181315:ENSG00000198315:ENSG00000137338:ENSG00000189298:ENSG00000158691:ENSG00000187987:ENSG00000197935:ENSG00000223501:ENSG00000096433:ENSG00000186577:ENSG00000272325:ENSG00000064999
DEG.up	Ovary	3674	28	0.997194	1	ENSG00000085465:ENSG00000134245:ENSG00000007341:ENSG00000081019:ENSG00000134262:ENSG00000134207:ENSG00000177830:ENSG00000167244:ENSG00000188997:ENSG00000149256:ENSG00000110172:ENSG00000166004:ENSG00000186470:ENSG00000124508:ENSG00000026950:ENSG00000111801:ENSG00000181315:ENSG00000124613:ENSG00000198315:ENSG00000137185:ENSG00000235109:ENSG00000189298:ENSG00000158691:ENSG00000187987:ENSG00000204713…
DEG.up	Pancreas	549	10	0.110103	1	ENSG00000188761:ENSG00000134207:ENSG00000149043:ENSG00000254647:ENSG00000146038:ENSG00000112312:ENSG00000079689:ENSG00000112812:ENSG00000213886:ENSG00000204228
DEG.up	Pituitary	3253	24	0.996958	1	ENSG00000081026:ENSG00000116793:ENSG00000134262:ENSG00000177830:ENSG00000180176:ENSG00000118369:ENSG00000149256:ENSG00000110172:ENSG00000180773:ENSG00000165325:ENSG00000166002:ENSG00000146038:ENSG00000137261:ENSG00000111913:ENSG00000079689:ENSG00000111801:ENSG00000112812:ENSG00000096654:ENSG00000197279:ENSG00000137185:ENSG00000204713:ENSG00000204228:ENSG00000197283:ENSG00000137288
DEG.up	Prostate	2019	21	0.744515	1	ENSG00000085465:ENSG00000134245:ENSG00000166002:ENSG00000111802:ENSG00000112312:ENSG00000180596:ENSG00000180573:ENSG00000197409:ENSG00000196866:ENSG00000124575:ENSG00000158406:ENSG00000026950:ENSG00000124635:ENSG00000112812:ENSG00000196812:ENSG00000137185:ENSG00000204713:ENSG00000197935:ENSG00000213886:ENSG00000161896:ENSG00000124664
DEG.up	Skin_Not_Sun_Exposed_Suprapubic	2037	23	0.599524	1	ENSG00000085465:ENSG00000143079:ENSG00000134245:ENSG00000155367:ENSG00000175984:ENSG00000213281:ENSG00000196224:ENSG00000241598:ENSG00000185940:ENSG00000205864:ENSG00000149043:ENSG00000130598:ENSG00000130592:ENSG00000112312:ENSG00000124575:ENSG00000146109:ENSG00000112812:ENSG00000204228:ENSG00000235863:ENSG00000236104:ENSG00000096433:ENSG00000186577:ENSG00000124664
DEG.up	Skin_Sun_Exposed_Lower_leg	2163	22	0.784847	1	ENSG00000085465:ENSG00000143079:ENSG00000134245:ENSG00000155367:ENSG00000175984:ENSG00000213281:ENSG00000196224:ENSG00000241598:ENSG00000185940:ENSG00000149043:ENSG00000130598:ENSG00000130592:ENSG00000112312:ENSG00000146109:ENSG00000112812:ENSG00000204228:ENSG00000235863:ENSG00000236104:ENSG00000030110:ENSG00000096433:ENSG00000186577:ENSG00000124664
DEG.up	Small_Intestine_Terminal_Ileum	1855	23	0.411596	1	ENSG00000134242:ENSG00000188761:ENSG00000130592:ENSG00000110665:ENSG00000111802:ENSG00000111913:ENSG00000079691:ENSG00000079689:ENSG00000112343:ENSG00000124575:ENSG00000186470:ENSG00000124508:ENSG00000026950:ENSG00000111801:ENSG00000112812:ENSG00000184357:ENSG00000196812:ENSG00000213886:ENSG00000237649:ENSG00000030110:ENSG00000096433:ENSG00000096395:ENSG00000124664
DEG.up	Spleen	2666	36	0.193708	1	ENSG00000116455:ENSG00000121933:ENSG00000134242:ENSG00000134262:ENSG00000177830:ENSG00000244242:ENSG00000130592:ENSG00000110665:ENSG00000064201:ENSG00000166002:ENSG00000260286:ENSG00000111913:ENSG00000112343:ENSG00000010704:ENSG00000180573:ENSG00000197409:ENSG00000196866:ENSG00000186470:ENSG00000124508:ENSG00000026950:ENSG00000111801:ENSG00000112763:ENSG00000146109:ENSG00000124635:ENSG00000196787…
DEG.up	Stomach	780	4	0.982537	1	ENSG00000188761:ENSG00000166002:ENSG00000112812:ENSG00000124664
DEG.up	Testis	5947	53	0.994519	1	ENSG00000085465:ENSG00000121933:ENSG00000007341:ENSG00000155367:ENSG00000184599:ENSG00000116793:ENSG00000134262:ENSG00000163349:ENSG00000175984:ENSG00000177830:ENSG00000165325:ENSG00000166002:ENSG00000166004:ENSG00000146038:ENSG00000112304:ENSG00000112312:ENSG00000260286:ENSG00000079691:ENSG00000164508:ENSG00000146047:ENSG00000124568:ENSG00000187475:ENSG00000180596:ENSG00000124635:ENSG00000196787…
DEG.up	Thyroid	3732	30	0.993776	1	ENSG00000081026:ENSG00000134262:ENSG00000177830:ENSG00000188997:ENSG00000118369:ENSG00000149256:ENSG00000110172:ENSG00000166002:ENSG00000166004:ENSG00000146038:ENSG00000010704:ENSG00000158406:ENSG00000111801:ENSG00000112812:ENSG00000124613:ENSG00000196812:ENSG00000198315:ENSG00000137185:ENSG00000235109:ENSG00000189298:ENSG00000158691:ENSG00000187987:ENSG00000204713:ENSG00000197935:ENSG00000204228…
DEG.up	Uterus	3999	29	0.999285	1	ENSG00000085465:ENSG00000007341:ENSG00000081019:ENSG00000134262:ENSG00000167244:ENSG00000110172:ENSG00000180773:ENSG00000166004:ENSG00000111913:ENSG00000112343:ENSG00000186470:ENSG00000124508:ENSG00000026950:ENSG00000111801:ENSG00000112763:ENSG00000146109:ENSG00000181315:ENSG00000124613:ENSG00000198315:ENSG00000137185:ENSG00000187626:ENSG00000137338:ENSG00000235109:ENSG00000189298:ENSG00000158691…
DEG.up	Vagina	2013	14	0.990264	1	ENSG00000143079:ENSG00000134245:ENSG00000175984:ENSG00000130592:ENSG00000130595:ENSG00000180596:ENSG00000197409:ENSG00000196866:ENSG00000124575:ENSG00000186470:ENSG00000026950:ENSG00000111801:ENSG00000124635:ENSG00000096433
DEG.up	Whole_Blood	1299	21	0.0805692	1	ENSG00000121933:ENSG00000134242:ENSG00000130598:ENSG00000130592:ENSG00000110665:ENSG00000064201:ENSG00000260286:ENSG00000111913:ENSG00000112343:ENSG00000180596:ENSG00000180573:ENSG00000197409:ENSG00000196866:ENSG00000124575:ENSG00000158406:ENSG00000186470:ENSG00000026950:ENSG00000124635:ENSG00000197903:ENSG00000196747:ENSG00000235863
DEG.down	Adipose_Subcutaneous	1307	12	0.842689	1	ENSG00000155367:ENSG00000175984:ENSG00000130598:ENSG00000254647:ENSG00000180596:ENSG00000180573:ENSG00000158406:ENSG00000235109:ENSG00000237649:ENSG00000030110:ENSG00000137288:ENSG00000161896
DEG.down	Adipose_Visceral_Omentum	1400	10	0.969256	1	ENSG00000155367:ENSG00000175984:ENSG00000244242:ENSG00000130598:ENSG00000149256:ENSG00000112812:ENSG00000204228:ENSG00000237649:ENSG00000161896:ENSG00000186577
DEG.down	Adrenal_Gland	2994	19	0.999493	1	ENSG00000085465:ENSG00000143079:ENSG00000134245:ENSG00000155367:ENSG00000081026:ENSG00000118655:ENSG00000130598:ENSG00000130595:ENSG00000112312:ENSG00000111913:ENSG00000180596:ENSG00000158406:ENSG00000112812:ENSG00000197279:ENSG00000189134:ENSG00000235109:ENSG00000237649:ENSG00000137309:ENSG00000146197
DEG.down	Artery_Aorta	1323	11	0.911081	1	ENSG00000175984:ENSG00000149043:ENSG00000130598:ENSG00000110665:ENSG00000112312:ENSG00000111913:ENSG00000204228:ENSG00000237649:ENSG00000096433:ENSG00000161896:ENSG00000137309
DEG.down	Artery_Coronary	863	9	0.682015	1	ENSG00000175984:ENSG00000130598:ENSG00000112312:ENSG00000111913:ENSG00000180596:ENSG00000197279:ENSG00000204228:ENSG00000237649:ENSG00000137309
DEG.down	Artery_Tibial	1746	13	0.973795	1	ENSG00000134242:ENSG00000175984:ENSG00000130598:ENSG00000111913:ENSG00000180596:ENSG00000026950:ENSG00000124635:ENSG00000197279:ENSG00000204228:ENSG00000096433:ENSG00000137288:ENSG00000161896:ENSG00000137309
DEG.down	Bladder	103	1	0.702516	1	ENSG00000155367
DEG.down	Brain_Amygdala	6995	58	0.999776	1	ENSG00000085465:ENSG00000116455:ENSG00000116473:ENSG00000143079:ENSG00000134245:ENSG00000007341:ENSG00000116489:ENSG00000116793:ENSG00000081019:ENSG00000134262:ENSG00000118655:ENSG00000163349:ENSG00000213281:ENSG00000177830:ENSG00000167244:ENSG00000118369:ENSG00000166002:ENSG00000166004:ENSG00000111802:ENSG00000112312:ENSG00000112343:ENSG00000187837:ENSG00000180596:ENSG00000158406:ENSG00000186470…
DEG.down	Brain_Anterior_cingulate_cortex_BA24	6003	50	0.999052	1	ENSG00000116455:ENSG00000116473:ENSG00000143079:ENSG00000134245:ENSG00000007341:ENSG00000116489:ENSG00000081019:ENSG00000134262:ENSG00000118655:ENSG00000163349:ENSG00000167244:ENSG00000118369:ENSG00000166002:ENSG00000166004:ENSG00000187837:ENSG00000180596:ENSG00000180573:ENSG00000158406:ENSG00000186470:ENSG00000124508:ENSG00000026950:ENSG00000111801:ENSG00000112763:ENSG00000182952:ENSG00000146109…
DEG.down	Brain_Caudate_basal_ganglia	6174	51	0.99939	1	ENSG00000116455:ENSG00000116473:ENSG00000143079:ENSG00000007341:ENSG00000116489:ENSG00000155367:ENSG00000081026:ENSG00000081019:ENSG00000118655:ENSG00000163349:ENSG00000213281:ENSG00000177830:ENSG00000244242:ENSG00000167244:ENSG00000118369:ENSG00000166002:ENSG00000166004:ENSG00000112343:ENSG00000187837:ENSG00000010704:ENSG00000180596:ENSG00000158406:ENSG00000186470:ENSG00000124508:ENSG00000026950…
DEG.down	Brain_Cerebellar_Hemisphere	2381	17	0.992774	1	ENSG00000121933:ENSG00000143079:ENSG00000155366:ENSG00000175984:ENSG00000167244:ENSG00000166002:ENSG00000111913:ENSG00000187837:ENSG00000180596:ENSG00000180573:ENSG00000158406:ENSG00000186470:ENSG00000197903:ENSG00000204228:ENSG00000235863:ENSG00000096433:ENSG00000124664
DEG.down	Brain_Cerebellum	2483	18	0.992617	1	ENSG00000143079:ENSG00000155366:ENSG00000175984:ENSG00000130598:ENSG00000167244:ENSG00000166002:ENSG00000111913:ENSG00000187837:ENSG00000180573:ENSG00000158406:ENSG00000186470:ENSG00000197903:ENSG00000197279:ENSG00000204228:ENSG00000235863:ENSG00000096433:ENSG00000161896:ENSG00000124664
DEG.down	Brain_Cortex	4957	41	0.997287	1	ENSG00000116455:ENSG00000116473:ENSG00000143079:ENSG00000134245:ENSG00000007341:ENSG00000116489:ENSG00000081019:ENSG00000118655:ENSG00000163349:ENSG00000213281:ENSG00000167244:ENSG00000166002:ENSG00000079689:ENSG00000187837:ENSG00000180596:ENSG00000180573:ENSG00000158406:ENSG00000186470:ENSG00000124508:ENSG00000026950:ENSG00000111801:ENSG00000112763:ENSG00000182952:ENSG00000146109:ENSG00000181315…
DEG.down	Brain_Frontal_Cortex_BA9	4429	39	0.985322	1	ENSG00000116455:ENSG00000116473:ENSG00000143079:ENSG00000134245:ENSG00000007341:ENSG00000118655:ENSG00000167244:ENSG00000166002:ENSG00000166004:ENSG00000079689:ENSG00000187837:ENSG00000180596:ENSG00000180573:ENSG00000158406:ENSG00000186470:ENSG00000124508:ENSG00000026950:ENSG00000111801:ENSG00000112763:ENSG00000146109:ENSG00000197903:ENSG00000197279:ENSG00000196812:ENSG00000198315:ENSG00000137185…
DEG.down	Brain_Hippocampus	6806	58	0.999318	1	ENSG00000085465:ENSG00000116455:ENSG00000116473:ENSG00000143079:ENSG00000134245:ENSG00000007341:ENSG00000116489:ENSG00000081026:ENSG00000081019:ENSG00000134262:ENSG00000118655:ENSG00000163349:ENSG00000213281:ENSG00000177830:ENSG00000130592:ENSG00000167244:ENSG00000118369:ENSG00000166002:ENSG00000166004:ENSG00000111802:ENSG00000112312:ENSG00000079691:ENSG00000112343:ENSG00000187837:ENSG00000180596…
DEG.down	Brain_Hypothalamus	5303	44	0.998031	1	ENSG00000116455:ENSG00000116473:ENSG00000143079:ENSG00000134245:ENSG00000007341:ENSG00000081019:ENSG00000118655:ENSG00000130592:ENSG00000167244:ENSG00000166004:ENSG00000079691:ENSG00000112343:ENSG00000187837:ENSG00000180596:ENSG00000186470:ENSG00000124508:ENSG00000026950:ENSG00000111801:ENSG00000112763:ENSG00000182952:ENSG00000146109:ENSG00000197903:ENSG00000096654:ENSG00000197279:ENSG00000198315…
DEG.down	Brain_Nucleus_accumbens_basal_ganglia	5801	49	0.998279	1	ENSG00000116455:ENSG00000116473:ENSG00000143079:ENSG00000007341:ENSG00000116489:ENSG00000081019:ENSG00000118655:ENSG00000163349:ENSG00000213281:ENSG00000244242:ENSG00000167244:ENSG00000118369:ENSG00000166002:ENSG00000166004:ENSG00000079689:ENSG00000187837:ENSG00000180596:ENSG00000158406:ENSG00000186470:ENSG00000124508:ENSG00000026950:ENSG00000111801:ENSG00000112763:ENSG00000182952:ENSG00000146109…
DEG.down	Brain_Putamen_basal_ganglia	7081	55	0.999979	1	ENSG00000116455:ENSG00000116473:ENSG00000143079:ENSG00000007341:ENSG00000116489:ENSG00000155367:ENSG00000081026:ENSG00000116793:ENSG00000081019:ENSG00000134262:ENSG00000118655:ENSG00000163349:ENSG00000213281:ENSG00000177830:ENSG00000244242:ENSG00000167244:ENSG00000118369:ENSG00000110172:ENSG00000166002:ENSG00000111802:ENSG00000187837:ENSG00000180596:ENSG00000158406:ENSG00000186470:ENSG00000124508…
DEG.down	Brain_Spinal_cord_cervical_c-1	4547	32	0.999855	1	ENSG00000085465:ENSG00000116455:ENSG00000155367:ENSG00000116793:ENSG00000081019:ENSG00000130598:ENSG00000130592:ENSG00000167244:ENSG00000118369:ENSG00000166002:ENSG00000166004:ENSG00000112312:ENSG00000111913:ENSG00000079691:ENSG00000112343:ENSG00000010704:ENSG00000124508:ENSG00000111801:ENSG00000112763:ENSG00000146109:ENSG00000198315:ENSG00000204713:ENSG00000235863:ENSG00000227057:ENSG00000237441…
DEG.down	Brain_Substantia_nigra	6489	54	0.9995	1	ENSG00000085465:ENSG00000116455:ENSG00000143079:ENSG00000134245:ENSG00000007341:ENSG00000116793:ENSG00000081019:ENSG00000134262:ENSG00000118655:ENSG00000163349:ENSG00000177830:ENSG00000130592:ENSG00000167244:ENSG00000118369:ENSG00000166002:ENSG00000166004:ENSG00000111913:ENSG00000079691:ENSG00000079689:ENSG00000112343:ENSG00000187837:ENSG00000010704:ENSG00000180596:ENSG00000186470:ENSG00000124508…
DEG.down	Breast_Mammary_Tissue	912	6	0.958345	1	ENSG00000155367:ENSG00000175984:ENSG00000110665:ENSG00000064201:ENSG00000124635:ENSG00000161896
DEG.down	Cells_Cultured_fibroblasts	1713	16	0.85714	1	ENSG00000085465:ENSG00000134245:ENSG00000155367:ENSG00000175984:ENSG00000244242:ENSG00000130592:ENSG00000166002:ENSG00000111913:ENSG00000197409:ENSG00000196866:ENSG00000196812:ENSG00000204228:ENSG00000235863:ENSG00000237441:ENSG00000161896:ENSG00000064999
DEG.down	Cells_EBV-transformed_lymphocytes	2063	12	0.99856	1	ENSG00000085465:ENSG00000143079:ENSG00000007341:ENSG00000155367:ENSG00000130598:ENSG00000130595:ENSG00000188997:ENSG00000118369:ENSG00000235109:ENSG00000204681:ENSG00000237441:ENSG00000064999
DEG.down	Cervix_Ectocervix	2	0	1	1
DEG.down	Cervix_Endocervix	5	0	1	1
DEG.down	Colon_Sigmoid	1530	15	0.795217	1	ENSG00000155367:ENSG00000134242:ENSG00000175984:ENSG00000244242:ENSG00000130598:ENSG00000110665:ENSG00000166002:ENSG00000112312:ENSG00000111913:ENSG00000079691:ENSG00000180596:ENSG00000196866:ENSG00000237649:ENSG00000137309:ENSG00000124507
DEG.down	Colon_Transverse	1404	10	0.970029	1	ENSG00000155367:ENSG00000175984:ENSG00000244242:ENSG00000130598:ENSG00000130595:ENSG00000111913:ENSG00000180596:ENSG00000189134:ENSG00000186577:ENSG00000124507
DEG.down	Esophagus_Gastroesophageal_Junction	1406	17	0.476066	1	ENSG00000121933:ENSG00000155367:ENSG00000116793:ENSG00000175984:ENSG00000244242:ENSG00000130598:ENSG00000166002:ENSG00000112312:ENSG00000111913:ENSG00000180596:ENSG00000197409:ENSG00000124635:ENSG00000197279:ENSG00000204228:ENSG00000137309:ENSG00000124507:ENSG00000146197
DEG.down	Esophagus_Mucosa	3122	11	1	1	ENSG00000116793:ENSG00000244242:ENSG00000130595:ENSG00000167244:ENSG00000180773:ENSG00000111802:ENSG00000111913:ENSG00000124508:ENSG00000198315:ENSG00000137338:ENSG00000161896
DEG.down	Esophagus_Muscularis	1582	17	0.675252	1	ENSG00000121933:ENSG00000155367:ENSG00000116793:ENSG00000175984:ENSG00000244242:ENSG00000130598:ENSG00000064201:ENSG00000166002:ENSG00000112312:ENSG00000111913:ENSG00000079691:ENSG00000180596:ENSG00000197409:ENSG00000124635:ENSG00000197279:ENSG00000204228:ENSG00000137309
DEG.down	Fallopian_Tube	1	0	1	1
DEG.down	Heart_Atrial_Appendage	7365	60	0.999931	1	ENSG00000085465:ENSG00000121933:ENSG00000143079:ENSG00000134245:ENSG00000007341:ENSG00000116489:ENSG00000081026:ENSG00000116793:ENSG00000081019:ENSG00000134262:ENSG00000118655:ENSG00000163349:ENSG00000175984:ENSG00000213281:ENSG00000130598:ENSG00000130592:ENSG00000188997:ENSG00000180773:ENSG00000166004:ENSG00000111802:ENSG00000112312:ENSG00000111913:ENSG00000079691:ENSG00000112343:ENSG00000180596…
DEG.down	Heart_Left_Ventricle	8514	65	1	1	ENSG00000085465:ENSG00000116473:ENSG00000143079:ENSG00000007341:ENSG00000116489:ENSG00000081026:ENSG00000116793:ENSG00000081019:ENSG00000134262:ENSG00000163349:ENSG00000116752:ENSG00000213281:ENSG00000177830:ENSG00000130592:ENSG00000188997:ENSG00000118369:ENSG00000110172:ENSG00000180773:ENSG00000111802:ENSG00000112308:ENSG00000112312:ENSG00000111913:ENSG00000079691:ENSG00000112343:ENSG00000010704…
DEG.down	Kidney_Cortex	5049	34	0.999983	1	ENSG00000121933:ENSG00000116473:ENSG00000143079:ENSG00000134245:ENSG00000155367:ENSG00000116793:ENSG00000081019:ENSG00000134262:ENSG00000118655:ENSG00000163349:ENSG00000130592:ENSG00000188997:ENSG00000118369:ENSG00000110172:ENSG00000180773:ENSG00000166004:ENSG00000111913:ENSG00000158406:ENSG00000112763:ENSG00000146109:ENSG00000124635:ENSG00000197903:ENSG00000198315:ENSG00000189134:ENSG00000235109…
DEG.down	Kidney_Medulla	0	0	1	1
DEG.down	Liver	7196	57	0.999966	1	ENSG00000116455:ENSG00000121933:ENSG00000116473:ENSG00000143079:ENSG00000007341:ENSG00000081026:ENSG00000116793:ENSG00000081019:ENSG00000134262:ENSG00000118655:ENSG00000163349:ENSG00000116752:ENSG00000213281:ENSG00000130598:ENSG00000130592:ENSG00000110172:ENSG00000180773:ENSG00000112312:ENSG00000111913:ENSG00000079691:ENSG00000079689:ENSG00000112343:ENSG00000158406:ENSG00000186470:ENSG00000124508…
DEG.down	Lung	820	7	0.847898	1	ENSG00000155367:ENSG00000175984:ENSG00000130595:ENSG00000167244:ENSG00000189134:ENSG00000124664:ENSG00000146197
DEG.down	Minor_Salivary_Gland	1666	14	0.928222	1	ENSG00000134245:ENSG00000116793:ENSG00000134242:ENSG00000110665:ENSG00000118369:ENSG00000112312:ENSG00000111913:ENSG00000158406:ENSG00000189134:ENSG00000197283:ENSG00000161896:ENSG00000186577:ENSG00000124507:ENSG00000064999
DEG.down	Muscle_Skeletal	6093	48	0.999822	1	ENSG00000085465:ENSG00000143079:ENSG00000007341:ENSG00000116489:ENSG00000155366:ENSG00000081026:ENSG00000116793:ENSG00000134262:ENSG00000213281:ENSG00000177830:ENSG00000130592:ENSG00000188997:ENSG00000118369:ENSG00000110172:ENSG00000180773:ENSG00000166002:ENSG00000166004:ENSG00000111802:ENSG00000112312:ENSG00000112343:ENSG00000186470:ENSG00000026950:ENSG00000111801:ENSG00000112763:ENSG00000146109…
DEG.down	Nerve_Tibial	784	5	0.954207	1	ENSG00000155367:ENSG00000180596:ENSG00000124635:ENSG00000237649:ENSG00000124507
DEG.down	Ovary	1429	12	0.913463	1	ENSG00000121933:ENSG00000244242:ENSG00000130598:ENSG00000130592:ENSG00000130595:ENSG00000111913:ENSG00000124635:ENSG00000235863:ENSG00000161896:ENSG00000137309:ENSG00000124507:ENSG00000146197
DEG.down	Pancreas	8671	61	1	1	ENSG00000085465:ENSG00000116455:ENSG00000116473:ENSG00000143079:ENSG00000007341:ENSG00000116489:ENSG00000116793:ENSG00000081019:ENSG00000134262:ENSG00000163349:ENSG00000116752:ENSG00000213281:ENSG00000130592:ENSG00000167244:ENSG00000188997:ENSG00000118369:ENSG00000110172:ENSG00000180773:ENSG00000166004:ENSG00000111802:ENSG00000112304:ENSG00000079691:ENSG00000112343:ENSG00000010704:ENSG00000180573…
DEG.down	Pituitary	1752	16	0.879187	1	ENSG00000121933:ENSG00000143079:ENSG00000118655:ENSG00000175984:ENSG00000213281:ENSG00000244242:ENSG00000130598:ENSG00000130592:ENSG00000130595:ENSG00000079691:ENSG00000112343:ENSG00000187837:ENSG00000010704:ENSG00000237649:ENSG00000161896:ENSG00000146197
DEG.down	Prostate	698	4	0.964926	1	ENSG00000121933:ENSG00000130592:ENSG00000130595:ENSG00000124507
DEG.down	Skin_Not_Sun_Exposed_Suprapubic	2330	14	0.998908	1	ENSG00000116473:ENSG00000081026:ENSG00000116793:ENSG00000167244:ENSG00000110665:ENSG00000188997:ENSG00000118369:ENSG00000111913:ENSG00000158406:ENSG00000137185:ENSG00000137338:ENSG00000235109:ENSG00000272325:ENSG00000146197
DEG.down	Skin_Sun_Exposed_Lower_leg	2123	17	0.967913	1	ENSG00000116473:ENSG00000081026:ENSG00000116793:ENSG00000167244:ENSG00000110665:ENSG00000188997:ENSG00000118369:ENSG00000010704:ENSG00000196866:ENSG00000158406:ENSG00000124635:ENSG00000137185:ENSG00000137338:ENSG00000235109:ENSG00000161896:ENSG00000272325:ENSG00000146197
DEG.down	Small_Intestine_Terminal_Ileum	1257	6	0.997362	1	ENSG00000155367:ENSG00000244242:ENSG00000130595:ENSG00000180596:ENSG00000189134:ENSG00000146197
DEG.down	Spleen	1930	9	0.999782	1	ENSG00000143079:ENSG00000134245:ENSG00000155367:ENSG00000081026:ENSG00000130595:ENSG00000167244:ENSG00000079691:ENSG00000112812:ENSG00000235109
DEG.down	Stomach	2290	23	0.808898	1	ENSG00000085465:ENSG00000121933:ENSG00000143079:ENSG00000155367:ENSG00000118655:ENSG00000175984:ENSG00000244242:ENSG00000130598:ENSG00000130595:ENSG00000167244:ENSG00000188997:ENSG00000118369:ENSG00000111913:ENSG00000197409:ENSG00000196866:ENSG00000158406:ENSG00000124508:ENSG00000124635:ENSG00000189134:ENSG00000161896:ENSG00000186577:ENSG00000272325:ENSG00000124507
DEG.down	Testis	2599	12	0.999983	1	ENSG00000116473:ENSG00000143079:ENSG00000134242:ENSG00000130598:ENSG00000130592:ENSG00000112343:ENSG00000010704:ENSG00000186470:ENSG00000026950:ENSG00000111801:ENSG00000186577:ENSG00000146197
DEG.down	Thyroid	976	7	0.942069	1	ENSG00000121933:ENSG00000175984:ENSG00000244242:ENSG00000130598:ENSG00000111913:ENSG00000189134:ENSG00000237649
DEG.down	Uterus	788	10	0.438925	1	ENSG00000121933:ENSG00000134242:ENSG00000175984:ENSG00000244242:ENSG00000130598:ENSG00000180596:ENSG00000124635:ENSG00000112812:ENSG00000137309:ENSG00000146197
DEG.down	Vagina	598	3	0.972361	1	ENSG00000121933:ENSG00000189134:ENSG00000146197
DEG.down	Whole_Blood	6321	34	1	1	ENSG00000085465:ENSG00000116455:ENSG00000007341:ENSG00000155366:ENSG00000116752:ENSG00000213281:ENSG00000177830:ENSG00000244242:ENSG00000167244:ENSG00000118369:ENSG00000110172:ENSG00000112304:ENSG00000112312:ENSG00000010704:ENSG00000124508:ENSG00000096654:ENSG00000198315:ENSG00000137185:ENSG00000187626:ENSG00000204681:ENSG00000112473:ENSG00000204228:ENSG00000204227:ENSG00000223501:ENSG00000227057…
DEG.twoside	Adipose_Subcutaneous	2996	17	0.999908	1	ENSG00000143079:ENSG00000155367:ENSG00000175984:ENSG00000130598:ENSG00000130592:ENSG00000130595:ENSG00000167244:ENSG00000254647:ENSG00000180596:ENSG00000180573:ENSG00000158406:ENSG00000235109:ENSG00000204687:ENSG00000237649:ENSG00000030110:ENSG00000137288:ENSG00000161896
DEG.twoside	Adipose_Visceral_Omentum	2828	14	0.99998	1	ENSG00000155367:ENSG00000175984:ENSG00000244242:ENSG00000130598:ENSG00000130592:ENSG00000130595:ENSG00000167244:ENSG00000149256:ENSG00000111801:ENSG00000112812:ENSG00000204228:ENSG00000237649:ENSG00000161896:ENSG00000186577
DEG.twoside	Adrenal_Gland	4198	32	0.998639	1	ENSG00000085465:ENSG00000121933:ENSG00000143079:ENSG00000134245:ENSG00000155367:ENSG00000184599:ENSG00000081026:ENSG00000118655:ENSG00000244242:ENSG00000130598:ENSG00000130592:ENSG00000130595:ENSG00000180176:ENSG00000188997:ENSG00000118369:ENSG00000166002:ENSG00000112312:ENSG00000111913:ENSG00000010704:ENSG00000180596:ENSG00000158406:ENSG00000186470:ENSG00000111801:ENSG00000112812:ENSG00000197279…
DEG.twoside	Artery_Aorta	3426	25	0.998017	1	ENSG00000116473:ENSG00000143079:ENSG00000155367:ENSG00000175984:ENSG00000244242:ENSG00000149043:ENSG00000130598:ENSG00000110665:ENSG00000118369:ENSG00000165323:ENSG00000112312:ENSG00000111913:ENSG00000079691:ENSG00000112343:ENSG00000010704:ENSG00000112763:ENSG00000204228:ENSG00000235863:ENSG00000236104:ENSG00000237649:ENSG00000096433:ENSG00000161896:ENSG00000137309:ENSG00000064999:ENSG00000146197
DEG.twoside	Artery_Coronary	2456	17	0.995501	1	ENSG00000116473:ENSG00000175984:ENSG00000244242:ENSG00000130598:ENSG00000118369:ENSG00000165323:ENSG00000112312:ENSG00000111913:ENSG00000079691:ENSG00000112343:ENSG00000180596:ENSG00000112763:ENSG00000197279:ENSG00000204228:ENSG00000237649:ENSG00000137309:ENSG00000146197
DEG.twoside	Artery_Tibial	3921	27	0.999693	1	ENSG00000116473:ENSG00000134242:ENSG00000118655:ENSG00000163349:ENSG00000175984:ENSG00000244242:ENSG00000130598:ENSG00000167244:ENSG00000188997:ENSG00000118369:ENSG00000165323:ENSG00000111913:ENSG00000079691:ENSG00000112343:ENSG00000180596:ENSG00000026950:ENSG00000112763:ENSG00000181315:ENSG00000124635:ENSG00000197279:ENSG00000198315:ENSG00000204228:ENSG00000096433:ENSG00000137288:ENSG00000161896…
DEG.twoside	Bladder	831	6	0.926489	1	ENSG00000116455:ENSG00000155367:ENSG00000130592:ENSG00000181315:ENSG00000158691:ENSG00000064999
DEG.twoside	Brain_Amygdala	8433	64	1	1	ENSG00000085465:ENSG00000116455:ENSG00000121933:ENSG00000116473:ENSG00000143079:ENSG00000134245:ENSG00000007341:ENSG00000116489:ENSG00000116793:ENSG00000081019:ENSG00000134262:ENSG00000118655:ENSG00000163349:ENSG00000134207:ENSG00000213281:ENSG00000177830:ENSG00000167244:ENSG00000118369:ENSG00000166002:ENSG00000166004:ENSG00000137261:ENSG00000111802:ENSG00000112312:ENSG00000112343:ENSG00000187837…
DEG.twoside	Brain_Anterior_cingulate_cortex_BA24	7869	56	1	1	ENSG00000116455:ENSG00000116473:ENSG00000143079:ENSG00000134245:ENSG00000007341:ENSG00000116489:ENSG00000081019:ENSG00000134262:ENSG00000118655:ENSG00000163349:ENSG00000134207:ENSG00000167244:ENSG00000118369:ENSG00000165323:ENSG00000166002:ENSG00000166004:ENSG00000137261:ENSG00000187837:ENSG00000180596:ENSG00000180573:ENSG00000158406:ENSG00000186470:ENSG00000124508:ENSG00000026950:ENSG00000111801…
DEG.twoside	Brain_Caudate_basal_ganglia	7877	58	1	1	ENSG00000116455:ENSG00000116473:ENSG00000143079:ENSG00000007341:ENSG00000116489:ENSG00000155367:ENSG00000081026:ENSG00000081019:ENSG00000118655:ENSG00000163349:ENSG00000134207:ENSG00000213281:ENSG00000177830:ENSG00000244242:ENSG00000167244:ENSG00000180176:ENSG00000118369:ENSG00000165323:ENSG00000166002:ENSG00000166004:ENSG00000137261:ENSG00000112343:ENSG00000187837:ENSG00000010704:ENSG00000180596…
DEG.twoside	Brain_Cerebellar_Hemisphere	6629	50	0.999982	1	ENSG00000085465:ENSG00000121933:ENSG00000143079:ENSG00000155366:ENSG00000155367:ENSG00000184599:ENSG00000081026:ENSG00000116793:ENSG00000081019:ENSG00000188761:ENSG00000134262:ENSG00000118655:ENSG00000163349:ENSG00000175984:ENSG00000185940:ENSG00000244242:ENSG00000167244:ENSG00000180773:ENSG00000166002:ENSG00000166004:ENSG00000137261:ENSG00000111802:ENSG00000111913:ENSG00000079691:ENSG00000079689…
DEG.twoside	Brain_Cerebellum	6538	50	0.999967	1	ENSG00000085465:ENSG00000143079:ENSG00000155366:ENSG00000155367:ENSG00000184599:ENSG00000081026:ENSG00000116793:ENSG00000081019:ENSG00000134262:ENSG00000118655:ENSG00000163349:ENSG00000175984:ENSG00000185940:ENSG00000244242:ENSG00000130598:ENSG00000167244:ENSG00000180773:ENSG00000166002:ENSG00000166004:ENSG00000137261:ENSG00000111913:ENSG00000079691:ENSG00000079689:ENSG00000187837:ENSG00000180573…
DEG.twoside	Brain_Cortex	7116	49	1	1	ENSG00000116455:ENSG00000116473:ENSG00000143079:ENSG00000134245:ENSG00000007341:ENSG00000116489:ENSG00000081019:ENSG00000118655:ENSG00000163349:ENSG00000213281:ENSG00000167244:ENSG00000149256:ENSG00000165323:ENSG00000166002:ENSG00000137261:ENSG00000079689:ENSG00000187837:ENSG00000180596:ENSG00000180573:ENSG00000158406:ENSG00000186470:ENSG00000124508:ENSG00000026950:ENSG00000111801:ENSG00000112763…
DEG.twoside	Brain_Frontal_Cortex_BA9	6851	49	0.999998	1	ENSG00000116455:ENSG00000116473:ENSG00000143079:ENSG00000134245:ENSG00000007341:ENSG00000118655:ENSG00000134207:ENSG00000244242:ENSG00000167244:ENSG00000149256:ENSG00000165323:ENSG00000166002:ENSG00000166004:ENSG00000137261:ENSG00000079689:ENSG00000187837:ENSG00000180596:ENSG00000180573:ENSG00000158406:ENSG00000186470:ENSG00000124508:ENSG00000026950:ENSG00000111801:ENSG00000112763:ENSG00000146109…
DEG.twoside	Brain_Hippocampus	8348	64	0.999999	1	ENSG00000085465:ENSG00000116455:ENSG00000121933:ENSG00000116473:ENSG00000143079:ENSG00000134245:ENSG00000007341:ENSG00000116489:ENSG00000081026:ENSG00000081019:ENSG00000134262:ENSG00000118655:ENSG00000163349:ENSG00000134207:ENSG00000213281:ENSG00000177830:ENSG00000130592:ENSG00000167244:ENSG00000118369:ENSG00000166002:ENSG00000166004:ENSG00000137261:ENSG00000111802:ENSG00000112312:ENSG00000079691…
DEG.twoside	Brain_Hypothalamus	7282	53	0.999999	1	ENSG00000116455:ENSG00000121933:ENSG00000116473:ENSG00000143079:ENSG00000134245:ENSG00000007341:ENSG00000081019:ENSG00000118655:ENSG00000134207:ENSG00000130592:ENSG00000167244:ENSG00000180176:ENSG00000149256:ENSG00000166004:ENSG00000137261:ENSG00000079691:ENSG00000079689:ENSG00000112343:ENSG00000187837:ENSG00000180596:ENSG00000186470:ENSG00000124508:ENSG00000026950:ENSG00000111801:ENSG00000112763…
DEG.twoside	Brain_Nucleus_accumbens_basal_ganglia	7635	58	0.999997	1	ENSG00000116455:ENSG00000116473:ENSG00000143079:ENSG00000007341:ENSG00000116489:ENSG00000081019:ENSG00000118655:ENSG00000163349:ENSG00000134207:ENSG00000213281:ENSG00000244242:ENSG00000167244:ENSG00000180176:ENSG00000118369:ENSG00000149256:ENSG00000165323:ENSG00000166002:ENSG00000166004:ENSG00000137261:ENSG00000079689:ENSG00000187837:ENSG00000180596:ENSG00000158406:ENSG00000186470:ENSG00000124508…
DEG.twoside	Brain_Putamen_basal_ganglia	8427	61	1	1	ENSG00000116455:ENSG00000116473:ENSG00000143079:ENSG00000007341:ENSG00000116489:ENSG00000155367:ENSG00000081026:ENSG00000116793:ENSG00000081019:ENSG00000134262:ENSG00000118655:ENSG00000163349:ENSG00000134207:ENSG00000213281:ENSG00000177830:ENSG00000244242:ENSG00000167244:ENSG00000118369:ENSG00000110172:ENSG00000165323:ENSG00000166002:ENSG00000137261:ENSG00000111802:ENSG00000187837:ENSG00000180596…
DEG.twoside	Brain_Spinal_cord_cervical_c-1	6158	40	1	1	ENSG00000085465:ENSG00000116455:ENSG00000121933:ENSG00000155367:ENSG00000116793:ENSG00000081019:ENSG00000134207:ENSG00000130598:ENSG00000130592:ENSG00000167244:ENSG00000118369:ENSG00000166002:ENSG00000166004:ENSG00000112312:ENSG00000111913:ENSG00000079691:ENSG00000112343:ENSG00000010704:ENSG00000180573:ENSG00000158406:ENSG00000124508:ENSG00000111801:ENSG00000112763:ENSG00000146109:ENSG00000233822…
DEG.twoside	Brain_Substantia_nigra	7766	61	0.999992	1	ENSG00000085465:ENSG00000116455:ENSG00000121933:ENSG00000143079:ENSG00000134245:ENSG00000007341:ENSG00000184599:ENSG00000116793:ENSG00000081019:ENSG00000134262:ENSG00000118655:ENSG00000163349:ENSG00000134207:ENSG00000177830:ENSG00000130592:ENSG00000167244:ENSG00000180176:ENSG00000118369:ENSG00000166002:ENSG00000166004:ENSG00000137261:ENSG00000111913:ENSG00000079691:ENSG00000079689:ENSG00000112343…
DEG.twoside	Breast_Mammary_Tissue	2340	10	0.999983	1	ENSG00000143079:ENSG00000155367:ENSG00000175984:ENSG00000149043:ENSG00000167244:ENSG00000110665:ENSG00000064201:ENSG00000124635:ENSG00000161896:ENSG00000124664
DEG.twoside	Cells_Cultured_fibroblasts	5399	37	0.999987	1	ENSG00000085465:ENSG00000116455:ENSG00000143079:ENSG00000134245:ENSG00000155367:ENSG00000134242:ENSG00000118655:ENSG00000175984:ENSG00000213281:ENSG00000177830:ENSG00000244242:ENSG00000130592:ENSG00000166002:ENSG00000112312:ENSG00000111913:ENSG00000112343:ENSG00000010704:ENSG00000197409:ENSG00000196866:ENSG00000146109:ENSG00000196787:ENSG00000196812:ENSG00000187626:ENSG00000189134:ENSG00000187987…
DEG.twoside	Cells_EBV-transformed_lymphocytes	5896	57	0.967172	1	ENSG00000085465:ENSG00000116455:ENSG00000116473:ENSG00000143079:ENSG00000007341:ENSG00000155367:ENSG00000116793:ENSG00000081019:ENSG00000134242:ENSG00000134262:ENSG00000118655:ENSG00000213281:ENSG00000130598:ENSG00000130592:ENSG00000130595:ENSG00000188997:ENSG00000118369:ENSG00000110172:ENSG00000166002:ENSG00000166004:ENSG00000111802:ENSG00000112304:ENSG00000112312:ENSG00000111913:ENSG00000112343…
DEG.twoside	Cervix_Ectocervix	189	1	0.892479	1	ENSG00000197903
DEG.twoside	Cervix_Endocervix	1728	14	0.948016	1	ENSG00000081019:ENSG00000167244:ENSG00000112343:ENSG00000026950:ENSG00000111801:ENSG00000112763:ENSG00000096654:ENSG00000198315:ENSG00000187626:ENSG00000189298:ENSG00000158691:ENSG00000204713:ENSG00000236104:ENSG00000197283
DEG.twoside	Colon_Sigmoid	2794	22	0.986798	1	ENSG00000116473:ENSG00000155367:ENSG00000134242:ENSG00000175984:ENSG00000244242:ENSG00000130598:ENSG00000110665:ENSG00000166002:ENSG00000112312:ENSG00000111913:ENSG00000079691:ENSG00000079689:ENSG00000180596:ENSG00000196866:ENSG00000137338:ENSG00000235109:ENSG00000189298:ENSG00000237649:ENSG00000161896:ENSG00000137309:ENSG00000124507:ENSG00000064999
DEG.twoside	Colon_Transverse	2532	18	0.994543	1	ENSG00000155367:ENSG00000188761:ENSG00000175984:ENSG00000244242:ENSG00000130598:ENSG00000130595:ENSG00000111802:ENSG00000112312:ENSG00000111913:ENSG00000079689:ENSG00000180596:ENSG00000112812:ENSG00000189134:ENSG00000030110:ENSG00000096433:ENSG00000186577:ENSG00000124507:ENSG00000124664
DEG.twoside	Esophagus_Gastroesophageal_Junction	2422	22	0.919353	1	ENSG00000121933:ENSG00000116473:ENSG00000155367:ENSG00000116793:ENSG00000175984:ENSG00000244242:ENSG00000130598:ENSG00000165323:ENSG00000166002:ENSG00000112312:ENSG00000111913:ENSG00000180596:ENSG00000197409:ENSG00000124635:ENSG00000197279:ENSG00000235109:ENSG00000204687:ENSG00000204228:ENSG00000137309:ENSG00000124507:ENSG00000064999:ENSG00000146197
DEG.twoside	Esophagus_Mucosa	4877	27	1	1	ENSG00000116455:ENSG00000116793:ENSG00000188761:ENSG00000175984:ENSG00000213281:ENSG00000244242:ENSG00000149043:ENSG00000130598:ENSG00000130595:ENSG00000167244:ENSG00000180773:ENSG00000111802:ENSG00000111913:ENSG00000180596:ENSG00000180573:ENSG00000197409:ENSG00000196866:ENSG00000124508:ENSG00000112812:ENSG00000198315:ENSG00000137338:ENSG00000213886:ENSG00000204228:ENSG00000235863:ENSG00000237649…
DEG.twoside	Esophagus_Muscularis	2625	21	0.980944	1	ENSG00000121933:ENSG00000116473:ENSG00000155367:ENSG00000116793:ENSG00000175984:ENSG00000244242:ENSG00000130598:ENSG00000064201:ENSG00000166002:ENSG00000112312:ENSG00000111913:ENSG00000079691:ENSG00000180596:ENSG00000197409:ENSG00000124635:ENSG00000197279:ENSG00000235109:ENSG00000204687:ENSG00000204228:ENSG00000137309:ENSG00000064999
DEG.twoside	Fallopian_Tube	452	5	0.610142	1	ENSG00000167244:ENSG00000112343:ENSG00000112763:ENSG00000197903:ENSG00000204713
DEG.twoside	Heart_Atrial_Appendage	7937	67	0.999894	1	ENSG00000085465:ENSG00000121933:ENSG00000143079:ENSG00000134245:ENSG00000007341:ENSG00000116489:ENSG00000081026:ENSG00000116793:ENSG00000081019:ENSG00000134262:ENSG00000118655:ENSG00000163349:ENSG00000175984:ENSG00000213281:ENSG00000130598:ENSG00000130592:ENSG00000130595:ENSG00000167244:ENSG00000110665:ENSG00000064201:ENSG00000188997:ENSG00000180773:ENSG00000166004:ENSG00000111802:ENSG00000112312…
DEG.twoside	Heart_Left_Ventricle	8909	69	1	1	ENSG00000085465:ENSG00000116473:ENSG00000143079:ENSG00000007341:ENSG00000116489:ENSG00000081026:ENSG00000116793:ENSG00000081019:ENSG00000134262:ENSG00000163349:ENSG00000116752:ENSG00000213281:ENSG00000177830:ENSG00000130592:ENSG00000130595:ENSG00000110665:ENSG00000064201:ENSG00000188997:ENSG00000118369:ENSG00000110172:ENSG00000180773:ENSG00000111802:ENSG00000112308:ENSG00000112312:ENSG00000111913…
DEG.twoside	Kidney_Cortex	5997	40	0.999999	1	ENSG00000121933:ENSG00000116473:ENSG00000143079:ENSG00000134245:ENSG00000155367:ENSG00000116793:ENSG00000081019:ENSG00000134262:ENSG00000118655:ENSG00000163349:ENSG00000130592:ENSG00000188997:ENSG00000118369:ENSG00000110172:ENSG00000180773:ENSG00000166004:ENSG00000146038:ENSG00000146049:ENSG00000111913:ENSG00000124568:ENSG00000124564:ENSG00000158406:ENSG00000112763:ENSG00000146109:ENSG00000124635…
DEG.twoside	Kidney_Medulla	93	0	1	1
DEG.twoside	Liver	8286	69	0.999965	1	ENSG00000116455:ENSG00000121933:ENSG00000116473:ENSG00000143079:ENSG00000007341:ENSG00000081026:ENSG00000116793:ENSG00000081019:ENSG00000134262:ENSG00000118655:ENSG00000163349:ENSG00000116752:ENSG00000213281:ENSG00000205864:ENSG00000244242:ENSG00000130598:ENSG00000130592:ENSG00000167244:ENSG00000129965:ENSG00000110172:ENSG00000180773:ENSG00000166002:ENSG00000112304:ENSG00000112312:ENSG00000111913…
DEG.twoside	Lung	3849	39	0.861913	1	ENSG00000143079:ENSG00000134245:ENSG00000155367:ENSG00000081026:ENSG00000134242:ENSG00000175984:ENSG00000213281:ENSG00000149043:ENSG00000130598:ENSG00000130592:ENSG00000130595:ENSG00000167244:ENSG00000110665:ENSG00000064201:ENSG00000166002:ENSG00000146038:ENSG00000111913:ENSG00000079691:ENSG00000112343:ENSG00000180596:ENSG00000180573:ENSG00000197409:ENSG00000196866:ENSG00000124575:ENSG00000186470…
DEG.twoside	Minor_Salivary_Gland	2951	24	0.983362	1	ENSG00000134245:ENSG00000116793:ENSG00000134242:ENSG00000116748:ENSG00000149043:ENSG00000130598:ENSG00000130595:ENSG00000110665:ENSG00000118369:ENSG00000166002:ENSG00000112312:ENSG00000111913:ENSG00000158406:ENSG00000112812:ENSG00000196812:ENSG00000189134:ENSG00000213886:ENSG00000204228:ENSG00000197283:ENSG00000161896:ENSG00000186577:ENSG00000124507:ENSG00000124664:ENSG00000064999
DEG.twoside	Muscle_Skeletal	6972	55	0.999957	1	ENSG00000085465:ENSG00000143079:ENSG00000007341:ENSG00000116489:ENSG00000155366:ENSG00000155367:ENSG00000081026:ENSG00000116793:ENSG00000134262:ENSG00000175984:ENSG00000116748:ENSG00000213281:ENSG00000177830:ENSG00000130598:ENSG00000130592:ENSG00000130595:ENSG00000188997:ENSG00000118369:ENSG00000110172:ENSG00000180773:ENSG00000166002:ENSG00000166004:ENSG00000111802:ENSG00000112312:ENSG00000112343…
DEG.twoside	Nerve_Tibial	4941	25	1	1	ENSG00000116473:ENSG00000143079:ENSG00000134245:ENSG00000007341:ENSG00000155367:ENSG00000134262:ENSG00000130592:ENSG00000167244:ENSG00000010704:ENSG00000180596:ENSG00000181315:ENSG00000124635:ENSG00000198315:ENSG00000137338:ENSG00000189298:ENSG00000158691:ENSG00000187987:ENSG00000197935:ENSG00000223501:ENSG00000237649:ENSG00000096433:ENSG00000186577:ENSG00000272325:ENSG00000124507:ENSG00000064999
DEG.twoside	Ovary	5103	40	0.999318	1	ENSG00000085465:ENSG00000121933:ENSG00000134245:ENSG00000007341:ENSG00000081019:ENSG00000134262:ENSG00000134207:ENSG00000177830:ENSG00000244242:ENSG00000130598:ENSG00000130592:ENSG00000130595:ENSG00000167244:ENSG00000188997:ENSG00000149256:ENSG00000110172:ENSG00000166004:ENSG00000111913:ENSG00000186470:ENSG00000124508:ENSG00000026950:ENSG00000111801:ENSG00000181315:ENSG00000124635:ENSG00000124613…
DEG.twoside	Pancreas	9220	71	1	1	ENSG00000085465:ENSG00000116455:ENSG00000116473:ENSG00000143079:ENSG00000007341:ENSG00000116489:ENSG00000116793:ENSG00000081019:ENSG00000188761:ENSG00000134262:ENSG00000163349:ENSG00000134207:ENSG00000116752:ENSG00000213281:ENSG00000149043:ENSG00000130592:ENSG00000167244:ENSG00000254647:ENSG00000188997:ENSG00000118369:ENSG00000110172:ENSG00000180773:ENSG00000166004:ENSG00000146038:ENSG00000111802…
DEG.twoside	Pituitary	5005	40	0.998787	1	ENSG00000121933:ENSG00000143079:ENSG00000081026:ENSG00000116793:ENSG00000134262:ENSG00000118655:ENSG00000175984:ENSG00000213281:ENSG00000177830:ENSG00000244242:ENSG00000130598:ENSG00000130592:ENSG00000130595:ENSG00000180176:ENSG00000118369:ENSG00000149256:ENSG00000110172:ENSG00000180773:ENSG00000165325:ENSG00000166002:ENSG00000146038:ENSG00000137261:ENSG00000111913:ENSG00000079691:ENSG00000079689…
DEG.twoside	Prostate	2717	25	0.92236	1	ENSG00000085465:ENSG00000121933:ENSG00000134245:ENSG00000130592:ENSG00000130595:ENSG00000166002:ENSG00000111802:ENSG00000112312:ENSG00000180596:ENSG00000180573:ENSG00000197409:ENSG00000196866:ENSG00000124575:ENSG00000158406:ENSG00000026950:ENSG00000124635:ENSG00000112812:ENSG00000196812:ENSG00000137185:ENSG00000204713:ENSG00000197935:ENSG00000213886:ENSG00000161896:ENSG00000124507:ENSG00000124664
DEG.twoside	Skin_Not_Sun_Exposed_Suprapubic	4367	37	0.992089	1	ENSG00000085465:ENSG00000116473:ENSG00000143079:ENSG00000134245:ENSG00000155367:ENSG00000081026:ENSG00000116793:ENSG00000175984:ENSG00000213281:ENSG00000196224:ENSG00000241598:ENSG00000185940:ENSG00000205864:ENSG00000149043:ENSG00000130598:ENSG00000130592:ENSG00000167244:ENSG00000110665:ENSG00000188997:ENSG00000118369:ENSG00000112312:ENSG00000111913:ENSG00000124575:ENSG00000158406:ENSG00000146109…
DEG.twoside	Skin_Sun_Exposed_Lower_leg	4286	39	0.972335	1	ENSG00000085465:ENSG00000116473:ENSG00000143079:ENSG00000134245:ENSG00000155367:ENSG00000081026:ENSG00000116793:ENSG00000175984:ENSG00000213281:ENSG00000196224:ENSG00000241598:ENSG00000185940:ENSG00000149043:ENSG00000130598:ENSG00000130592:ENSG00000167244:ENSG00000110665:ENSG00000188997:ENSG00000118369:ENSG00000112312:ENSG00000010704:ENSG00000196866:ENSG00000158406:ENSG00000146109:ENSG00000124635…
DEG.twoside	Small_Intestine_Terminal_Ileum	3112	29	0.927559	1	ENSG00000155367:ENSG00000134242:ENSG00000188761:ENSG00000244242:ENSG00000130592:ENSG00000130595:ENSG00000110665:ENSG00000111802:ENSG00000111913:ENSG00000079691:ENSG00000079689:ENSG00000112343:ENSG00000180596:ENSG00000124575:ENSG00000186470:ENSG00000124508:ENSG00000026950:ENSG00000111801:ENSG00000112812:ENSG00000184357:ENSG00000196812:ENSG00000189134:ENSG00000213886:ENSG00000237649:ENSG00000030110…
DEG.twoside	Spleen	4596	45	0.929082	1	ENSG00000116455:ENSG00000121933:ENSG00000143079:ENSG00000134245:ENSG00000155367:ENSG00000081026:ENSG00000134242:ENSG00000134262:ENSG00000177830:ENSG00000244242:ENSG00000130592:ENSG00000130595:ENSG00000167244:ENSG00000110665:ENSG00000064201:ENSG00000166002:ENSG00000260286:ENSG00000111913:ENSG00000079691:ENSG00000112343:ENSG00000010704:ENSG00000180573:ENSG00000197409:ENSG00000196866:ENSG00000186470…
DEG.twoside	Stomach	3070	27	0.961281	1	ENSG00000085465:ENSG00000121933:ENSG00000143079:ENSG00000155367:ENSG00000188761:ENSG00000118655:ENSG00000175984:ENSG00000244242:ENSG00000130598:ENSG00000130595:ENSG00000167244:ENSG00000188997:ENSG00000118369:ENSG00000166002:ENSG00000111913:ENSG00000197409:ENSG00000196866:ENSG00000158406:ENSG00000124508:ENSG00000124635:ENSG00000112812:ENSG00000189134:ENSG00000161896:ENSG00000186577:ENSG00000272325…
DEG.twoside	Testis	8546	65	1	1	ENSG00000085465:ENSG00000121933:ENSG00000116473:ENSG00000143079:ENSG00000007341:ENSG00000155367:ENSG00000184599:ENSG00000116793:ENSG00000134242:ENSG00000134262:ENSG00000163349:ENSG00000175984:ENSG00000177830:ENSG00000130598:ENSG00000130592:ENSG00000165325:ENSG00000166002:ENSG00000166004:ENSG00000146038:ENSG00000112304:ENSG00000112312:ENSG00000260286:ENSG00000079691:ENSG00000164508:ENSG00000146047…
DEG.twoside	Thyroid	4708	37	0.998755	1	ENSG00000121933:ENSG00000081026:ENSG00000134262:ENSG00000175984:ENSG00000177830:ENSG00000244242:ENSG00000130598:ENSG00000188997:ENSG00000118369:ENSG00000149256:ENSG00000110172:ENSG00000166002:ENSG00000166004:ENSG00000146038:ENSG00000111913:ENSG00000010704:ENSG00000158406:ENSG00000111801:ENSG00000112812:ENSG00000124613:ENSG00000196812:ENSG00000198315:ENSG00000137185:ENSG00000189134:ENSG00000235109…
DEG.twoside	Uterus	4787	39	0.997601	1	ENSG00000085465:ENSG00000121933:ENSG00000007341:ENSG00000081019:ENSG00000134242:ENSG00000134262:ENSG00000175984:ENSG00000244242:ENSG00000130598:ENSG00000167244:ENSG00000110172:ENSG00000180773:ENSG00000166004:ENSG00000111913:ENSG00000112343:ENSG00000180596:ENSG00000186470:ENSG00000124508:ENSG00000026950:ENSG00000111801:ENSG00000112763:ENSG00000146109:ENSG00000181315:ENSG00000124635:ENSG00000112812…
DEG.twoside	Vagina	2611	17	0.998398	1	ENSG00000121933:ENSG00000143079:ENSG00000134245:ENSG00000175984:ENSG00000130592:ENSG00000130595:ENSG00000180596:ENSG00000197409:ENSG00000196866:ENSG00000124575:ENSG00000186470:ENSG00000026950:ENSG00000111801:ENSG00000124635:ENSG00000189134:ENSG00000096433:ENSG00000146197
DEG.twoside	Whole_Blood	7620	55	1	1	ENSG00000085465:ENSG00000116455:ENSG00000121933:ENSG00000007341:ENSG00000155366:ENSG00000134242:ENSG00000116752:ENSG00000213281:ENSG00000177830:ENSG00000244242:ENSG00000130598:ENSG00000130592:ENSG00000167244:ENSG00000110665:ENSG00000064201:ENSG00000118369:ENSG00000110172:ENSG00000112304:ENSG00000112312:ENSG00000260286:ENSG00000111913:ENSG00000112343:ENSG00000010704:ENSG00000180596:ENSG00000180573…
