# Supplementary material for: Alzheimer’s disease as a causal risk factor for diabetic retinopathy: a Mendelian randomization study
Source: Front Endocrinol (Lausanne). 2024 Apr 18;15:1340608. doi: 10.3389/fendo.2024.1340608 (PMC11064697; doi:10.3389/fendo.2024.1340608)
Supplement: Supplementary file 1 [file DataSheet_1.zip › Supplementary Material Table S5.xlsx]

## Sheet: Genomic risk loci
Genomic risk loci for AD
GenomicLocus	uniqID	rsID	chr	pos	p	start	end	nSNPs	nGWASSNPs	nIndSigSNPs	IndSigSNPs	nLeadSNPs	LeadSNPs
1	1:161155392:A:G	rs4575098	1	161155392	1.8964e-10	161097241	161156033	17	15	1	rs4575098	1	rs4575098
2	1:207750568:C:T	rs679515	1	207750568	6.83416e-19	207656050	207850539	44	39	4	rs679515;rs11576522;rs11118328;rs6690215	1	rs679515
3	2:127891427:A:C	rs4663105	2	127891427	1.44579e-44	127826533	127895487	126	102	13	rs4663105;rs745717;rs730482;rs1060743;rs10194375;rs72838215;rs6431219;rs6743470;rs4663099;rs35103166;rs719054;rs12617835;rs13031703	1	rs4663105
4	2:233981912:C:G	rs10933431	2	233981912	7.62165e-10	233978746	234082577	132	117	2	rs10933431;rs28459768	1	rs10933431
5	3:57226150:C:T	rs184384746	3	57226150	1.237e-08	56252241	57879720	22	6	1	rs184384746	1	rs184384746
6	4:11026028:A:G	rs6448453	4	11026028	1.97618e-09	11014822	11041549	24	18	1	rs6448453	1	rs6448453
7	6:40942196:A:G	rs187370608	6	40942196	1.451e-16	40706366	41129252	17	12	2	rs187370608;rs143332484	2	rs187370608;rs143332484
8	6:47432637:C:T	rs9381563	6	47432637	1.99407e-10	47427281	47595155	94	78	1	rs9381563	1	rs9381563
9	7:99971313:C:T	rs2405442	7	99971313	2.65922e-15	99608029	100190116	181	146	7	rs4727449;rs35305377;rs7799441;rs2405442;rs2734897;rs12666425;rs34857299	2	rs4727449;rs2405442
10	7:143108158:C:T	rs7810606	7	143108158	2.89124e-11	143083661	143130317	35	30	5	rs7810606;rs56272015;rs1131885;rs10808026;rs3935067	1	rs7810606
11	7:145950029:C:T	rs114360492	7	145950029	2.096e-09	145181183	146573693	459	123	1	rs114360492	1	rs114360492
12	8:27464929:A:G	rs4236673	8	27464929	1.48012e-19	27187520	27708638	99	89	8	rs28834970;rs2741342;rs34181358;rs7341557;rs4236673;rs536332;rs9331908;rs138529507	4	rs28834970;rs34181358;rs4236673;rs138529507
13	10:11717397:C:T	rs11257238	10	11717397	1.04209e-08	11707563	11720620	10	8	1	rs11257238	1	rs11257238
14	11:59958380:A:C	rs2081545	11	59958380	1.10699e-15	59826677	60105199	436	381	6	rs2081545;rs11824734;rs11559565;rs1286289;rs580064;rs1786140	1	rs2081545
15	11:85776544:A:G	rs867611	11	85776544	1.48189e-18	85652251	85869737	212	167	5	rs867611;rs7938634;rs11234556;rs527162;rs12808312	1	rs867611
16	11:121435587:C:T	rs11218343	11	121435587	8.11528e-12	121423640	121489805	26	18	2	rs11218343;rs1790211	1	rs11218343
17	14:92938855:A:G	rs12590654	14	92938855	1.32257e-10	92926952	92957176	50	48	3	rs12590654;rs12435220;rs36026988	1	rs12590654
18	15:59022615:C:T	rs442495	15	59022615	1.22124e-09	58875398	59252576	94	75	2	rs442495;rs7179456	1	rs442495
19	15:63569902:C:T	rs117618017	15	63569902	3.43751e-08	63569902	63595878	3	3	1	rs117618017	1	rs117618017
20	16:31133100:A:G	rs59735493	16	31133100	3.72816e-08	30916129	31155458	35	26	1	rs59735493	1	rs59735493
21	17:5138980:A:G	rs113260531	17	5138980	7.90536e-10	4958757	5269183	139	119	2	rs113260531;rs1047966	1	rs113260531
22	17:47450775:A:G	rs28394864	17	47450775	1.68452e-08	47322746	47454515	90	80	1	rs28394864	1	rs28394864
23	17:56398006:C:G	rs2526380	17	56398006	2.5749e-08	56398006	56410041	4	4	1	rs2526380	1	rs2526380
24	18:56189459:C:T	rs76726049	18	56189459	3.37745e-08	56189459	56207629	2	2	1	rs76726049	1	rs76726049
25	19:1039323:C:G	rs111278892	19	1039323	6.67175e-11	1024106	1050874	25	20	4	rs111278892;rs3795065;rs3752231;rs12151021	1	rs111278892
26	19:45351516:C:G	rs41289512	19	45351516	1.45909e-278	44724661	46491516	1213	1000	172	rs80257887;rs75347915;rs78905796;rs846876;rs73046410;rs846881;rs539159088;rs183610051;rs203709;rs2965156;rs10422568;rs2965162;rs11670070;rs714948;rs73035597;rs79638902;rs55923289;rs75161053;rs11083743;rs151330717;rs62117160;rs2965164;rs12150984;rs11881756;rs4803750;rs62120565;rs73037426;rs2927437;rs12459810;rs111740474;rs150820726;rs2965169;rs8100197;rs7254776;rs2967668;rs2967671;rs28399657;rs112…	62	rs80257887;rs75347915;rs846876;rs539159088;rs203709;rs714948;rs151330717;rs2965164;rs11881756;rs73037426;rs111740474;rs150820726;rs2965169;rs2967668;rs142092405;rs28399637;rs78986976;rs547509922;rs55840414;rs111371860;rs41289512;rs2927468;rs375972689;rs138607350;rs183427010;rs41290108;rs150639620;rs6859;rs79701229;rs561654715;rs157580;rs1160984;rs142412517;rs141864196;rs769452;rs7412;rs1081105;rs…
27	19:51727962:A:C	rs3865444	19	51727962	5.14947e-09	51727962	51737991	10	6	1	rs3865444	1	rs3865444
28	20:54998544:A:G	rs6014724	20	54998544	5.38105e-10	54979171	55040537	30	28	3	rs6014724;rs6064396;rs1884913	1	rs6014724

## Sheet:  Lead SNPs
Lead SNPs for AD
No	GenomicLocus	uniqID	rsID	chr	pos	p	nIndSigSNPs	IndSigSNPs
1	1	1:161155392:A:G	rs4575098	1	161155392	1.8964e-10	1	rs4575098
2	2	1:207750568:C:T	rs679515	1	207750568	6.83416e-19	4	rs679515;rs11576522;rs11118328;rs6690215
3	3	2:127891427:A:C	rs4663105	2	127891427	1.44579e-44	13	rs4663105;rs745717;rs730482;rs1060743;rs10194375;rs72838215;rs6431219;rs6743470;rs4663099;rs35103166;rs719054;rs12617835;rs13031703
4	4	2:233981912:C:G	rs10933431	2	233981912	7.62165e-10	2	rs10933431;rs28459768
5	5	3:57226150:C:T	rs184384746	3	57226150	1.237e-08	1	rs184384746
6	6	4:11026028:A:G	rs6448453	4	11026028	1.97618e-09	1	rs6448453
7	7	6:40942196:A:G	rs187370608	6	40942196	1.451e-16	1	rs187370608
8	7	6:41129207:C:T	rs143332484	6	41129207	3.01949e-08	1	rs143332484
9	8	6:47432637:C:T	rs9381563	6	47432637	1.99407e-10	1	rs9381563
10	9	7:99785750:C:T	rs4727449	7	99785750	3.28886e-08	3	rs4727449;rs35305377;rs7799441
11	9	7:99971313:C:T	rs2405442	7	99971313	2.65922e-15	6	rs2405442;rs2734897;rs7799441;rs12666425;rs34857299;rs35305377
12	10	7:143108158:C:T	rs7810606	7	143108158	2.89124e-11	5	rs7810606;rs56272015;rs1131885;rs10808026;rs3935067
13	11	7:145950029:C:T	rs114360492	7	145950029	2.096e-09	1	rs114360492
14	12	8:27195121:C:T	rs28834970	8	27195121	8.49343e-12	2	rs28834970;rs2741342
15	12	8:27322974:A:G	rs34181358	8	27322974	2.79371e-09	3	rs34181358;rs2741342;rs7341557
16	12	8:27464929:A:G	rs4236673	8	27464929	1.48012e-19	3	rs4236673;rs536332;rs9331908
17	12	8:27494366:C:T	rs138529507	8	27494366	3.59175e-08	2	rs138529507;rs7341557
18	13	10:11717397:C:T	rs11257238	10	11717397	1.04209e-08	1	rs11257238
19	14	11:59958380:A:C	rs2081545	11	59958380	1.10699e-15	6	rs2081545;rs11824734;rs11559565;rs1286289;rs580064;rs1786140
20	15	11:85776544:A:G	rs867611	11	85776544	1.48189e-18	5	rs867611;rs7938634;rs11234556;rs527162;rs12808312
21	16	11:121435587:C:T	rs11218343	11	121435587	8.11528e-12	2	rs11218343;rs1790211
22	17	14:92938855:A:G	rs12590654	14	92938855	1.32257e-10	3	rs12590654;rs12435220;rs36026988
23	18	15:59022615:C:T	rs442495	15	59022615	1.22124e-09	2	rs442495;rs7179456
24	19	15:63569902:C:T	rs117618017	15	63569902	3.43751e-08	1	rs117618017
25	20	16:31133100:A:G	rs59735493	16	31133100	3.72816e-08	1	rs59735493
26	21	17:5138980:A:G	rs113260531	17	5138980	7.90536e-10	2	rs113260531;rs1047966
27	22	17:47450775:A:G	rs28394864	17	47450775	1.68452e-08	1	rs28394864
28	23	17:56398006:C:G	rs2526380	17	56398006	2.5749e-08	1	rs2526380
29	24	18:56189459:C:T	rs76726049	18	56189459	3.37745e-08	1	rs76726049
30	25	19:1039323:C:G	rs111278892	19	1039323	6.67175e-11	4	rs111278892;rs3795065;rs3752231;rs12151021
31	26	19:45020859:A:G	rs80257887	19	45020859	1.28457e-12	1	rs80257887
32	26	19:45060170:A:G	rs75347915	19	45060170	6.289e-10	2	rs75347915;rs78905796
33	26	19:45080065:C:G	rs846876	19	45080065	8.8648e-15	3	rs846876;rs73046410;rs846881
34	26	19:45137322:C:T	rs539159088	19	45137322	1.97971e-11	3	rs539159088;rs183610051;rs78905796
35	26	19:45161566:A:T	rs203709	19	45161566	3.0927e-17	5	rs203709;rs2965156;rs10422568;rs2965162;rs11670070
36	26	19:45165912:A:C	rs714948	19	45165912	1.14156e-25	8	rs714948;rs2965156;rs73035597;rs79638902;rs55923289;rs75161053;rs11083743;rs11670070
37	26	19:45196964:A:G	rs151330717	19	45196964	7.04535e-10	2	rs151330717;rs62117160
38	26	19:45202052:C:T	rs2965164	19	45202052	8.52398e-14	4	rs2965164;rs2965156;rs2965162;rs12150984
39	26	19:45220896:C:T	rs11881756	19	45220896	4.10975e-17	4	rs11881756;rs62117160;rs4803750;rs62120565
40	26	19:45222789:C:G	rs73037426	19	45222789	4.40781e-28	6	rs73037426;rs55923289;rs2927437;rs12459810;rs73035597;rs79638902
41	26	19:45223490:A:G	rs111740474	19	45223490	5.335e-21	1	rs111740474
42	26	19:45227155:A:T	rs150820726	19	45227155	9.8483e-12	1	rs150820726
43	26	19:45251156:A:C	rs2965169	19	45251156	9.23649e-58	6	rs2965169;rs8100197;rs7254776;rs55923289;rs2927437;rs12459810
44	26	19:45302951:A:G	rs2967668	19	45302951	4.3178e-25	10	rs2967668;rs2967671;rs28399657;rs112262807;rs1466435;rs41290100;rs10425556;rs2006134;rs2927447;rs112450640
45	26	19:45323344:A:G	rs142092405	19	45323344	6.18e-12	1	rs142092405
46	26	19:45324138:A:G	rs28399637	19	45324138	1.07634e-144	7	rs28399637;rs10412413;rs12974942;rs11666329;rs73050205;rs2889414;rs1135062
47	26	19:45329438:A:G	rs78986976	19	45329438	6.18003e-11	4	rs78986976;rs112262807;rs77241309;rs12978931
48	26	19:45331261:C:T	rs547509922	19	45331261	2.587e-13	3	rs547509922;rs143459034;rs117310449
49	26	19:45343579:A:G	rs55840414	19	45343579	2.94529e-18	8	rs55840414;rs1871047;rs12974942;rs11666329;rs559163390;rs283814;rs1135062;rs56394238
50	26	19:45345787:A:T	rs111371860	19	45345787	4.66628e-35	7	rs111371860;rs1871047;rs1160983;rs112450640;rs28399657;rs1135062;rs112262807
51	26	19:45351516:C:G	rs41289512	19	45351516	1.45909e-278	3	rs41289512;rs73050205;rs28399664
52	26	19:45357939:A:G	rs2927468	19	45357939	1.34746e-69	14	rs2927468;rs12978931;rs559163390;rs393584;rs73050293;rs10412413;rs4803760;rs56394238;rs10407439;rs2972562;rs11668738;rs77241309;rs2972558;rs73050205
53	26	19:45360488:G:T	rs375972689	19	45360488	9.62414e-45	4	rs375972689;rs117310449;rs186110295;rs143459034
54	26	19:45363820:G:T	rs138607350	19	45363820	6.45362e-66	3	rs138607350;rs559118614;rs139997344
55	26	19:45366498:A:G	rs183427010	19	45366498	2.95017e-21	2	rs183427010;rs78905796
56	26	19:45377842:C:G	rs41290108	19	45377842	1.71251e-13	8	rs41290108;rs11673139;rs11668327;rs405697;rs77241309;rs2972558;rs12978931;rs393584
57	26	19:45381292:G:T	rs150639620	19	45381292	1.00135e-19	6	rs150639620;rs11673139;rs11668327;rs138235833;rs365653;rs419010
58	26	19:45382034:A:G	rs6859	19	45382034	4.91576e-154	7	rs6859;rs406456;rs3852860;rs112262807;rs12978931;rs559163390;rs73050293
59	26	19:45384931:A:G	rs79701229	19	45384931	7.979e-65	4	rs79701229;rs148601586;rs183610051;rs140269962
60	26	19:45394204:A:G	rs561654715	19	45394204	9.357e-19	1	rs561654715
61	26	19:45395266:A:G	rs157580	19	45395266	1.87911e-221	16	rs157580;rs11668327;rs405697;rs1038025;rs1081106;rs439401;rs59325138;rs814573;rs10412413;rs1871047;rs12974942;rs2972558;rs393584;rs73050293;rs11673139;rs283814
62	26	19:45403924:C:T	rs1160984	19	45403924	8.87288e-21	5	rs1160984;rs439401;rs8112526;rs393584;rs412776
63	26	19:45404058:C:T	rs142412517	19	45404058	2.008e-12	1	rs142412517
64	26	19:45405499:A:G	rs141864196	19	45405499	2.1086e-10	1	rs141864196
65	26	19:45411110:C:T	rs769452	19	45411110	2.33e-08	1	rs769452
66	26	19:45412079:C:T	rs7412	19	45412079	4.72955e-100	10	rs7412;rs144311893;rs12721109;rs62117160;rs4803750;rs112450640;rs365653;rs41290120;rs283810;rs1160983
67	26	19:45412955:A:C	rs1081105	19	45412955	1.16221e-232	7	rs1081105;rs814573;rs114533385;rs576651896;rs143459034;rs283810;rs117310449
68	26	19:45421100:A:G	rs3925681	19	45421100	2.08511e-125	9	rs3925681;rs814573;rs71352239;rs7254133;rs3852860;rs11668327;rs1038025;rs439401;rs59325138
69	26	19:45429708:C:G	rs60049679	19	45429708	8.284e-16	2	rs60049679;rs814573
70	26	19:45432488:A:C	rs372642577	19	45432488	4.921e-08	1	rs372642577
71	26	19:45461996:A:G	rs204907	19	45461996	8.07314e-11	2	rs204907;rs204911
72	26	19:45463386:A:G	rs116949436	19	45463386	3.95792e-50	6	rs116949436;rs117612135;rs874744;rs34034398;rs189717141;rs117316645
73	26	19:45477111:C:T	rs204480	19	45477111	6.23603e-09	2	rs204480;rs12977604
74	26	19:45490192:A:G	rs11672748	19	45490192	7.25417e-24	5	rs11672748;rs35194383;rs34874378;rs12977604;rs16979595
75	26	19:45491032:C:T	rs117261169	19	45491032	3.18044e-08	2	rs117261169;rs144311893
76	26	19:45530351:C:T	rs34583389	19	45530351	1.40511e-10	2	rs34583389;rs35194383
77	26	19:45542471:C:T	rs34034621	19	45542471	4.00379e-08	3	rs34034621;rs114533385;rs576651896
78	26	19:45543755:A:G	rs76856627	19	45543755	8.94507e-17	2	rs76856627;rs78620885
79	26	19:45549135:A:G	rs112481437	19	45549135	8.66311e-18	2	rs112481437;rs118062675
80	26	19:45552587:C:T	rs147188206	19	45552587	2.6173e-14	2	rs147188206;rs73566243
81	26	19:45580372:C:T	rs60239918	19	45580372	2.25334e-15	7	rs60239918;rs7251911;rs150567157;rs145903417;rs149495476;rs34034398;rs559118614
82	26	19:45581076:A:G	rs183321458	19	45581076	1.506e-11	1	rs183321458
83	26	19:45592475:C:T	rs9653111	19	45592475	1.21627e-08	2	rs9653111;rs10408847
84	26	19:45605308:C:T	rs12461065	19	45605308	7.97327e-15	3	rs12461065;rs10421247;rs8100183
85	26	19:45655333:C:T	rs28469095	19	45655333	1.07224e-38	7	rs28469095;rs12463049;rs111243475;rs8100183;rs150567157;rs145903417;rs10408847
86	26	19:45708408:C:T	rs595290	19	45708408	4.64964e-23	4	rs595290;rs111435864;rs346757;rs620807
87	26	19:45712584:C:T	rs143355908	19	45712584	5.597e-13	3	rs143355908;rs34034398;rs189717141
88	26	19:45712679:A:G	rs73566293	19	45712679	1.57456e-21	9	rs73566293;rs10415392;rs346757;rs77988534;rs559118614;rs138137383;rs150567157;rs145903417;rs149495476
89	26	19:45722743:A:G	rs8109764	19	45722743	2.56835e-08	3	rs8109764;rs12461144;rs10415392
90	26	19:45729123:C:T	rs346762	19	45729123	7.60004e-13	4	rs346762;rs111435864;rs12461144;rs346757
91	26	19:45734751:A:G	rs62118504	19	45734751	4.48891e-13	1	rs62118504
92	26	19:45830947:A:G	rs123187	19	45830947	3.21295e-08	1	rs123187
93	27	19:51727962:A:C	rs3865444	19	51727962	5.14947e-09	1	rs3865444
94	28	20:54998544:A:G	rs6014724	20	54998544	5.38105e-10	3	rs6014724;rs6064396;rs1884913

## Sheet: Independent significant SNPs
Independent significant SNPs for AD
No	GenomicLocus	uniqID	rsID	chr	pos	p	nSNPs	nGWASSNPs
1	1	1:161155392:A:G	rs4575098	1	161155392	1.8964e-10	17	15
2	2	1:207656050:C:T	rs6690215	1	207656050	4.93551e-08	4	3
3	2	1:207750568:C:T	rs679515	1	207750568	6.83416e-19	24	22
4	2	1:207789269:A:G	rs11576522	1	207789269	4.36665e-09	14	13
5	2	1:207850539:C:T	rs11118328	1	207850539	3.19541e-12	2	1
6	3	2:127826533:A:G	rs1060743	2	127826533	7.78099e-13	1	1
7	3	2:127839781:A:C	rs10194375	2	127839781	7.87618e-18	3	3
8	3	2:127862054:A:G	rs72838215	2	127862054	8.1046e-14	49	37
9	3	2:127862133:C:T	rs6431219	2	127862133	1.52831e-17	5	5
10	3	2:127868435:G:T	rs6743470	2	127868435	7.98725e-15	21	17
11	3	2:127878432:A:C	rs4663099	2	127878432	1.90975e-12	18	15
12	3	2:127882182:C:T	rs35103166	2	127882182	4.78614e-23	4	4
13	3	2:127885651:A:G	rs719054	2	127885651	7.94069e-15	10	8
14	3	2:127886416:A:C	rs12617835	2	127886416	5.49828e-17	7	5
15	3	2:127886675:C:T	rs13031703	2	127886675	8.47781e-10	12	8
16	3	2:127891427:A:C	rs4663105	2	127891427	1.44579e-44	4	4
17	3	2:127893897:C:G	rs745717	2	127893897	1.22848e-12	1	1
18	3	2:127894484:A:T	rs730482	2	127894484	7.73689e-28	35	28
19	4	2:233981912:C:G	rs10933431	2	233981912	7.62165e-10	5	5
20	4	2:234069512:A:C	rs28459768	2	234069512	2.49931e-09	127	112
21	5	3:57226150:C:T	rs184384746	3	57226150	1.237e-08	22	6
22	6	4:11026028:A:G	rs6448453	4	11026028	1.97618e-09	24	18
23	7	6:40942196:A:G	rs187370608	6	40942196	1.451e-16	10	5
24	7	6:41129207:C:T	rs143332484	6	41129207	3.01949e-08	7	7
25	8	6:47432637:C:T	rs9381563	6	47432637	1.99407e-10	94	78
26	9	7:99776272:C:T	rs7799441	7	99776272	1.70182e-09	24	18
27	9	7:99785750:C:T	rs4727449	7	99785750	3.28886e-08	25	23
28	9	7:99790677:A:G	rs12666425	7	99790677	1.6931e-10	113	89
29	9	7:99874197:A:T	rs34857299	7	99874197	4.78304e-12	6	5
30	9	7:99938955:A:G	rs35305377	7	99938955	8.06163e-11	3	3
31	9	7:99971313:C:T	rs2405442	7	99971313	2.65922e-15	11	9
32	9	7:100159567:A:G	rs2734897	7	100159567	2.73788e-09	5	4
33	10	7:143088526:C:T	rs1131885	7	143088526	2.54228e-09	6	5
34	10	7:143099133:A:C	rs10808026	7	143099133	2.82431e-09	7	7
35	10	7:143104331:C:G	rs3935067	7	143104331	5.31952e-11	6	3
36	10	7:143108158:C:T	rs7810606	7	143108158	2.89124e-11	2	2
37	10	7:143124782:A:G	rs56272015	7	143124782	2.11528e-08	16	14
38	11	7:145950029:C:T	rs114360492	7	145950029	2.096e-09	459	123
39	12	8:27195121:C:T	rs28834970	8	27195121	8.49343e-12	15	12
40	12	8:27322974:A:G	rs34181358	8	27322974	2.79371e-09	10	9
41	12	8:27330096:C:T	rs2741342	8	27330096	1.09075e-08	2	2
42	12	8:27402777:A:G	rs7341557	8	27402777	4.55477e-08	15	13
43	12	8:27463618:C:T	rs9331908	8	27463618	5.54967e-11	3	3
44	12	8:27464929:A:G	rs4236673	8	27464929	1.48012e-19	11	10
45	12	8:27475767:A:G	rs536332	8	27475767	9.51376e-09	33	30
46	12	8:27494366:C:T	rs138529507	8	27494366	3.59175e-08	10	10
47	13	10:11717397:C:T	rs11257238	10	11717397	1.04209e-08	10	8
48	14	11:59826677:A:T	rs1286289	11	59826677	1.00913e-11	30	28
49	14	11:59869119:C:T	rs580064	11	59869119	1.54321e-08	100	86
50	14	11:59908627:C:T	rs1786140	11	59908627	1.7875e-12	51	40
51	14	11:59958380:A:C	rs2081545	11	59958380	1.10699e-15	198	169
52	14	11:60076693:A:G	rs11824734	11	60076693	4.92387e-14	13	11
53	14	11:60090532:A:G	rs11559565	11	60090532	3.87031e-09	156	141
54	15	11:85715736:C:T	rs527162	11	85715736	1.59766e-13	69	56
55	15	11:85736374:A:G	rs12808312	11	85736374	5.17693e-10	49	42
56	15	11:85776544:A:G	rs867611	11	85776544	1.48189e-18	69	51
57	15	11:85845473:A:G	rs7938634	11	85845473	1.91034e-12	17	15
58	15	11:85849411:C:T	rs11234556	11	85849411	3.92429e-17	28	21
59	16	11:121435587:C:T	rs11218343	11	121435587	8.11528e-12	3	1
60	16	11:121451813:G:T	rs1790211	11	121451813	1.91435e-08	23	17
61	17	14:92936683:C:G	rs12435220	14	92936683	8.52616e-10	45	43
62	17	14:92938382:C:T	rs36026988	14	92938382	4.47813e-08	4	4
63	17	14:92938855:A:G	rs12590654	14	92938855	1.32257e-10	1	1
64	18	15:59022615:C:T	rs442495	15	59022615	1.22124e-09	68	53
65	18	15:59174539:G:T	rs7179456	15	59174539	1.58883e-08	26	22
66	19	15:63569902:C:T	rs117618017	15	63569902	3.43751e-08	3	3
67	20	16:31133100:A:G	rs59735493	16	31133100	3.72816e-08	35	26
68	21	17:4999207:G:T	rs1047966	17	4999207	4.44382e-08	71	59
69	21	17:5138980:A:G	rs113260531	17	5138980	7.90536e-10	104	92
70	22	17:47450775:A:G	rs28394864	17	47450775	1.68452e-08	90	80
71	23	17:56398006:C:G	rs2526380	17	56398006	2.5749e-08	4	4
72	24	18:56189459:C:T	rs76726049	18	56189459	3.37745e-08	2	2
73	25	19:1039323:C:G	rs111278892	19	1039323	6.67175e-11	18	15
74	25	19:1039444:C:T	rs3795065	19	1039444	7.43198e-10	4	3
75	25	19:1043638:C:T	rs3752231	19	1043638	2.3761e-10	8	6
76	25	19:1050874:A:G	rs12151021	19	1050874	5.7774e-10	1	1
77	26	19:45020859:A:G	rs80257887	19	45020859	1.28457e-12	1	1
78	26	19:45048858:A:G	rs75161053	19	45048858	1.49391e-12	1	1
79	26	19:45053138:A:C	rs73046410	19	45053138	3.51846e-09	9	8
80	26	19:45060170:A:G	rs75347915	19	45060170	6.289e-10	1	1
81	26	19:45078553:A:C	rs846881	19	45078553	9.88888e-11	3	3
82	26	19:45080065:C:G	rs846876	19	45080065	8.8648e-15	6	5
83	26	19:45125218:C:T	rs11083743	19	45125218	9.80548e-10	3	3
84	26	19:45131984:A:T	rs11670070	19	45131984	1.08483e-08	4	4
85	26	19:45132679:A:G	rs78905796	19	45132679	2.215e-11	1	1
86	26	19:45137322:C:T	rs539159088	19	45137322	1.97971e-11	3	3
87	26	19:45161566:A:T	rs203709	19	45161566	3.0927e-17	32	28
88	26	19:45165912:A:C	rs714948	19	45165912	1.14156e-25	2	2
89	26	19:45188429:C:G	rs2965156	19	45188429	1.18319e-12	21	20
90	26	19:45196964:A:G	rs151330717	19	45196964	7.04535e-10	1	1
91	26	19:45197027:A:C	rs62120565	19	45197027	6.47473e-10	2	2
92	26	19:45198477:C:T	rs10422568	19	45198477	2.62912e-10	8	7
93	26	19:45198936:C:T	rs2965162	19	45198936	2.62443e-11	1	1
94	26	19:45199524:C:T	rs73035597	19	45199524	9.24755e-12	1	1
95	26	19:45202027:A:G	rs12150984	19	45202027	6.90314e-09	1	1
96	26	19:45202052:C:T	rs2965164	19	45202052	8.52398e-14	1	1
97	26	19:45220896:C:T	rs11881756	19	45220896	4.10975e-17	12	11
98	26	19:45221767:C:T	rs79638902	19	45221767	1.71533e-24	24	22
99	26	19:45222789:C:G	rs73037426	19	45222789	4.40781e-28	1	1
100	26	19:45223490:A:G	rs111740474	19	45223490	5.335e-21	1	1
101	26	19:45227155:A:T	rs150820726	19	45227155	9.8483e-12	1	1
102	26	19:45227742:C:T	rs7254776	19	45227742	8.17717e-24	6	5
103	26	19:45232161:A:G	rs62117160	19	45232161	6.61289e-32	2	2
104	26	19:45233503:G:T	rs186110295	19	45233503	4.44511e-11	2	2
105	26	19:45240584:C:T	rs55923289	19	45240584	7.37244e-45	2	2
106	26	19:45241638:A:G	rs2927437	19	45241638	4.18136e-56	6	5
107	26	19:45247627:A:G	rs4803750	19	45247627	1.60746e-28	12	8
108	26	19:45249661:C:T	rs12459810	19	45249661	4.07826e-44	1	1
109	26	19:45251156:A:C	rs2965169	19	45251156	9.23649e-58	7	6
110	26	19:45253582:A:G	rs8100197	19	45253582	4.36936e-23	24	17
111	26	19:45259871:G:T	rs10425556	19	45259871	1.32945e-10	20	17
112	26	19:45263628:C:T	rs2006134	19	45263628	3.97672e-08	26	19
113	26	19:45290477:C:T	rs2927447	19	45290477	1.14515e-08	14	14
114	26	19:45296364:A:G	rs112450640	19	45296364	9.14279e-14	5	4
115	26	19:45297928:A:G	rs2889414	19	45297928	6.8717e-42	1	1
116	26	19:45302277:C:T	rs139997344	19	45302277	5.067e-11	2	2
117	26	19:45302951:A:G	rs2967668	19	45302951	4.3178e-25	14	11
118	26	19:45312036:C:G	rs2967671	19	45312036	1.53642e-11	32	24
119	26	19:45318351:A:G	rs28399657	19	45318351	9.82319e-17	16	10
120	26	19:45322744:A:G	rs1135062	19	45322744	2.10752e-10	1	1
121	26	19:45323344:A:G	rs142092405	19	45323344	6.18e-12	1	1
122	26	19:45324138:A:G	rs28399637	19	45324138	1.07634e-144	1	1
123	26	19:45324756:C:G	rs28399664	19	45324756	1.432e-24	2	2
124	26	19:45327309:C:T	rs10412413	19	45327309	6.97214e-115	28	22
125	26	19:45329438:A:G	rs78986976	19	45329438	6.18003e-11	1	1
126	26	19:45331261:C:T	rs547509922	19	45331261	2.587e-13	1	1
127	26	19:45331686:C:T	rs112262807	19	45331686	4.06583e-19	11	8
128	26	19:45333834:C:T	rs4803760	19	45333834	1.52199e-09	4	4
129	26	19:45335676:A:G	rs56394238	19	45335676	4.80069e-49	2	1
130	26	19:45341948:A:G	rs10407439	19	45341948	4.02606e-59	10	10
131	26	19:45342815:C:G	rs1466435	19	45342815	9.54591e-10	2	2
132	26	19:45343579:A:G	rs55840414	19	45343579	2.94529e-18	1	1
133	26	19:45343664:A:G	rs2972562	19	45343664	4.78354e-14	11	10
134	26	19:45345787:A:T	rs111371860	19	45345787	4.66628e-35	1	1
135	26	19:45346666:C:G	rs148601586	19	45346666	2.93866e-53	1	1
136	26	19:45347561:G:T	rs11668738	19	45347561	1.4155e-25	7	7
137	26	19:45349177:C:G	rs77241309	19	45349177	4.32644e-10	1	1
138	26	19:45351516:C:G	rs41289512	19	45351516	1.45909e-278	4	4
139	26	19:45351746:A:G	rs1871047	19	45351746	2.35317e-22	20	17
140	26	19:45352487:A:T	rs12974942	19	45352487	8.12394e-54	3	3
141	26	19:45354296:A:G	rs11666329	19	45354296	2.06992e-49	2	2
142	26	19:45356141:C:T	rs2972558	19	45356141	3.56241e-36	1	1
143	26	19:45356464:A:T	rs73050205	19	45356464	2.04901e-135	25	19
144	26	19:45357939:A:G	rs2927468	19	45357939	1.34746e-69	2	2
145	26	19:45358026:C:T	rs143459034	19	45358026	4.06225e-55	6	6
146	26	19:45359945:A:G	rs183610051	19	45359945	4.11552e-51	1	1
147	26	19:45360488:G:T	rs375972689	19	45360488	9.62414e-45	1	1
148	26	19:45360762:A:G	rs8112526	19	45360762	8.31613e-12	3	3
149	26	19:45361646:A:G	rs365653	19	45361646	3.42203e-66	4	2
150	26	19:45363700:A:G	rs12978931	19	45363700	9.69842e-33	10	6
151	26	19:45363820:G:T	rs138607350	19	45363820	6.45362e-66	1	1
152	26	19:45366498:A:G	rs183427010	19	45366498	2.95017e-21	1	1
153	26	19:45368320:C:T	rs419010	19	45368320	7.2708e-09	7	5
154	26	19:45370941:C:T	rs41290100	19	45370941	1.82696e-15	1	1
155	26	19:45372849:A:C	rs559163390	19	45372849	8.119e-09	3	2
156	26	19:45374101:C:G	rs140269962	19	45374101	1.997e-11	1	1
157	26	19:45377334:A:G	rs393584	19	45377334	1.33141e-32	8	7
158	26	19:45377842:C:G	rs41290108	19	45377842	1.71251e-13	5	3
159	26	19:45379516:A:G	rs412776	19	45379516	8.09854e-16	11	10
160	26	19:45379746:A:G	rs73050293	19	45379746	5.62091e-27	5	5
161	26	19:45381292:G:T	rs150639620	19	45381292	1.00135e-19	7	4
162	26	19:45382034:A:G	rs6859	19	45382034	4.91576e-154	2	2
163	26	19:45382675:A:G	rs41290120	19	45382675	7.14261e-66	2	2
164	26	19:45382717:A:G	rs406456	19	45382717	4.03187e-86	42	39
165	26	19:45382966:C:T	rs3852860	19	45382966	2.2289e-67	2	2
166	26	19:45383037:A:T	rs11673139	19	45383037	2.41209e-32	5	4
167	26	19:45384931:A:G	rs79701229	19	45384931	7.979e-65	1	1
168	26	19:45388241:G:T	rs283810	19	45388241	5.44035e-24	2	2
169	26	19:45389224:A:G	rs283814	19	45389224	5.6471e-22	1	1
170	26	19:45393516:C:T	rs117310449	19	45393516	2.14765e-94	2	2
171	26	19:45394204:A:G	rs561654715	19	45394204	9.357e-19	8	2
172	26	19:45395266:A:G	rs157580	19	45395266	1.87911e-221	2	2
173	26	19:45397229:A:G	rs1160983	19	45397229	9.77525e-33	7	7
174	26	19:45398633:C:G	rs11668327	19	45398633	2.31499e-107	1	1
175	26	19:45403924:C:T	rs1160984	19	45403924	8.87288e-21	2	2
176	26	19:45404058:C:T	rs142412517	19	45404058	2.008e-12	11	2
177	26	19:45404691:A:G	rs405697	19	45404691	1.3785e-98	1	1
178	26	19:45404972:C:T	rs1038025	19	45404972	2.251e-214	19	17
179	26	19:45405499:A:G	rs141864196	19	45405499	2.1086e-10	5	3
180	26	19:45411110:C:T	rs769452	19	45411110	2.33e-08	2	1
181	26	19:45412079:C:T	rs7412	19	45412079	4.72955e-100	5	4
182	26	19:45412955:A:C	rs1081105	19	45412955	1.16221e-232	16	12
183	26	19:45413366:C:T	rs1081106	19	45413366	3.5731e-23	2	2
184	26	19:45414451:C:T	rs439401	19	45414451	7.69554e-167	7	6
185	26	19:45415285:G:T	rs138235833	19	45415285	4.03096e-15	2	2
186	26	19:45416291:C:T	rs59325138	19	45416291	2.97569e-143	7	6
187	26	19:45421100:A:G	rs3925681	19	45421100	2.08511e-125	6	5
188	26	19:45423944:C:T	rs144311893	19	45423944	1.50017e-16	1	1
189	26	19:45424351:A:T	rs814573	19	45424351	2.39e-99	9	2
190	26	19:45429543:C:T	rs71352239	19	45429543	1.73926e-68	6	5
191	26	19:45429708:C:G	rs60049679	19	45429708	8.284e-16	1	1
192	26	19:45432488:A:C	rs372642577	19	45432488	4.921e-08	1	1
193	26	19:45436753:C:T	rs114533385	19	45436753	8.23115e-34	2	2
194	26	19:45438554:C:T	rs7254133	19	45438554	4.709e-17	1	1
195	26	19:45442528:C:G	rs12977604	19	45442528	6.24977e-15	75	61
196	26	19:45447221:A:G	rs12721109	19	45447221	1.26166e-15	2	1
197	26	19:45458212:A:G	rs117316645	19	45458212	4.78215e-24	33	26
198	26	19:45461996:A:G	rs204907	19	45461996	8.07314e-11	24	22
199	26	19:45463386:A:G	rs116949436	19	45463386	3.95792e-50	2	2
200	26	19:45463398:A:G	rs576651896	19	45463398	2.12e-11	1	1
201	26	19:45463540:A:T	rs204911	19	45463540	6.58303e-10	10	10
202	26	19:45477111:C:T	rs204480	19	45477111	6.23603e-09	1	1
203	26	19:45477381:A:G	rs16979595	19	45477381	1.12846e-20	6	5
204	26	19:45490192:A:G	rs11672748	19	45490192	7.25417e-24	107	86
205	26	19:45491032:C:T	rs117261169	19	45491032	3.18044e-08	2	1
206	26	19:45504527:C:T	rs117612135	19	45504527	6.2604e-47	5	4
207	26	19:45513417:C:T	rs874744	19	45513417	8.12358e-27	5	5
208	26	19:45516050:C:T	rs35194383	19	45516050	5.95465e-13	14	7
209	26	19:45516881:A:G	rs34874378	19	45516881	5.38835e-22	4	3
210	26	19:45529847:A:G	rs34034398	19	45529847	5.267e-17	2	2
211	26	19:45530351:C:T	rs34583389	19	45530351	1.40511e-10	1	1
212	26	19:45542471:C:T	rs34034621	19	45542471	4.00379e-08	3	3
213	26	19:45543755:A:G	rs76856627	19	45543755	8.94507e-17	3	1
214	26	19:45549135:A:G	rs112481437	19	45549135	8.66311e-18	1	1
215	26	19:45552587:C:T	rs147188206	19	45552587	2.6173e-14	4	3
216	26	19:45554058:G:T	rs559118614	19	45554058	9.627e-30	1	1
217	26	19:45580372:C:T	rs60239918	19	45580372	2.25334e-15	2	1
218	26	19:45581076:A:G	rs183321458	19	45581076	1.506e-11	4	2
219	26	19:45582402:C:G	rs7251911	19	45582402	1.85273e-10	1	1
220	26	19:45584692:C:T	rs8100183	19	45584692	2.20702e-08	2	1
221	26	19:45590124:A:G	rs118062675	19	45590124	1.55845e-13	2	2
222	26	19:45591084:C:T	rs78620885	19	45591084	6.7125e-14	2	2
223	26	19:45592475:C:T	rs9653111	19	45592475	1.21627e-08	64	59
224	26	19:45601601:C:G	rs138137383	19	45601601	1.0034e-18	2	2
225	26	19:45605308:C:T	rs12461065	19	45605308	7.97327e-15	1	1
226	26	19:45622320:C:T	rs150567157	19	45622320	6.50946e-21	3	3
227	26	19:45629104:A:G	rs145903417	19	45629104	3.19536e-23	2	2
228	26	19:45634682:C:G	rs10408847	19	45634682	4.32073e-14	9	9
229	26	19:45655333:C:T	rs28469095	19	45655333	1.07224e-38	32	27
230	26	19:45657486:C:T	rs10421247	19	45657486	5.82477e-09	1	1
231	26	19:45690950:C:G	rs12463049	19	45690950	3.15608e-13	9	8
232	26	19:45691570:C:T	rs111243475	19	45691570	4.80424e-14	1	1
233	26	19:45696639:G:T	rs149495476	19	45696639	2.43478e-16	2	2
234	26	19:45697020:A:C	rs73566243	19	45697020	1.34932e-09	4	4
235	26	19:45706952:A:G	rs620807	19	45706952	8.23433e-14	2	1
236	26	19:45708408:C:T	rs595290	19	45708408	4.64964e-23	19	17
237	26	19:45710456:C:T	rs111435864	19	45710456	3.3601e-12	1	1
238	26	19:45710572:A:G	rs189717141	19	45710572	2.085e-14	7	1
239	26	19:45712584:C:T	rs143355908	19	45712584	5.597e-13	1	1
240	26	19:45712679:A:G	rs73566293	19	45712679	1.57456e-21	18	17
241	26	19:45719790:C:T	rs10415392	19	45719790	1.00688e-11	5	4
242	26	19:45722743:A:G	rs8109764	19	45722743	2.56835e-08	2	2
243	26	19:45723706:C:T	rs12461144	19	45723706	2.89927e-12	2	2
244	26	19:45725448:C:G	rs346757	19	45725448	1.2002e-22	6	6
245	26	19:45729123:C:T	rs346762	19	45729123	7.60004e-13	64	54
246	26	19:45734751:A:G	rs62118504	19	45734751	4.48891e-13	2	2
247	26	19:45830947:A:G	rs123187	19	45830947	3.21295e-08	30	21
248	26	19:45844508:C:G	rs77988534	19	45844508	3.48694e-08	11	8
249	27	19:51727962:A:C	rs3865444	19	51727962	5.14947e-09	10	6
250	28	20:54984064:C:G	rs1884913	20	54984064	8.86028e-09	5	4
251	28	20:54998544:A:G	rs6014724	20	54998544	5.38105e-10	24	23
252	28	20:55040537:A:G	rs6064396	20	55040537	6.00687e-09	5	5
