# Supplementary material for: Alzheimer’s disease as a causal risk factor for diabetic retinopathy: a Mendelian randomization study
Source: Front Endocrinol (Lausanne). 2024 Apr 18;15:1340608. doi: 10.3389/fendo.2024.1340608 (PMC11064697; doi:10.3389/fendo.2024.1340608)
Supplement: Supplementary file 1 [file DataSheet_1.zip › Supplementary Material Table S6.xlsx]

## Sheet: Genomic risk loci
Genomic risk loci for DR
GenomicLocus	uniqID	rsID	chr	pos	p	start	end	nSNPs	nGWASSNPs	nIndSigSNPs	IndSigSNPs	nLeadSNPs	LeadSNPs
1	1:114377568:A:G	rs2476601	1	114377568	2.02395e-45	113755018	114834108	438	333	26	rs11811451;rs12749040;rs61820063;rs566020385;rs183740277;rs61817618;rs181008050;rs56175143;rs115606678;rs151065194;rs2476601;rs11102694;rs7523862;rs72685677;rs1230666;rs1230646;rs3789598;rs2636008;rs1217390;rs66927113;rs3811018;rs68086713;rs6656609;rs6674384;rs114243257;rs55657883	8	rs11811451;rs566020385;rs183740277;rs2476601;rs1217390;rs66927113;rs114243257;rs55657883
2	6:435471:A:G	rs4263621	6	435471	1.89666e-08	424915	460901	29	25	1	rs4263621	1	rs4263621
3	6:28148718:A:G	rs181861261	6	28148718	1.98518e-67	22717613	29614419	5373	4335	210	rs12190532;rs544109299;rs149226627;rs115979763;rs707877;rs34372943;rs77324455;rs12661981;rs1742283;rs807509;rs2817241;rs807507;rs535471566;rs531493481;rs144205087;rs4256430;rs7775096;rs148028610;rs552198287;rs112081434;rs139085505;rs9467508;rs6921589;rs6456682;rs9467515;rs9295663;rs1892250;rs1995675;rs537191502;rs2096386;rs17270561;rs1165190;rs34091450;rs186212005;rs536106943;rs181110146;rs191130…	57	rs12190532;rs544109299;rs707877;rs77324455;rs12661981;rs807509;rs535471566;rs531493481;rs4256430;rs148028610;rs552198287;rs139085505;rs9467508;rs537191502;rs2096386;rs186212005;rs116510165;rs201317853;rs198823;rs74878656;rs11753487;rs13195402;rs17540043;rs12215532;rs188751974;rs6930138;rs537005687;rs563429358;rs112328672;rs62403863;rs183531928;rs6456793;rs6904596;rs149202234;rs187492529;rs1481888…
4	6:33355518:C:T	rs115337486	6	33355518	6.98232e-108	33172306	36933464	1571	1245	193	rs202140618;rs144155310;rs189853531;rs62398944;rs213214;rs28892580;rs66944316;rs3130014;rs3116713;rs3119024;rs79995243;rs62405743;rs115806028;rs143233688;rs62405954;rs34434446;rs211468;rs114542428;rs188268601;rs145325967;rs114818703;rs78847102;rs7767496;rs73418523;rs78117618;rs9277947;rs115903052;rs9277949;rs2239842;rs113196564;rs55844831;rs116709492;rs567189355;rs574565281;rs184004720;rs3130100;…	71	rs202140618;rs213214;rs62405743;rs34434446;rs9277947;rs9277949;rs116709492;rs567189355;rs3130100;rs11873;rs200503626;rs190357925;rs9282501;rs115337486;rs180850031;rs199732782;rs72891915;rs56671240;rs6907702;rs528547102;rs385251;rs13195171;rs407415;rs28360584;rs2296342;rs2077163;rs202227435;rs751331;rs2281916;rs529858185;rs139424473;rs186065541;rs74664056;rs3806109;rs9469591;rs78781636;rs9469610;r…
5	6:38243894:G:T	rs556365469	6	38243894	4.78278e-09	37298888	38717838	9	5	2	rs556365469;rs527309950	2	rs556365469;rs527309950
6	11:2182224:A:T	rs689	11	2182224	1.45077e-47	2130620	2234690	222	184	24	rs35506085;rs1004446;rs7924316;rs11602347;rs6356;rs3741212;rs4244808;rs689;rs4072826;rs4930045;rs146569428;rs11564709;rs11043007;rs7107784;rs76275158;rs72853963;rs10840588;rs3213229;rs17885785;rs3842749;rs72853956;rs72851024;rs147842989;rs145735836	3	rs35506085;rs689;rs72853956
7	12:56389293:C:T	rs705700	12	56389293	1.41329e-08	56368708	56482180	61	42	2	rs705700;rs705696	1	rs705700
8	12:112007756:C:T	rs653178	12	112007756	5.20715e-10	111708458	112906415	34	21	2	rs653178;rs1265565	1	rs653178
9	22:30592487:C:G	rs713875	22	30592487	4.81105e-08	30263026	30592487	32	22	1	rs713875	1	rs713875

## Sheet:  Lead SNPs
Lead SNPs for DR
No	GenomicLocus	uniqID	rsID	chr	pos	p	nIndSigSNPs	IndSigSNPs
1	1	1:113816931:C:T	rs11811451	1	113816931	1.90722e-17	3	rs11811451;rs12749040;rs61820063
2	1	1:114205762:A:G	rs566020385	1	114205762	2.01131e-09	1	rs566020385
3	1	1:114247719:C:T	rs183740277	1	114247719	2.36537e-23	7	rs183740277;rs61817618;rs181008050;rs56175143;rs12749040;rs115606678;rs151065194
4	1	1:114377568:A:G	rs2476601	1	114377568	2.02395e-45	9	rs2476601;rs11102694;rs7523862;rs72685677;rs1230666;rs1230646;rs3789598;rs2636008;rs61817618
5	1	1:114451307:C:T	rs1217390	1	114451307	1.93571e-08	5	rs1217390;rs3789598;rs2636008;rs11102694;rs7523862
6	1	1:114501917:T:TA	rs66927113	1	114501917	8.60796e-12	6	rs66927113;rs3811018;rs68086713;rs6656609;rs7523862;rs6674384
7	1	1:114551327:C:T	rs114243257	1	114551327	2.91407e-12	3	rs114243257;rs181008050;rs68086713
8	1	1:114790228:G:T	rs55657883	1	114790228	7.60186e-09	3	rs55657883;rs181008050;rs56175143
9	2	6:435471:A:G	rs4263621	6	435471	1.89666e-08	1	rs4263621
10	3	6:23514354:C:T	rs12190532	6	23514354	2.29398e-08	1	rs12190532
11	3	6:23545071:A:G	rs544109299	6	23545071	6.99327e-09	3	rs544109299;rs149226627;rs115979763
12	3	6:23964903:C:G	rs707877	6	23964903	4.10592e-09	2	rs707877;rs34372943
13	3	6:24330735:C:T	rs77324455	6	24330735	2.92887e-10	1	rs77324455
14	3	6:24439364:C:G	rs12661981	6	24439364	3.38766e-14	2	rs12661981;rs1742283
15	3	6:24582032:C:G	rs807509	6	24582032	1.16067e-08	3	rs807509;rs2817241;rs807507
16	3	6:24620165:A:G	rs535471566	6	24620165	1.08393e-15	1	rs535471566
17	3	6:24646706:A:C	rs531493481	6	24646706	1.00254e-19	3	rs531493481;rs149226627;rs144205087
18	3	6:24863075:A:G	rs4256430	6	24863075	3.62727e-10	2	rs4256430;rs7775096
19	3	6:25170291:C:T	rs148028610	6	25170291	8.65964e-11	1	rs148028610
20	3	6:25190100:C:T	rs552198287	6	25190100	3.39516e-08	2	rs552198287;rs112081434
21	3	6:25362472:C:CCTCA	rs139085505	6	25362472	4.9272e-11	2	rs139085505;rs112081434
22	3	6:25421747:A:G	rs9467508	6	25421747	7.91772e-14	7	rs9467508;rs6921589;rs6456682;rs9467515;rs9295663;rs1892250;rs1995675
23	3	6:25726227:A:G	rs537191502	6	25726227	3.43321e-13	1	rs537191502
24	3	6:25787817:A:G	rs2096386	6	25787817	2.51478e-15	5	rs2096386;rs17270561;rs1165190;rs34091450;rs1892250
25	3	6:25822917:C:T	rs186212005	6	25822917	5.91562e-43	5	rs186212005;rs536106943;rs181110146;rs191130670;rs77962767
26	3	6:25847673:A:G	rs116510165	6	25847673	2.06757e-10	2	rs116510165;rs1165190
27	3	6:25935370:T:TA	rs201317853	6	25935370	1.16708e-19	6	rs201317853;rs138407232;rs116019440;rs533290693;rs114977226;rs145861496
28	3	6:26122933:G:T	rs198823	6	26122933	2.34736e-09	1	rs198823
29	3	6:26264671:A:G	rs74878656	6	26264671	2.25113e-13	5	rs74878656;rs111568057;rs79052896;rs111994068;rs112081434
30	3	6:26341314:C:T	rs11753487	6	26341314	2.39111e-19	5	rs11753487;rs11758089;rs9393716;rs79052896;rs113223941
31	3	6:26463575:G:T	rs13195402	6	26463575	3.85301e-16	9	rs13195402;rs6905284;rs16897515;rs9295663;rs1892250;rs806973;rs34661691;rs9467711;rs9393716
32	3	6:26494745:A:G	rs17540043	6	26494745	7.33838e-10	8	rs17540043;rs142999768;rs185848955;rs199510423;rs147392974;rs536106943;rs199868143;rs536344530
33	3	6:26510993:A:G	rs12215532	6	26510993	1.26212e-14	8	rs12215532;rs10456047;rs144145374;rs77094841;rs6914931;rs6456717;rs14232;rs2273193
34	3	6:26671194:A:T	rs188751974	6	26671194	6.97268e-17	7	rs188751974;rs185401618;rs199510423;rs144536316;rs138407232;rs116019440;rs114977226
35	3	6:26916313:A:G	rs6930138	6	26916313	5.57802e-09	6	rs6930138;rs6905284;rs9468204;rs200968;rs9393716;rs144145374
36	3	6:26971952:C:T	rs537005687	6	26971952	4.79513e-64	7	rs537005687;rs185401618;rs190944999;rs533040512;rs536106943;rs199868143;rs536344530
37	3	6:27022724:C:T	rs563429358	6	27022724	6.95344e-67	6	rs563429358;rs190944999;rs533040512;rs536106943;rs199868143;rs536344530
38	3	6:27346088:C:G	rs112328672	6	27346088	3.07256e-27	6	rs112328672;rs113469268;rs200268601;rs111568057;rs79052896;rs111994068
39	3	6:27429955:A:G	rs62403863	6	27429955	3.4898e-13	2	rs62403863;rs12196939
40	3	6:27438692:A:T	rs183531928	6	27438692	1.34091e-08	5	rs183531928;rs74404372;rs144706579;rs546143574;rs190944999
41	3	6:27455138:A:G	rs6456793	6	27455138	3.3512e-17	5	rs6456793;rs2205829;rs4713119;rs645666;rs77094841
42	3	6:27491299:A:G	rs6904596	6	27491299	1.73181e-15	11	rs6904596;rs10807029;rs9468186;rs9468204;rs9468248;rs200968;rs149974;rs9393890;rs6922111;rs6905284;rs16897515
43	3	6:27547586:C:CT	rs149202234	6	27547586	6.12491e-35	17	rs149202234;rs10807029;rs9366694;rs9468186;rs9468204;rs9468248;rs200968;rs6908688;rs151313790;rs17767294;rs9393890;rs41269287;rs2079705;rs2531811;rs2531817;rs144536316;rs9468153
44	3	6:27722818:C:T	rs187492529	6	27722818	4.7863e-27	5	rs187492529;rs200813344;rs147355777;rs144536316;rs548887321
45	3	6:27745666:C:T	rs148188836	6	27745666	1.07823e-08	4	rs148188836;rs74404372;rs144706579;rs546143574
46	3	6:27869631:C:T	rs1873212	6	27869631	3.12759e-10	6	rs1873212;rs149974;rs9393890;rs9468153;rs9468204;rs9468248
47	3	6:28110272:A:C	rs79718538	6	28110272	6.3387e-14	5	rs79718538;rs41316633;rs199510423;rs147392974;rs114263206
48	3	6:28148718:A:G	rs181861261	6	28148718	1.98518e-67	4	rs181861261;rs183607257;rs190944999;rs533040512
49	3	6:28168886:C:CTAGA	rs777321195	6	28168886	8.72168e-21	4	rs777321195;rs6922111;rs1233578;rs16897515
50	3	6:28247221:A:G	rs6920512	6	28247221	2.70085e-18	5	rs6920512;rs12190662;rs114503016;rs4713119;rs645666
51	3	6:28286640:A:G	rs191638890	6	28286640	4.68274e-56	4	rs191638890;rs183607257;rs533040512;rs564782870
52	3	6:28950013:C:T	rs57071012	6	28950013	1.72616e-08	1	rs57071012
53	3	6:29130282:A:G	rs3129138	6	29130282	7.39435e-33	33	rs3129138;rs7738811;rs2394552;rs3117426;rs9378186;rs7754402;rs7772982;rs9257802;rs34843450;rs116802478;rs3094551;rs379157;rs1233487;rs1233478;rs1233393;rs2079705;rs2531811;rs425615;rs6925714;rs60583357;rs6939576;rs7775835;rs9393925;rs115377381;rs1233578;rs1233605;rs6918063;rs41316633;rs6456888;rs3129787;rs3129789;rs6919344;rs41317563
54	3	6:29155818:A:C	rs186048279	6	29155818	6.32048e-09	2	rs186048279;rs189253351
55	3	6:29264572:A:G	rs189719894	6	29264572	1.87241e-19	4	rs189719894;rs28986287;rs114536520;rs28986283
56	3	6:29355702:A:G	rs1419636	6	29355702	5.10623e-14	20	rs1419636;rs379157;rs11758991;rs1233478;rs9468541;rs1233393;rs425615;rs7775835;rs9393925;rs1233578;rs1233605;rs3129789;rs6919344;rs2394552;rs9257779;rs9257802;rs3094551;rs3094549;rs3094548;rs1419638
57	3	6:29361707:G:T	rs16894836	6	29361707	3.14847e-13	5	rs16894836;rs734962;rs28986287;rs114536520;rs379157
58	3	6:29472504:A:C	rs188892910	6	29472504	9.30894e-13	3	rs188892910;rs184850242;rs188914051
59	3	6:29503278:A:G	rs555653137	6	29503278	1.41739e-08	1	rs555653137
60	3	6:29513121:G:T	rs41317794	6	29513121	1.44677e-33	8	rs41317794;rs41317798;rs35532419;rs111993990;rs41316633;rs41317547;rs41317563;rs34843450
61	3	6:29522565:C:T	rs149671165	6	29522565	5.02574e-54	6	rs149671165;rs114366264;rs115328838;rs183607257;rs116802478;rs530708592
62	3	6:29524401:C:T	rs2745412	6	29524401	3.17322e-16	5	rs2745412;rs28986293;rs112092209;rs12190662;rs114503016
63	3	6:29551333:C:T	rs2023497	6	29551333	1.75671e-22	9	rs2023497;rs3129789;rs3094548;rs1419638;rs11758991;rs734962;rs3130856;rs28986293;rs3117073
64	3	6:29558190:C:T	rs1233386	6	29558190	2.41324e-32	16	rs1233386;rs35532419;rs3130248;rs1233379;rs1233370;rs60583357;rs9257158;rs6456888;rs7738811;rs9378186;rs7772982;rs116802478;rs3094549;rs3130856;rs411666;rs114366264
65	3	6:29567638:C:T	rs362518	6	29567638	2.08113e-15	8	rs362518;rs6920935;rs3130248;rs3095268;rs1233374;rs62408569;rs41317798;rs28986301
66	3	6:29606794:C:T	rs3131857	6	29606794	4.76771e-09	8	rs3131857;rs1233374;rs1233370;rs1233605;rs11758991;rs1233487;rs3117073;rs6920935
67	4	6:33172705:C:G	rs202140618	6	33172705	2.09315e-28	4	rs202140618;rs144155310;rs189853531;rs62398944
68	4	6:33181997:C:T	rs213214	6	33181997	2.74019e-10	7	rs213214;rs28892580;rs66944316;rs3130014;rs3116713;rs3119024;rs79995243
69	4	6:33191495:C:T	rs62405743	6	33191495	7.4131e-54	4	rs62405743;rs115806028;rs143233688;rs62405954
70	4	6:33196570:A:G	rs34434446	6	33196570	1.12538e-37	10	rs34434446;rs211468;rs114542428;rs188268601;rs145325967;rs114818703;rs78847102;rs7767496;rs73418523;rs78117618
71	4	6:33197571:C:T	rs9277947	6	33197571	1.20116e-12	2	rs9277947;rs115903052
72	4	6:33198260:A:G	rs9277949	6	33198260	1.90546e-22	6	rs9277949;rs66944316;rs2239842;rs113196564;rs55844831;rs28892580
73	4	6:33237254:C:G	rs116709492	6	33237254	3.51528e-08	1	rs116709492
74	4	6:33253450:A:G	rs567189355	6	33253450	1.35519e-16	3	rs567189355;rs574565281;rs184004720
75	4	6:33283766:C:T	rs3130100	6	33283766	5.2808e-15	6	rs3130100;rs3130014;rs211468;rs3116713;rs79926713;rs2239842
76	4	6:33286825:A:G	rs11873	6	33286825	9.60506e-13	3	rs11873;rs144155310;rs189853531
77	4	6:33289738:A:G	rs200503626	6	33289738	2.57158e-13	1	rs200503626
78	4	6:33295060:A:G	rs190357925	6	33295060	5.9484e-12	1	rs190357925
79	4	6:33322081:G:GT	rs9282501	6	33322081	1.9727e-08	4	rs9282501;rs3116713;rs3119024;rs210216
80	4	6:33355518:C:T	rs115337486	6	33355518	6.98232e-108	10	rs115337486;rs113196564;rs55844831;rs11756541;rs72880536;rs62399315;rs141935215;rs190914397;rs28892580;rs66944316
81	4	6:33378099:C:T	rs180850031	6	33378099	1.32096e-09	1	rs180850031
82	4	6:33423109:C:T	rs199732782	6	33423109	1.31647e-09	1	rs199732782
83	4	6:33476200:A:G	rs72891915	6	33476200	1.29062e-11	4	rs72891915;rs72880049;rs375555;rs116758471
84	4	6:33479070:C:T	rs56671240	6	33479070	3.33526e-09	1	rs56671240
85	4	6:33479774:C:T	rs6907702	6	33479774	1.96517e-11	8	rs6907702;rs210135;rs396746;rs210216;rs79995243;rs3116713;rs3119024;rs7750412
86	4	6:33486349:C:T	rs528547102	6	33486349	1.32352e-09	2	rs528547102;rs80052470
87	4	6:33500853:A:G	rs385251	6	33500853	1.6151e-29	9	rs385251;rs210130;rs394199;rs375555;rs210212;rs210214;rs9469532;rs12663370;rs72880049
88	4	6:33558751:A:G	rs13195171	6	33558751	1.67071e-16	10	rs13195171;rs13192436;rs9469532;rs9394159;rs12204421;rs147016765;rs115806028;rs549888;rs394199;rs420628
89	4	6:33579216:A:G	rs407415	6	33579216	3.58179e-66	19	rs407415;rs13192436;rs9469532;rs116758471;rs12663370;rs34116473;rs7753658;rs2274198;rs9469556;rs10081055;rs211468;rs72880049;rs210199;rs549888;rs394199;rs420628;rs375555;rs210212;rs210214
90	4	6:33606524:C:G	rs28360584	6	33606524	4.30824e-26	14	rs28360584;rs9357163;rs1324580;rs3116713;rs3119024;rs7750412;rs210135;rs420628;rs396746;rs210212;rs210214;rs210216;rs79995243;rs13192436
91	4	6:33627077:A:G	rs2296342	6	33627077	2.36483e-08	10	rs2296342;rs2274198;rs2296335;rs943467;rs9461916;rs3116713;rs210130;rs210216;rs9469532;rs34116473
92	4	6:33636907:C:T	rs2077163	6	33636907	8.01309e-26	14	rs2077163;rs2274198;rs2296335;rs4713679;rs79926713;rs394199;rs210212;rs210214;rs9469532;rs34116473;rs7753658;rs9394159;rs12204421;rs9357163
93	4	6:33638600:G:T	rs202227435	6	33638600	1.46933e-08	1	rs202227435
94	4	6:33642588:A:G	rs751331	6	33642588	2.54689e-08	3	rs751331;rs10947433;rs115903052
95	4	6:33655173:C:T	rs2281916	6	33655173	9.79264e-17	8	rs2281916;rs10947433;rs943467;rs3828783;rs17529077;rs9461913;rs2296335;rs2296329
96	4	6:33656941:C:T	rs529858185	6	33656941	5.03965e-16	1	rs529858185
97	4	6:33675435:A:G	rs139424473	6	33675435	4.82725e-09	2	rs139424473;rs143928107
98	4	6:33702695:A:G	rs186065541	6	33702695	2.61999e-18	8	rs186065541;rs72880536;rs55767234;rs114310352;rs115806028;rs143233688;rs62405954;rs11756541
99	4	6:33713598:C:G	rs74664056	6	33713598	2.81397e-08	1	rs74664056
100	4	6:33770370:G:T	rs3806109	6	33770370	3.46657e-15	13	rs3806109;rs1969844;rs9461913;rs9461916;rs10081055;rs12663370;rs11756541;rs2274198;rs9469556;rs943467;rs4713679;rs72880536;rs3828783
101	4	6:33782040:C:T	rs9469591	6	33782040	2.50813e-09	3	rs9469591;rs7767496;rs78847102
102	4	6:33792609:A:G	rs78781636	6	33792609	8.36219e-09	6	rs78781636;rs17529077;rs9461913;rs2296329;rs10947433;rs3828783
103	4	6:33798450:C:T	rs9469610	6	33798450	3.50615e-08	5	rs9469610;rs151098136;rs9469615;rs10081055;rs9461913
104	4	6:33813781:A:T	rs76319554	6	33813781	5.99515e-11	5	rs76319554;rs9469615;rs115806028;rs62405954;rs147016765
105	4	6:33815035:C:T	rs6917470	6	33815035	3.36357e-22	3	rs6917470;rs73414124;rs6931760
106	4	6:33815924:A:G	rs2209345	6	33815924	1.44477e-31	8	rs2209345;rs9368779;rs2296329;rs3828783;rs17529077;rs9461913;rs151098136;rs6931760
107	4	6:33818725:A:G	rs183661661	6	33818725	4.30824e-14	3	rs183661661;rs377303391;rs73414124
108	4	6:33819582:A:G	rs11753213	6	33819582	1.72544e-42	8	rs11753213;rs9296099;rs4713697;rs12214637;rs3998108;rs151098136;rs6931760;rs9368779
109	4	6:33822448:C:T	rs62397630	6	33822448	2.71456e-17	3	rs62397630;rs62397635;rs76953732
110	4	6:33836691:A:G	rs4713704	6	33836691	6.45506e-24	6	rs4713704;rs9461916;rs9368779;rs4713697;rs3998108;rs1324580
111	4	6:33849073:C:G	rs12209273	6	33849073	1.3555e-09	3	rs12209273;rs9296099;rs12214637
112	4	6:33852504:C:T	rs744689	6	33852504	9.85145e-15	1	rs744689
113	4	6:33856617:C:T	rs190732321	6	33856617	4.33471e-09	3	rs190732321;rs188268601;rs116758471
114	4	6:33864137:C:G	rs6903171	6	33864137	5.21675e-49	9	rs6903171;rs78117618;rs114818703;rs78847102;rs185824757;rs62397635;rs76953732;rs7767496;rs73418523
115	4	6:33894510:C:T	rs62399313	6	33894510	4.72063e-17	4	rs62399313;rs62399315;rs6902545;rs141935215
116	4	6:33896859:A:G	rs56286921	6	33896859	1.15462e-10	3	rs56286921;rs2477239;rs55767234
117	4	6:33898869:A:G	rs4711369	6	33898869	4.63404e-09	3	rs4711369;rs6902545;rs2477239
118	4	6:33904869:A:T	rs12204020	6	33904869	2.14388e-17	5	rs12204020;rs2495962;rs9380392;rs57786715;rs2499764
119	4	6:33916313:A:C	rs2499743	6	33916313	5.49035e-16	5	rs2499743;rs2495962;rs9380392;rs2495972;rs62399336
120	4	6:33921970:A:C	rs147791594	6	33921970	4.17109e-08	1	rs147791594
121	4	6:33930736:A:G	rs73402425	6	33930736	4.55512e-11	8	rs73402425;rs146219611;rs145325967;rs114818703;rs78847102;rs7767496;rs73418523;rs78117618
122	4	6:33949833:C:T	rs189807979	6	33949833	6.30667e-35	10	rs189807979;rs114444048;rs566240655;rs190914397;rs559971855;rs568791947;rs115481077;rs185658283;rs184185494;rs151121001
123	4	6:33961092:C:T	rs114732441	6	33961092	9.37562e-11	1	rs114732441
124	4	6:33963501:A:G	rs2451370	6	33963501	4.35783e-09	2	rs2451370;rs12206652
125	4	6:33978448:A:G	rs192388860	6	33978448	1.51394e-09	1	rs192388860
126	4	6:34048526:C:G	rs1565364	6	34048526	4.70327e-13	2	rs1565364;rs2499709
127	4	6:34072162:C:T	rs140129189	6	34072162	9.25401e-09	1	rs140129189
128	4	6:34074463:A:G	rs1109654	6	34074463	1.04064e-11	4	rs1109654;rs11753307;rs12206652;rs2499715
129	4	6:34094343:A:G	rs74928523	6	34094343	4.40981e-10	1	rs74928523
130	4	6:34238946:C:T	rs13207853	6	34238946	1.6819e-17	11	rs13207853;rs112945592;rs146696797;rs7741127;rs4532437;rs111987589;rs6457762;rs9461964;rs61175078;rs2797966;rs9469761
131	4	6:34444100:C:T	rs9394227	6	34444100	8.10513e-10	3	rs9394227;rs9394228;rs4713801
132	4	6:34447026:T:TA	rs151070233	6	34447026	1.38931e-12	4	rs151070233;rs77632414;rs146696797;rs9366858
133	4	6:34771353:C:T	rs534132507	6	34771353	1.378e-09	1	rs534132507
134	4	6:35046536:A:G	rs184181900	6	35046536	4.68608e-08	1	rs184181900
135	4	6:35276585:G:T	rs548273663	6	35276585	1.32492e-09	3	rs548273663;rs185658283;rs184185494
136	4	6:35956213:C:T	rs554240704	6	35956213	3.21366e-11	1	rs554240704
137	4	6:36491521:C:T	rs180760653	6	36491521	2.78388e-08	1	rs180760653
138	5	6:38243894:G:T	rs556365469	6	38243894	4.78278e-09	1	rs556365469
139	5	6:38717838:G:GA	rs527309950	6	38717838	2.55753e-08	1	rs527309950
140	6	11:2165576:A:G	rs35506085	11	2165576	4.24346e-09	7	rs35506085;rs1004446;rs7924316;rs11602347;rs6356;rs3741212;rs4244808
141	6	11:2182224:A:T	rs689	11	2182224	1.45077e-47	19	rs689;rs4072826;rs6356;rs4930045;rs146569428;rs11564709;rs11043007;rs7107784;rs76275158;rs72853963;rs10840588;rs3213229;rs3741212;rs4244808;rs17885785;rs1004446;rs7924316;rs11602347;rs3842749
142	6	11:2222271:A:G	rs72853956	11	2222271	1.66878e-11	10	rs72853956;rs72853963;rs10840588;rs72851024;rs3213229;rs147842989;rs145735836;rs146569428;rs11564709;rs76275158
143	7	12:56389293:C:T	rs705700	12	56389293	1.41329e-08	2	rs705700;rs705696
144	8	12:112007756:C:T	rs653178	12	112007756	5.20715e-10	2	rs653178;rs1265565
145	9	22:30592487:C:G	rs713875	22	30592487	4.81105e-08	1	rs713875

## Sheet: Independent significant SNPs
Independent significant SNPs for DR
No	GenomicLocus	uniqID	rsID	chr	pos	p	nSNPs	nGWASSNPs
1	1	1:113762703:A:G	rs12749040	1	113762703	1.9333e-14	32	23
2	1	1:113766775:C:T	rs61820063	1	113766775	5.79963e-12	2	2
3	1	1:113816931:C:T	rs11811451	1	113816931	1.90722e-17	5	4
4	1	1:113840826:C:T	rs72685677	1	113840826	5.60919e-09	1	1
5	1	1:113869209:A:G	rs115606678	1	113869209	7.2644e-17	1	1
6	1	1:114054926:C:T	rs151065194	1	114054926	2.26412e-16	1	1
7	1	1:114173410:A:G	rs1230666	1	114173410	7.47309e-40	1	1
8	1	1:114205762:A:G	rs566020385	1	114205762	2.01131e-09	2	2
9	1	1:114247719:C:T	rs183740277	1	114247719	2.36537e-23	6	6
10	1	1:114258882:G:T	rs1230646	1	114258882	2.83204e-13	226	165
11	1	1:114318727:A:C	rs3789598	1	114318727	1.52753e-10	50	36
12	1	1:114325914:A:G	rs2636008	1	114325914	6.7811e-12	12	9
13	1	1:114335788:C:T	rs61817618	1	114335788	1.07473e-35	1	1
14	1	1:114377568:A:G	rs2476601	1	114377568	2.02395e-45	2	2
15	1	1:114426001:A:G	rs11102694	1	114426001	4.52793e-16	9	6
16	1	1:114443419:A:G	rs7523862	1	114443419	1.26439e-09	18	12
17	1	1:114451307:C:T	rs1217390	1	114451307	1.93571e-08	1	1
18	1	1:114455907:A:G	rs6674384	1	114455907	3.12478e-09	43	36
19	1	1:114501917:T:TA	rs66927113	1	114501917	8.60796e-12	33	29
20	1	1:114512939:A:T	rs3811018	1	114512939	9.57789e-09	15	14
21	1	1:114525289:G:GAA	rs68086713	1	114525289	1.24925e-10	37	32
22	1	1:114545431:A:G	rs6656609	1	114545431	4.58775e-08	14	13
23	1	1:114551327:C:T	rs114243257	1	114551327	2.91407e-12	1	1
24	1	1:114580682:A:T	rs181008050	1	114580682	3.67705e-16	2	1
25	1	1:114599755:A:G	rs56175143	1	114599755	3.18566e-16	1	1
26	1	1:114790228:G:T	rs55657883	1	114790228	7.60186e-09	2	2
27	2	6:435471:A:G	rs4263621	6	435471	1.89666e-08	29	25
28	3	6:23203065:C:T	rs115979763	6	23203065	2.40697e-08	10	8
29	3	6:23514354:C:T	rs12190532	6	23514354	2.29398e-08	1	1
30	3	6:23545071:A:G	rs544109299	6	23545071	6.99327e-09	11	8
31	3	6:23964903:C:G	rs707877	6	23964903	4.10592e-09	18	16
32	3	6:23992313:C:T	rs34372943	6	23992313	6.18899e-09	21	19
33	3	6:24330735:C:T	rs77324455	6	24330735	2.92887e-10	1	1
34	3	6:24439364:C:G	rs12661981	6	24439364	3.38766e-14	16	9
35	3	6:24443389:C:G	rs1742283	6	24443389	4.87259e-08	1	1
36	3	6:24457580:A:G	rs149226627	6	24457580	8.44501e-17	1	1
37	3	6:24542263:A:G	rs2817241	6	24542263	2.8086e-08	9	7
38	3	6:24579867:C:G	rs807507	6	24579867	3.02942e-08	10	8
39	3	6:24582032:C:G	rs807509	6	24582032	1.16067e-08	2	2
40	3	6:24589671:C:G	rs144205087	6	24589671	1.88582e-13	1	1
41	3	6:24620165:A:G	rs535471566	6	24620165	1.08393e-15	2	1
42	3	6:24646706:A:C	rs531493481	6	24646706	1.00254e-19	11	9
43	3	6:24858142:C:T	rs7775096	6	24858142	3.71125e-08	11	8
44	3	6:24863075:A:G	rs4256430	6	24863075	3.62727e-10	8	6
45	3	6:25170291:C:T	rs148028610	6	25170291	8.65964e-11	2	1
46	3	6:25190100:C:T	rs552198287	6	25190100	3.39516e-08	8	1
47	3	6:25352132:A:G	rs181110146	6	25352132	2.00078e-15	1	1
48	3	6:25362472:C:CCTCA	rs139085505	6	25362472	4.9272e-11	2	2
49	3	6:25404843:A:G	rs112081434	6	25404843	1.57431e-09	1	1
50	3	6:25413828:A:G	rs1995675	6	25413828	1.68194e-10	9	9
51	3	6:25421747:A:G	rs9467508	6	25421747	7.91772e-14	3	3
52	3	6:25422369:A:C	rs6921589	6	25422369	2.14635e-13	5	5
53	3	6:25429890:C:G	rs6456682	6	25429890	6.95569e-09	4	3
54	3	6:25435758:A:G	rs9467515	6	25435758	4.8988e-08	1	1
55	3	6:25486800:C:T	rs9295663	6	25486800	9.68278e-16	5	2
56	3	6:25493276:A:G	rs145861496	6	25493276	2.84381e-11	5	5
57	3	6:25512777:G:T	rs191130670	6	25512777	3.81417e-13	2	2
58	3	6:25726227:A:G	rs537191502	6	25726227	3.43321e-13	1	1
59	3	6:25729055:A:G	rs77962767	6	25729055	1.6493e-39	9	9
60	3	6:25755788:C:CA	rs34091450	6	25755788	1.503e-08	6	5
61	3	6:25769024:C:T	rs1892250	6	25769024	2.04993e-09	164	139
62	3	6:25787817:A:G	rs2096386	6	25787817	2.51478e-15	38	31
63	3	6:25820439:A:C	rs17270561	6	25820439	1.85823e-10	196	158
64	3	6:25822917:C:T	rs186212005	6	25822917	5.91562e-43	4	4
65	3	6:25847673:A:G	rs116510165	6	25847673	2.06757e-10	2	2
66	3	6:25848019:A:G	rs1165190	6	25848019	9.41456e-12	70	60
67	3	6:25935370:T:TA	rs201317853	6	25935370	1.16708e-19	1	1
68	3	6:25942912:A:G	rs138407232	6	25942912	1.39155e-13	2	2
69	3	6:26061320:A:T	rs116019440	6	26061320	1.20476e-16	1	1
70	3	6:26122933:G:T	rs198823	6	26122933	2.34736e-09	51	37
71	3	6:26123410:A:C	rs536106943	6	26123410	2.2475e-42	2	2
72	3	6:26148326:A:G	rs806973	6	26148326	3.68146e-09	7	4
73	3	6:26173478:G:T	rs34661691	6	26173478	9.9977e-13	5	4
74	3	6:26234400:C:G	rs533290693	6	26234400	7.15369e-10	6	2
75	3	6:26234605:G:GCTT	rs199868143	6	26234605	1.21171e-32	3	1
76	3	6:26264671:A:G	rs74878656	6	26264671	2.25113e-13	8	6
77	3	6:26322875:A:T	rs536344530	6	26322875	2.57217e-46	5	5
78	3	6:26332605:A:C	rs9467711	6	26332605	5.16179e-14	1	1
79	3	6:26341314:C:T	rs11753487	6	26341314	2.39111e-19	3	3
80	3	6:26346546:A:T	rs114977226	6	26346546	3.92283e-19	5	5
81	3	6:26350121:C:T	rs6914931	6	26350121	8.29087e-12	126	115
82	3	6:26351621:A:G	rs6456717	6	26351621	2.41685e-09	21	20
83	3	6:26374549:C:T	rs11758089	6	26374549	7.36546e-14	5	5
84	3	6:26376868:A:G	rs9393716	6	26376868	4.25109e-13	3	3
85	3	6:26377069:C:T	rs111568057	6	26377069	3.68044e-16	2	2
86	3	6:26377941:C:G	rs14232	6	26377941	2.22075e-13	56	51
87	3	6:26458525:C:G	rs2273193	6	26458525	1.63343e-11	9	8
88	3	6:26463575:G:T	rs13195402	6	26463575	3.85301e-16	237	183
89	3	6:26494745:A:G	rs17540043	6	26494745	7.33838e-10	2	2
90	3	6:26496291:A:G	rs79052896	6	26496291	5.87787e-10	2	1
91	3	6:26510993:A:G	rs12215532	6	26510993	1.26212e-14	16	12
92	3	6:26537813:A:G	rs10456047	6	26537813	8.4879e-13	60	48
93	3	6:26538543:A:C	rs113223941	6	26538543	1.52058e-09	23	19
94	3	6:26588716:C:T	rs144145374	6	26588716	3.95895e-10	35	13
95	3	6:26625991:C:T	rs142999768	6	26625991	1.03822e-09	2	2
96	3	6:26648130:A:G	rs111994068	6	26648130	2.14635e-19	19	14
97	3	6:26671194:A:T	rs188751974	6	26671194	6.97268e-17	2	1
98	3	6:26800955:A:T	rs185848955	6	26800955	9.59467e-10	1	1
99	3	6:26805041:A:G	rs147355777	6	26805041	1.51426e-24	1	1
100	3	6:26916313:A:G	rs6930138	6	26916313	5.57802e-09	168	121
101	3	6:26919450:A:C	rs6905284	6	26919450	1.10905e-08	269	172
102	3	6:26971952:C:T	rs537005687	6	26971952	4.79513e-64	4	3
103	3	6:27022724:C:T	rs563429358	6	27022724	6.95344e-67	5	1
104	3	6:27024336:A:C	rs185401618	6	27024336	2.09942e-36	1	1
105	3	6:27203323:C:CT	rs199510423	6	27203323	1.07293e-08	3	3
106	3	6:27237549:G:T	rs77094841	6	27237549	1.58198e-11	21	16
107	3	6:27278020:A:C	rs16897515	6	27278020	1.64721e-09	8	6
108	3	6:27299591:A:G	rs147392974	6	27299591	6.71893e-11	3	3
109	3	6:27346088:C:G	rs112328672	6	27346088	3.07256e-27	23	20
110	3	6:27366448:C:T	rs190944999	6	27366448	8.70162e-47	1	1
111	3	6:27429955:A:G	rs62403863	6	27429955	3.4898e-13	3	3
112	3	6:27434094:A:G	rs144536316	6	27434094	4.4412e-20	13	10
113	3	6:27438692:A:T	rs183531928	6	27438692	1.34091e-08	2	2
114	3	6:27455138:A:G	rs6456793	6	27455138	3.3512e-17	212	181
115	3	6:27480227:A:G	rs2205829	6	27480227	1.70832e-09	31	23
116	3	6:27481335:A:G	rs74404372	6	27481335	1.20262e-08	16	15
117	3	6:27491299:A:G	rs6904596	6	27491299	1.73181e-15	351	274
118	3	6:27495121:A:G	rs9468153	6	27495121	3.52939e-20	3	2
119	3	6:27547586:C:CT	rs149202234	6	27547586	6.12491e-35	276	226
120	3	6:27573463:A:G	rs10807029	6	27573463	2.90135e-17	44	31
121	3	6:27602264:A:G	rs144706579	6	27602264	1.75428e-08	16	14
122	3	6:27623511:A:G	rs9366694	6	27623511	3.58897e-10	9	6
123	3	6:27626631:A:G	rs9468186	6	27626631	2.834e-24	11	8
124	3	6:27647153:A:G	rs548887321	6	27647153	7.2711e-27	7	3
125	3	6:27665312:C:T	rs113469268	6	27665312	1.12279e-23	7	7
126	3	6:27673784:C:CA	rs200268601	6	27673784	1.11998e-09	1	1
127	3	6:27676097:A:G	rs546143574	6	27676097	3.50873e-08	2	2
128	3	6:27688809:C:T	rs9468204	6	27688809	2.26152e-18	131	104
129	3	6:27712825:A:G	rs4713119	6	27712825	8.33105e-14	8	7
130	3	6:27722818:C:T	rs187492529	6	27722818	4.7863e-27	1	1
131	3	6:27745666:C:T	rs148188836	6	27745666	1.07823e-08	2	2
132	3	6:27760821:C:T	rs645666	6	27760821	1.76401e-13	25	22
133	3	6:27787990:A:G	rs12196939	6	27787990	3.22656e-08	2	2
134	3	6:27792586:G:GTTTT	rs200813344	6	27792586	3.72237e-08	4	4
135	3	6:27834884:C:CCTT	rs533040512	6	27834884	5.26987e-58	6	6
136	3	6:27843742:A:G	rs9468248	6	27843742	7.89951e-13	94	82
137	3	6:27859568:C:T	rs200968	6	27859568	1.3125e-31	80	63
138	3	6:27869631:C:T	rs1873212	6	27869631	3.12759e-10	16	13
139	3	6:27886051:A:G	rs6908688	6	27886051	5.23118e-12	156	126
140	3	6:27911215:A:C	rs151313790	6	27911215	3.21366e-19	5	4
141	3	6:27985096:C:T	rs149974	6	27985096	2.50669e-12	119	100
142	3	6:27993481:A:G	rs564782870	6	27993481	1.05027e-55	11	1
143	3	6:28054198:A:G	rs17767294	6	28054198	3.11889e-14	32	27
144	3	6:28063855:C:T	rs9393890	6	28063855	4.64301e-16	298	252
145	3	6:28086627:C:T	rs114263206	6	28086627	3.48915e-10	2	2
146	3	6:28110272:A:C	rs79718538	6	28110272	6.3387e-14	13	10
147	3	6:28148718:A:G	rs181861261	6	28148718	1.98518e-67	3	2
148	3	6:28168886:C:CTAGA	rs777321195	6	28168886	8.72168e-21	1	1
149	3	6:28213918:A:G	rs41269287	6	28213918	1.21899e-22	130	117
150	3	6:28247221:A:G	rs6920512	6	28247221	2.70085e-18	1	1
151	3	6:28286640:A:G	rs191638890	6	28286640	4.68274e-56	1	1
152	3	6:28323968:A:G	rs2079705	6	28323968	7.49894e-25	262	225
153	3	6:28325308:C:T	rs6922111	6	28325308	7.26106e-11	66	43
154	3	6:28423603:A:G	rs2531811	6	28423603	1.55096e-13	19	15
155	3	6:28448894:A:T	rs2531817	6	28448894	1.72624e-11	8	4
156	3	6:28534971:C:G	rs425615	6	28534971	4.62807e-22	45	35
157	3	6:28603551:C:T	rs184850242	6	28603551	3.19816e-11	2	2
158	3	6:28606902:A:G	rs111993990	6	28606902	5.08628e-22	13	12
159	3	6:28629873:C:T	rs6925714	6	28629873	5.87828e-10	79	58
160	3	6:28660101:C:T	rs60583357	6	28660101	3.19374e-13	179	142
161	3	6:28669315:A:G	rs6939576	6	28669315	5.86949e-19	42	33
162	3	6:28678357:C:T	rs7775835	6	28678357	1.00115e-11	284	240
163	3	6:28682442:C:T	rs9393925	6	28682442	4.302e-08	365	310
164	3	6:28703633:A:G	rs115377381	6	28703633	2.98126e-16	179	145
165	3	6:28712247:A:G	rs1233578	6	28712247	7.34683e-13	7	4
166	3	6:28734806:A:G	rs1233605	6	28734806	1.30107e-19	296	255
167	3	6:28736973:G:T	rs9257158	6	28736973	6.46398e-14	24	15
168	3	6:28758521:A:G	rs188914051	6	28758521	3.23743e-11	6	2
169	3	6:28795766:G:T	rs6918063	6	28795766	1.95794e-11	183	144
170	3	6:28797637:C:T	rs189253351	6	28797637	1.86479e-08	3	2
171	3	6:28875686:C:T	rs115328838	6	28875686	2.10911e-18	9	9
172	3	6:28950013:C:T	rs57071012	6	28950013	1.72616e-08	74	61
173	3	6:28996651:G:T	rs41316633	6	28996651	8.94746e-19	9	7
174	3	6:29010803:A:C	rs6456888	6	29010803	4.13238e-16	51	49
175	3	6:29048689:A:T	rs3129787	6	29048689	2.65338e-23	72	53
176	3	6:29059303:A:G	rs12190662	6	29059303	1.10154e-13	23	21
177	3	6:29059962:C:T	rs3129789	6	29059962	4.49987e-18	5	5
178	3	6:29112223:A:G	rs41317547	6	29112223	9.55652e-29	10	9
179	3	6:29113790:G:T	rs28986283	6	29113790	2.96203e-08	14	10
180	3	6:29125105:A:G	rs183607257	6	29125105	1.13188e-59	3	3
181	3	6:29127687:A:G	rs6919344	6	29127687	8.70162e-23	440	383
182	3	6:29127839:A:G	rs41317563	6	29127839	4.01976e-18	202	167
183	3	6:29130282:A:G	rs3129138	6	29130282	7.39435e-33	13	9
184	3	6:29148405:A:C	rs114503016	6	29148405	1.41945e-08	1	1
185	3	6:29155818:A:C	rs186048279	6	29155818	6.32048e-09	24	20
186	3	6:29238480:A:C	rs7738811	6	29238480	9.93734e-09	4	3
187	3	6:29264572:A:G	rs189719894	6	29264572	1.87241e-19	4	4
188	3	6:29266673:C:T	rs2394552	6	29266673	1.58592e-08	104	91
189	3	6:29272012:C:T	rs3117426	6	29272012	2.55153e-21	32	23
190	3	6:29280133:A:G	rs9378186	6	29280133	9.21722e-15	163	132
191	3	6:29328516:A:G	rs9257779	6	29328516	3.83098e-10	290	243
192	3	6:29328834:C:T	rs7754402	6	29328834	3.92916e-15	4	4
193	3	6:29341007:C:T	rs7772982	6	29341007	1.58526e-25	6	5
194	3	6:29343355:C:T	rs9257802	6	29343355	6.30957e-25	1	1
195	3	6:29350266:A:G	rs34843450	6	29350266	2.57573e-15	9	9
196	3	6:29354455:A:C	rs116802478	6	29354455	9.74541e-16	65	61
197	3	6:29354799:A:G	rs3094551	6	29354799	2.49689e-32	46	41
198	3	6:29355148:A:C	rs3094549	6	29355148	5.34072e-13	1	1
199	3	6:29355202:C:G	rs3094548	6	29355202	7.98546e-19	2	2
200	3	6:29355519:C:T	rs1419638	6	29355519	8.3253e-13	2	2
201	3	6:29355702:A:G	rs1419636	6	29355702	5.10623e-14	2	2
202	3	6:29356587:A:G	rs379157	6	29356587	2.14289e-16	1	1
203	3	6:29361707:G:T	rs16894836	6	29361707	3.14847e-13	1	1
204	3	6:29373829:C:T	rs62408569	6	29373829	7.53703e-13	16	13
205	3	6:29389130:C:T	rs11758991	6	29389130	1.92358e-08	38	34
206	3	6:29468809:A:G	rs1233487	6	29468809	2.18022e-16	3	3
207	3	6:29472504:A:C	rs188892910	6	29472504	9.30894e-13	4	4
208	3	6:29474824:G:T	rs734962	6	29474824	2.41324e-13	28	25
209	3	6:29477821:G:T	rs1233478	6	29477821	2.32006e-27	1	1
210	3	6:29485879:C:T	rs28986287	6	29485879	4.8473e-13	5	5
211	3	6:29487535:A:G	rs9468541	6	29487535	7.12853e-11	1	1
212	3	6:29503278:A:G	rs555653137	6	29503278	1.41739e-08	7	4
213	3	6:29510305:C:G	rs530708592	6	29510305	1.34741e-47	2	2
214	3	6:29512328:C:T	rs3130856	6	29512328	1.00879e-12	6	5
215	3	6:29513121:G:T	rs41317794	6	29513121	1.44677e-33	1	1
216	3	6:29514923:A:G	rs41317798	6	29514923	2.53787e-09	1	1
217	3	6:29522565:C:T	rs149671165	6	29522565	5.02574e-54	2	2
218	3	6:29524401:C:T	rs2745412	6	29524401	3.17322e-16	7	7
219	3	6:29535190:C:T	rs411666	6	29535190	4.83949e-20	11	11
220	3	6:29539068:C:G	rs114366264	6	29539068	1.24767e-25	1	1
221	3	6:29540092:C:T	rs28986293	6	29540092	2.50323e-12	11	10
222	3	6:29544825:A:G	rs3117073	6	29544825	1.2099e-08	7	6
223	3	6:29549653:C:G	rs1233393	6	29549653	6.34892e-21	282	236
224	3	6:29550934:C:T	rs28986301	6	29550934	4.71086e-11	43	36
225	3	6:29551333:C:T	rs2023497	6	29551333	1.75671e-22	10	7
226	3	6:29558190:C:T	rs1233386	6	29558190	2.41324e-32	19	13
227	3	6:29565889:A:G	rs35532419	6	29565889	4.42588e-32	19	17
228	3	6:29567638:C:T	rs362518	6	29567638	2.08113e-15	17	11
229	3	6:29584448:C:T	rs114536520	6	29584448	1.43582e-14	3	3
230	3	6:29588240:A:G	rs6920935	6	29588240	4.55512e-12	67	55
231	3	6:29592532:A:C	rs112092209	6	29592532	8.39267e-11	19	17
232	3	6:29602936:C:T	rs3130248	6	29602936	2.95461e-27	1	1
233	3	6:29603600:A:G	rs1233379	6	29603600	5.25412e-11	1	1
234	3	6:29606761:A:G	rs3095268	6	29606761	4.15891e-08	8	7
235	3	6:29606794:C:T	rs3131857	6	29606794	4.76771e-09	2	2
236	3	6:29608694:C:T	rs1233374	6	29608694	7.23436e-10	60	51
237	3	6:29614419:A:C	rs1233370	6	29614419	4.63906e-09	6	6
238	4	6:33172705:C:G	rs202140618	6	33172705	2.09315e-28	3	3
239	4	6:33181997:C:T	rs213214	6	33181997	2.74019e-10	9	9
240	4	6:33188223:G:T	rs28892580	6	33188223	1.71159e-70	1	1
241	4	6:33191495:C:T	rs62405743	6	33191495	7.4131e-54	7	7
242	4	6:33196570:A:G	rs34434446	6	33196570	1.12538e-37	12	8
243	4	6:33197571:C:T	rs9277947	6	33197571	1.20116e-12	4	3
244	4	6:33198260:A:G	rs9277949	6	33198260	1.90546e-22	1	1
245	4	6:33198969:C:T	rs66944316	6	33198969	1.78608e-65	3	3
246	4	6:33200889:C:G	rs115806028	6	33200889	1.9611e-38	3	2
247	4	6:33237254:C:G	rs116709492	6	33237254	3.51528e-08	14	10
248	4	6:33253450:A:G	rs567189355	6	33253450	1.35519e-16	4	3
249	4	6:33261871:A:G	rs2239842	6	33261871	2.89108e-10	21	17
250	4	6:33283766:C:T	rs3130100	6	33283766	5.2808e-15	59	36
251	4	6:33286825:A:G	rs11873	6	33286825	9.60506e-13	6	4
252	4	6:33289738:A:G	rs200503626	6	33289738	2.57158e-13	1	1
253	4	6:33290953:A:C	rs144155310	6	33290953	1.41449e-24	1	1
254	4	6:33295060:A:G	rs190357925	6	33295060	5.9484e-12	11	10
255	4	6:33299511:A:C	rs189853531	6	33299511	1.41742e-24	1	1
256	4	6:33312308:A:G	rs3130014	6	33312308	2.7948e-08	21	14
257	4	6:33322081:G:GT	rs9282501	6	33322081	1.9727e-08	1	1
258	4	6:33323265:C:T	rs211468	6	33323265	3.37723e-09	12	7
259	4	6:33328853:A:C	rs143233688	6	33328853	9.39507e-33	2	1
260	4	6:33355518:C:T	rs115337486	6	33355518	6.98232e-108	9	8
261	4	6:33361474:C:T	rs574565281	6	33361474	2.03986e-16	1	1
262	4	6:33365724:A:G	rs114542428	6	33365724	7.91225e-16	1	1
263	4	6:33378099:C:T	rs180850031	6	33378099	1.32096e-09	1	1
264	4	6:33382288:A:G	rs3116713	6	33382288	1.82516e-10	40	30
265	4	6:33395522:G:T	rs79926713	6	33395522	1.02549e-09	1	1
266	4	6:33410512:G:T	rs188268601	6	33410512	9.49948e-13	5	5
267	4	6:33423109:C:T	rs199732782	6	33423109	1.31647e-09	3	1
268	4	6:33432672:A:G	rs113196564	6	33432672	8.91046e-80	5	5
269	4	6:33450034:C:T	rs3119024	6	33450034	4.67843e-11	70	50
270	4	6:33459368:A:G	rs7750412	6	33459368	2.27667e-18	1	1
271	4	6:33476200:A:G	rs72891915	6	33476200	1.29062e-11	2	2
272	4	6:33476802:C:T	rs184004720	6	33476802	1.5e-08	1	1
273	4	6:33479070:C:T	rs56671240	6	33479070	3.33526e-09	3	2
274	4	6:33479774:C:T	rs6907702	6	33479774	1.96517e-11	27	18
275	4	6:33486349:C:T	rs528547102	6	33486349	1.32352e-09	3	3
276	4	6:33492839:A:G	rs72880049	6	33492839	9.3218e-39	1	1
277	4	6:33500853:A:G	rs385251	6	33500853	1.6151e-29	3	2
278	4	6:33503619:A:G	rs115903052	6	33503619	1.25959e-08	6	5
279	4	6:33508015:G:T	rs80052470	6	33508015	3.2073e-08	3	3
280	4	6:33509023:A:C	rs210199	6	33509023	3.18493e-19	18	12
281	4	6:33524820:C:T	rs62405954	6	33524820	4.20059e-09	3	1
282	4	6:33533404:G:T	rs210130	6	33533404	4.86743e-21	13	10
283	4	6:33540692:A:T	rs210135	6	33540692	5.60183e-10	6	5
284	4	6:33552202:A:G	rs549888	6	33552202	5.53988e-21	8	8
285	4	6:33553580:C:T	rs394199	6	33553580	1.39605e-11	1	1
286	4	6:33556028:C:T	rs420628	6	33556028	1.48115e-38	7	7
287	4	6:33557045:A:C	rs396746	6	33557045	2.69153e-20	6	4
288	4	6:33557741:C:T	rs375555	6	33557741	5.19159e-57	18	16
289	4	6:33558751:A:G	rs13195171	6	33558751	1.67071e-16	9	7
290	4	6:33565017:A:G	rs55844831	6	33565017	4.87978e-78	3	2
291	4	6:33572125:A:G	rs210212	6	33572125	1.71002e-32	3	2
292	4	6:33572694:A:C	rs210214	6	33572694	3.81066e-58	13	8
293	4	6:33573257:C:G	rs210216	6	33573257	2.44343e-19	8	7
294	4	6:33579216:A:G	rs407415	6	33579216	3.58179e-66	13	13
295	4	6:33590061:C:T	rs79995243	6	33590061	4.66982e-11	3	1
296	4	6:33599979:C:T	rs13192436	6	33599979	1.68694e-13	3	3
297	4	6:33601132:A:G	rs9469532	6	33601132	2.89668e-43	6	6
298	4	6:33602897:A:G	rs116758471	6	33602897	8.81597e-10	2	2
299	4	6:33606524:C:G	rs28360584	6	33606524	4.30824e-26	17	12
300	4	6:33607373:G:T	rs12663370	6	33607373	1.14736e-46	4	4
301	4	6:33611626:A:G	rs11756541	6	33611626	6.64814e-12	1	1
302	4	6:33611966:C:CAG	rs34116473	6	33611966	5.65718e-36	5	4
303	4	6:33614793:C:T	rs7753658	6	33614793	5.39138e-20	5	5
304	4	6:33615931:C:T	rs145325967	6	33615931	2.74916e-13	30	26
305	4	6:33618162:A:T	rs9394159	6	33618162	2.5704e-14	1	1
306	4	6:33627077:A:G	rs2296342	6	33627077	2.36483e-08	1	1
307	4	6:33628863:A:G	rs12204421	6	33628863	1.12204e-09	4	3
308	4	6:33634636:C:T	rs9357163	6	33634636	1.02306e-11	8	7
309	4	6:33636907:C:T	rs2077163	6	33636907	8.01309e-26	3	2
310	4	6:33638600:G:T	rs202227435	6	33638600	1.46933e-08	3	2
311	4	6:33638657:A:G	rs2274198	6	33638657	1.23538e-17	11	9
312	4	6:33641194:C:T	rs2296335	6	33641194	6.35916e-11	18	17
313	4	6:33642588:A:G	rs751331	6	33642588	2.54689e-08	7	6
314	4	6:33648661:A:G	rs9469556	6	33648661	4.917e-21	5	5
315	4	6:33649681:G:T	rs114818703	6	33649681	3.89224e-14	21	20
316	4	6:33650743:A:G	rs2296329	6	33650743	2.21106e-24	8	7
317	4	6:33655173:C:T	rs2281916	6	33655173	9.79264e-17	1	1
318	4	6:33656941:C:T	rs529858185	6	33656941	5.03965e-16	3	1
319	4	6:33675435:A:G	rs139424473	6	33675435	4.82725e-09	2	2
320	4	6:33689629:A:G	rs10947433	6	33689629	5.84252e-16	1	1
321	4	6:33694691:A:G	rs78847102	6	33694691	3.28549e-15	29	25
322	4	6:33702695:A:G	rs186065541	6	33702695	2.61999e-18	5	4
323	4	6:33713598:C:G	rs74664056	6	33713598	2.81397e-08	2	1
324	4	6:33714120:A:G	rs377303391	6	33714120	5.2723e-12	3	3
325	4	6:33728356:A:G	rs147016765	6	33728356	4.50215e-10	1	1
326	4	6:33731811:A:T	rs943467	6	33731811	9.4639e-10	6	4
327	4	6:33733352:A:G	rs62398944	6	33733352	6.23304e-22	1	1
328	4	6:33742403:C:T	rs4713679	6	33742403	9.9816e-13	28	25
329	4	6:33752386:A:G	rs72880536	6	33752386	4.84953e-16	2	2
330	4	6:33767727:A:G	rs3828783	6	33767727	1.9391e-18	48	40
331	4	6:33770370:G:T	rs3806109	6	33770370	3.46657e-15	47	33
332	4	6:33782040:C:T	rs9469591	6	33782040	2.50813e-09	2	2
333	4	6:33784140:C:T	rs1969844	6	33784140	1.60809e-10	11	10
334	4	6:33792609:A:G	rs78781636	6	33792609	8.36219e-09	1	1
335	4	6:33793332:C:G	rs17529077	6	33793332	1.26765e-14	3	2
336	4	6:33796260:C:T	rs9461913	6	33796260	1.52757e-21	16	16
337	4	6:33796794:C:T	rs9461916	6	33796794	5.58727e-11	8	6
338	4	6:33798450:C:T	rs9469610	6	33798450	3.50615e-08	3	3
339	4	6:33799290:A:G	rs143928107	6	33799290	4.64868e-08	2	2
340	4	6:33800255:A:G	rs151098136	6	33800255	3.50268e-13	48	31
341	4	6:33813781:A:T	rs76319554	6	33813781	5.99515e-11	3	2
342	4	6:33813971:C:G	rs6931760	6	33813971	3.26723e-10	7	6
343	4	6:33815035:C:T	rs6917470	6	33815035	3.36357e-22	12	11
344	4	6:33815924:A:G	rs2209345	6	33815924	1.44477e-31	23	18
345	4	6:33816452:A:G	rs9368779	6	33816452	1.48628e-13	2	2
346	4	6:33816933:C:T	rs9469615	6	33816933	9.14071e-09	2	2
347	4	6:33817195:A:G	rs73414124	6	33817195	2.49402e-11	1	1
348	4	6:33817796:G:T	rs10081055	6	33817796	1.8706e-09	1	1
349	4	6:33818725:A:G	rs183661661	6	33818725	4.30824e-14	1	1
350	4	6:33819582:A:G	rs11753213	6	33819582	1.72544e-42	2	2
351	4	6:33821122:A:G	rs9296099	6	33821122	1.08843e-13	2	2
352	4	6:33822448:C:T	rs62397630	6	33822448	2.71456e-17	1	1
353	4	6:33826590:C:T	rs4713697	6	33826590	2.311e-12	12	12
354	4	6:33827364:A:G	rs12214637	6	33827364	1.80551e-13	4	3
355	4	6:33831505:G:T	rs185824757	6	33831505	1.15478e-16	2	2
356	4	6:33832916:A:G	rs3998108	6	33832916	1.05487e-13	5	4
357	4	6:33833963:C:T	rs1324580	6	33833963	1.07778e-09	1	1
358	4	6:33836691:A:G	rs4713704	6	33836691	6.45506e-24	11	11
359	4	6:33838209:A:G	rs62397635	6	33838209	4.56268e-10	2	1
360	4	6:33846235:A:C	rs76953732	6	33846235	1.50418e-15	7	5
361	4	6:33849073:C:G	rs12209273	6	33849073	1.3555e-09	2	1
362	4	6:33851746:C:T	rs7767496	6	33851746	5.10623e-14	25	24
363	4	6:33852504:C:T	rs744689	6	33852504	9.85145e-15	13	9
364	4	6:33856617:C:T	rs190732321	6	33856617	4.33471e-09	1	1
365	4	6:33861881:A:C	rs73418523	6	33861881	2.09846e-11	1	1
366	4	6:33864137:C:G	rs6903171	6	33864137	5.21675e-49	1	1
367	4	6:33869568:A:G	rs55767234	6	33869568	6.24166e-15	1	1
368	4	6:33894510:C:T	rs62399313	6	33894510	4.72063e-17	3	3
369	4	6:33895406:C:T	rs78117618	6	33895406	8.56052e-12	3	3
370	4	6:33896526:A:G	rs62399315	6	33896526	5.32844e-20	1	1
371	4	6:33896859:A:G	rs56286921	6	33896859	1.15462e-10	1	1
372	4	6:33898869:A:G	rs4711369	6	33898869	4.63404e-09	3	3
373	4	6:33901146:A:G	rs6902545	6	33901146	1.74824e-13	12	12
374	4	6:33901255:C:T	rs2477239	6	33901255	3.41052e-10	1	1
375	4	6:33904869:A:T	rs12204020	6	33904869	2.14388e-17	3	3
376	4	6:33915132:C:T	rs151121001	6	33915132	1.79308e-25	2	2
377	4	6:33916313:A:C	rs2499743	6	33916313	5.49035e-16	1	1
378	4	6:33918563:C:T	rs2495962	6	33918563	1.59993e-13	30	27
379	4	6:33921970:A:C	rs147791594	6	33921970	4.17109e-08	2	2
380	4	6:33928435:C:T	rs9380392	6	33928435	3.14051e-15	26	25
381	4	6:33930736:A:G	rs73402425	6	33930736	4.55512e-11	5	4
382	4	6:33932442:A:G	rs2495972	6	33932442	3.05492e-13	1	1
383	4	6:33933375:A:G	rs146219611	6	33933375	3.58517e-09	10	10
384	4	6:33933481:A:G	rs62399336	6	33933481	6.87591e-09	2	1
385	4	6:33943782:A:G	rs114310352	6	33943782	7.36038e-14	1	1
386	4	6:33948077:A:G	rs57786715	6	33948077	5.86678e-16	9	7
387	4	6:33949833:C:T	rs189807979	6	33949833	6.30667e-35	3	3
388	4	6:33950382:A:T	rs2499764	6	33950382	4.3385e-08	3	3
389	4	6:33952946:A:G	rs114444048	6	33952946	8.74984e-30	1	1
390	4	6:33953514:A:G	rs141935215	6	33953514	1.43747e-20	2	1
391	4	6:33961092:C:T	rs114732441	6	33961092	9.37562e-11	1	1
392	4	6:33963501:A:G	rs2451370	6	33963501	4.35783e-09	2	2
393	4	6:33978448:A:G	rs192388860	6	33978448	1.51394e-09	1	1
394	4	6:34048526:C:G	rs1565364	6	34048526	4.70327e-13	8	8
395	4	6:34055883:C:T	rs2499709	6	34055883	6.43235e-09	2	2
396	4	6:34065982:A:G	rs12206652	6	34065982	1.29033e-11	7	5
397	4	6:34072162:C:T	rs140129189	6	34072162	9.25401e-09	2	1
398	4	6:34072788:A:G	rs2499715	6	34072788	1.30548e-10	7	6
399	4	6:34074463:A:G	rs1109654	6	34074463	1.04064e-11	45	36
400	4	6:34094343:A:G	rs74928523	6	34094343	4.40981e-10	4	3
401	4	6:34113678:A:C	rs11753307	6	34113678	5.66278e-09	15	12
402	4	6:34154960:C:T	rs111987589	6	34154960	4.91394e-10	14	8
403	4	6:34159419:C:T	rs6457762	6	34159419	9.58937e-09	4	2
404	4	6:34183359:A:ACT	rs566240655	6	34183359	7.23103e-21	1	1
405	4	6:34183838:G:T	rs190914397	6	34183838	3.6191e-24	5	3
406	4	6:34185964:A:T	rs9461964	6	34185964	1.81719e-12	1	1
407	4	6:34223443:A:G	rs61175078	6	34223443	3.60911e-12	37	23
408	4	6:34227935:C:T	rs2797966	6	34227935	7.59941e-10	39	27
409	4	6:34236429:A:G	rs9469761	6	34236429	1.29864e-09	53	38
410	4	6:34238946:C:T	rs13207853	6	34238946	1.6819e-17	28	21
411	4	6:34243989:A:G	rs112945592	6	34243989	3.09457e-11	171	143
412	4	6:34262438:C:G	rs146696797	6	34262438	4.00857e-10	1	1
413	4	6:34357985:C:T	rs559971855	6	34357985	5.52841e-23	2	1
414	4	6:34374329:C:T	rs568791947	6	34374329	5.7161e-24	1	1
415	4	6:34393016:C:T	rs115481077	6	34393016	1.87845e-23	1	1
416	4	6:34403275:A:C	rs185658283	6	34403275	1.98747e-20	1	1
417	4	6:34406260:G:T	rs7741127	6	34406260	1.04725e-09	196	158
418	4	6:34414027:G:T	rs4532437	6	34414027	5.14695e-10	20	14
419	4	6:34444100:C:T	rs9394227	6	34444100	8.10513e-10	5	3
420	4	6:34444536:C:T	rs9366858	6	34444536	3.86848e-10	5	4
421	4	6:34447026:T:TA	rs151070233	6	34447026	1.38931e-12	7	5
422	4	6:34449966:C:T	rs9394228	6	34449966	3.94421e-09	8	7
423	4	6:34466541:C:T	rs4713801	6	34466541	7.12377e-09	29	26
424	4	6:34617263:C:T	rs184185494	6	34617263	2.55235e-10	3	3
425	4	6:34771353:C:T	rs534132507	6	34771353	1.378e-09	11	1
426	4	6:34975590:C:T	rs77632414	6	34975590	3.43352e-10	4	4
427	4	6:35046536:A:G	rs184181900	6	35046536	4.68608e-08	12	1
428	4	6:35276585:G:T	rs548273663	6	35276585	1.32492e-09	1	1
429	4	6:35956213:C:T	rs554240704	6	35956213	3.21366e-11	1	1
430	4	6:36491521:C:T	rs180760653	6	36491521	2.78388e-08	7	5
431	5	6:38243894:G:T	rs556365469	6	38243894	4.78278e-09	8	4
432	5	6:38717838:G:GA	rs527309950	6	38717838	2.55753e-08	1	1
433	6	11:2130928:C:G	rs72851024	11	2130928	2.5803e-09	2	2
434	6	11:2155876:C:T	rs3213229	11	2155876	2.13255e-13	2	2
435	6	11:2158934:C:G	rs147842989	11	2158934	9.18015e-09	4	2
436	6	11:2161858:A:G	rs3741212	11	2161858	1.22546e-26	2	2
437	6	11:2163110:G:T	rs4244808	11	2163110	2.04353e-08	7	7
438	6	11:2165576:A:G	rs35506085	11	2165576	4.24346e-09	6	5
439	6	11:2167850:C:T	rs17885785	11	2167850	7.49549e-29	12	12
440	6	11:2170143:A:G	rs1004446	11	2170143	1.15798e-11	7	3
441	6	11:2173447:G:T	rs7924316	11	2173447	8.23569e-11	3	3
442	6	11:2176852:C:G	rs11602347	11	2176852	3.22872e-10	1	1
443	6	11:2181338:A:G	rs3842749	11	2181338	1.21913e-09	3	3
444	6	11:2182224:A:T	rs689	11	2182224	1.45077e-47	11	11
445	6	11:2187482:C:G	rs4072826	11	2187482	1.26212e-19	9	8
446	6	11:2190951:C:T	rs6356	11	2190951	8.28705e-14	2	2
447	6	11:2194357:A:G	rs145735836	11	2194357	5.39374e-09	1	1
448	6	11:2196424:C:T	rs4930045	11	2196424	1.14578e-16	18	18
449	6	11:2199686:A:G	rs146569428	11	2199686	1.49176e-14	33	26
450	6	11:2201338:C:T	rs11564709	11	2201338	8.94602e-10	1	1
451	6	11:2204288:G:T	rs11043007	11	2204288	1.46801e-09	26	14
452	6	11:2215089:A:G	rs7107784	11	2215089	1.4312e-20	61	42
453	6	11:2222002:C:T	rs76275158	11	2222002	1.35126e-08	8	8
454	6	11:2222271:A:G	rs72853956	11	2222271	1.66878e-11	1	1
455	6	11:2224664:A:G	rs72853963	11	2224664	2.45172e-08	60	51
456	6	11:2229645:G:T	rs10840588	11	2229645	3.0595e-10	36	32
457	7	12:56389293:C:T	rs705700	12	56389293	1.41329e-08	54	36
458	7	12:56480648:A:G	rs705696	12	56480648	4.82814e-08	52	36
459	8	12:111715197:C:T	rs1265565	12	111715197	1.99246e-08	2	1
460	8	12:112007756:C:T	rs653178	12	112007756	5.20715e-10	32	20
461	9	22:30592487:C:G	rs713875	22	30592487	4.81105e-08	32	22
