# Supplementary material for: Alzheimer’s disease as a causal risk factor for diabetic retinopathy: a Mendelian randomization study
Source: Front Endocrinol (Lausanne). 2024 Apr 18;15:1340608. doi: 10.3389/fendo.2024.1340608 (PMC11064697; doi:10.3389/fendo.2024.1340608)
Supplement: Supplementary file 1 [file DataSheet_1.zip › Supplementary Material Table S7.xlsx]

## Sheet: Genomic risk loci
Genomic risk loci for NPDR
GenomicLocus	uniqID	rsID	chr	pos	p	start	end	nSNPs	nGWASSNPs	nIndSigSNPs	IndSigSNPs	nLeadSNPs	LeadSNPs
1	1:114377568:A:G	rs2476601	1	114377568	1.20921e-32	113755018	114676391	357	261	19	rs11811451;rs12734262;rs61820062;rs183740277;rs61817618;rs181008050;rs56175143;rs115606678;rs151065194;rs2476601;rs11102694;rs7523862;rs1230666;rs1230637;rs3789598;rs2636008;rs1217390;rs114243257;rs684231	6	rs11811451;rs183740277;rs2476601;rs1217390;rs114243257;rs684231
2	6:28148718:A:G	rs181861261	6	28148718	2.23924e-43	23677396	29608694	4417	3628	155	rs12661981;rs535471566;rs531493481;rs149226627;rs144205087;rs148028610;rs181110146;rs191130670;rs201543396;rs145975979;rs139085505;rs6921589;rs1417998;rs9467711;rs34569761;rs9467508;rs9295663;rs2096386;rs1165190;rs7746502;rs34091450;rs11751616;rs201317853;rs116019440;rs114977226;rs182978189;rs198823;rs74878656;rs111568057;rs17539358;rs111718978;rs74360482;rs11753487;rs11758089;rs1977200;rs1132239…	43	rs12661981;rs535471566;rs531493481;rs148028610;rs181110146;rs139085505;rs6921589;rs9295663;rs2096386;rs11751616;rs201317853;rs198823;rs74878656;rs11753487;rs9104;rs188751974;rs537005687;rs35212793;rs563429358;rs112328672;rs62403863;rs6456793;rs149202234;rs187492529;rs1873212;rs139153434;rs181861261;rs777321195;rs6920512;rs191638890;rs3129138;rs186048279;rs189719894;rs1419636;rs16894836;rs62408569…
3	6:33355518:C:T	rs115337486	6	33355518	1.03968e-72	33172306	35044744	816	666	117	rs202140618;rs144155310;rs189853531;rs62398944;rs62405743;rs115806028;rs143233688;rs34434446;rs114542428;rs145325967;rs114818703;rs78847102;rs7767294;rs73418523;rs79605582;rs9277947;rs9277949;rs66944316;rs113196564;rs55844831;rs28892580;rs567189355;rs574565281;rs3130100;rs3116713;rs11873;rs200503626;rs190357925;rs115337486;rs11756541;rs72880536;rs62399315;rs141935215;rs190914397;rs385251;rs210130…	41	rs202140618;rs62405743;rs34434446;rs9277947;rs9277949;rs567189355;rs3130100;rs11873;rs200503626;rs190357925;rs115337486;rs385251;rs13195171;rs407415;rs422652;rs2077163;rs529858185;rs10947433;rs3806109;rs9368778;rs2209345;rs183661661;rs11753213;rs62397630;rs4713704;rs12209273;rs9469623;rs6903171;rs55767234;rs62399313;rs2477239;rs12204020;rs2499743;rs73402425;rs189807979;rs114732441;rs192388860;rs1…
4	6:35956213:C:T	rs554240704	6	35956213	4.89768e-09	35956213	35956213	1	1	1	rs554240704	1	rs554240704
5	11:2182224:A:T	rs689	11	2182224	4.68598e-33	2130620	2234169	140	114	14	rs689;rs4072826;rs6356;rs4930045;rs146569428;rs11564709;rs7129293;rs3213229;rs3741212;rs17885785;rs3741211;rs7924316;rs11602347;rs72853956	2	rs689;rs72853956
6	12:111973358:A:G	rs597808	12	111973358	2.32049e-08	111826477	112906415	32	20	1	rs597808	1	rs597808

## Sheet:  Lead SNPs
Lead SNPs for NPDR
No	GenomicLocus	uniqID	rsID	chr	pos	p	nIndSigSNPs	IndSigSNPs
1	1	1:113816931:C:T	rs11811451	1	113816931	9.12851e-12	3	rs11811451;rs12734262;rs61820062
2	1	1:114247719:C:T	rs183740277	1	114247719	7.03558e-17	7	rs183740277;rs61817618;rs181008050;rs56175143;rs12734262;rs115606678;rs151065194
3	1	1:114377568:A:G	rs2476601	1	114377568	1.20921e-32	8	rs2476601;rs11102694;rs7523862;rs1230666;rs1230637;rs3789598;rs2636008;rs61817618
4	1	1:114451307:C:T	rs1217390	1	114451307	2.48393e-08	5	rs1217390;rs3789598;rs2636008;rs11102694;rs7523862
5	1	1:114551327:C:T	rs114243257	1	114551327	9.64295e-10	2	rs114243257;rs181008050
6	1	1:114676391:A:G	rs684231	1	114676391	4.73511e-08	1	rs684231
7	2	6:24439364:C:G	rs12661981	6	24439364	2.40209e-10	1	rs12661981
8	2	6:24620165:A:G	rs535471566	6	24620165	1.93508e-11	1	rs535471566
9	2	6:24646706:A:C	rs531493481	6	24646706	1.93999e-14	3	rs531493481;rs149226627;rs144205087
10	2	6:25170291:C:T	rs148028610	6	25170291	3.2107e-08	1	rs148028610
11	2	6:25352132:A:G	rs181110146	6	25352132	1.90112e-10	4	rs181110146;rs191130670;rs201543396;rs145975979
12	2	6:25362472:C:CCTCA	rs139085505	6	25362472	4.22493e-08	1	rs139085505
13	2	6:25422369:A:C	rs6921589	6	25422369	7.14628e-10	5	rs6921589;rs1417998;rs9467711;rs34569761;rs9467508
14	2	6:25486800:C:T	rs9295663	6	25486800	9.49074e-13	2	rs9295663;rs9467508
15	2	6:25787817:A:G	rs2096386	6	25787817	2.73401e-12	4	rs2096386;rs1165190;rs7746502;rs34091450
16	2	6:25840450:A:G	rs11751616	6	25840450	2.68053e-09	1	rs11751616
17	2	6:25935370:T:TA	rs201317853	6	25935370	3.94548e-13	4	rs201317853;rs116019440;rs114977226;rs182978189
18	2	6:26122933:G:T	rs198823	6	26122933	8.17881e-09	1	rs198823
19	2	6:26264671:A:G	rs74878656	6	26264671	1.25343e-12	5	rs74878656;rs111568057;rs17539358;rs111718978;rs74360482
20	2	6:26341314:C:T	rs11753487	6	26341314	3.31589e-14	4	rs11753487;rs11758089;rs1977200;rs113223941
21	2	6:26378149:A:G	rs9104	6	26378149	3.83796e-11	6	rs9104;rs2273193;rs12215532;rs10456047;rs77094841;rs6914931
22	2	6:26671194:A:T	rs188751974	6	26671194	2.1208e-12	6	rs188751974;rs185401618;rs144536316;rs182978189;rs116019440;rs114977226
23	2	6:26971952:C:T	rs537005687	6	26971952	5.9197e-41	8	rs537005687;rs185401618;rs190944999;rs533040512;rs201543396;rs145975979;rs199868143;rs536344530
24	2	6:26998693:C:T	rs35212793	6	26998693	4.13048e-12	11	rs35212793;rs10807029;rs9468186;rs13217620;rs9468204;rs200974;rs149974;rs1417998;rs9467711;rs34569761;rs1977200
25	2	6:27022724:C:T	rs563429358	6	27022724	1.4471e-42	6	rs563429358;rs190944999;rs533040512;rs145975979;rs199868143;rs536344530
26	2	6:27346088:C:G	rs112328672	6	27346088	1.89147e-23	6	rs112328672;rs113469268;rs200268601;rs111568057;rs17539358;rs111718978
27	2	6:27429955:A:G	rs62403863	6	27429955	4.87102e-09	1	rs62403863
28	2	6:27455138:A:G	rs6456793	6	27455138	1.41645e-12	4	rs6456793;rs7748123;rs200499;rs77094841
29	2	6:27547586:C:CT	rs149202234	6	27547586	2.27929e-25	18	rs149202234;rs10807029;rs5875146;rs9366694;rs9468186;rs9468204;rs200974;rs6908688;rs151313790;rs17767294;rs1225591;rs1150696;rs41269287;rs2079705;rs2531811;rs2531817;rs144536316;rs9468153
30	2	6:27722818:C:T	rs187492529	6	27722818	2.39056e-18	4	rs187492529;rs147355777;rs144536316;rs567930859
31	2	6:27869631:C:T	rs1873212	6	27869631	2.00692e-08	5	rs1873212;rs149974;rs1225591;rs9468153;rs9468204
32	2	6:27907839:C:T	rs139153434	6	27907839	1.30659e-08	5	rs139153434;rs189253351;rs183531928;rs546143574;rs148188836
33	2	6:28148718:A:G	rs181861261	6	28148718	2.23924e-43	4	rs181861261;rs183607257;rs190944999;rs533040512
34	2	6:28168886:C:CTAGA	rs777321195	6	28168886	2.64484e-14	2	rs777321195;rs9468350
35	2	6:28247221:A:G	rs6920512	6	28247221	1.7636e-17	4	rs6920512;rs12196488;rs7748123;rs200499
36	2	6:28286640:A:G	rs191638890	6	28286640	4.33012e-37	4	rs191638890;rs183607257;rs533040512;rs564782870
37	2	6:29130282:A:G	rs3129138	6	29130282	7.04206e-28	31	rs3129138;rs115340779;rs760804;rs7738811;rs4713210;rs7754402;rs7772982;rs9257802;rs34843450;rs3094551;rs379157;rs2021078;rs1233478;rs1233393;rs1225591;rs1150696;rs2079705;rs2531811;rs6925714;rs16894189;rs2394122;rs1233597;rs1233613;rs67829526;rs58958115;rs6456880;rs41316633;rs6456888;rs3129789;rs6919344;rs41317563
38	2	6:29155818:A:C	rs186048279	6	29155818	3.21855e-09	2	rs186048279;rs189253351
39	2	6:29264572:A:G	rs189719894	6	29264572	8.70162e-14	3	rs189719894;rs28986287;rs114536520
40	2	6:29355702:A:G	rs1419636	6	29355702	1.98609e-11	12	rs1419636;rs379157;rs1233478;rs9468541;rs1233393;rs1233613;rs3129789;rs6919344;rs9257802;rs3094551;rs3094549;rs3094548
41	2	6:29361707:G:T	rs16894836	6	29361707	2.90978e-08	5	rs16894836;rs734962;rs28986287;rs114536520;rs379157
42	2	6:29373829:C:T	rs62408569	6	29373829	1.52602e-10	4	rs62408569;rs362518;rs6900577;rs1233374
43	2	6:29392972:C:T	rs2746148	6	29392972	6.01589e-13	4	rs2746148;rs28986293;rs112092209;rs12196488
44	2	6:29522565:C:T	rs149671165	6	29522565	4.04297e-35	5	rs149671165;rs114366264;rs138108683;rs183607257;rs530708592
45	2	6:29535190:C:T	rs411666	6	29535190	3.64167e-17	9	rs411666;rs114366264;rs1233386;rs9257158;rs115340779;rs7738811;rs7772982;rs3094549;rs3130856
46	2	6:29550934:C:T	rs28986301	6	29550934	2.2741e-10	6	rs28986301;rs362518;rs6900577;rs3130856;rs41317798;rs28986293
47	2	6:29551333:C:T	rs2023497	6	29551333	3.40408e-16	6	rs2023497;rs3129789;rs3094548;rs734962;rs3130856;rs28986293
48	2	6:29565889:A:G	rs35532419	6	29565889	7.4114e-28	11	rs35532419;rs111993990;rs41316633;rs41317547;rs41317563;rs34843450;rs1233478;rs9468541;rs41317794;rs41317798;rs1233386
49	2	6:29602936:C:T	rs3130248	6	29602936	4.05229e-20	5	rs3130248;rs28986293;rs1233386;rs362518;rs6900577
50	3	6:33172705:C:G	rs202140618	6	33172705	1.59956e-20	4	rs202140618;rs144155310;rs189853531;rs62398944
51	3	6:33191495:C:T	rs62405743	6	33191495	1.692e-38	3	rs62405743;rs115806028;rs143233688
52	3	6:33196570:A:G	rs34434446	6	33196570	1.18005e-22	8	rs34434446;rs114542428;rs145325967;rs114818703;rs78847102;rs7767294;rs73418523;rs79605582
53	3	6:33197571:C:T	rs9277947	6	33197571	8.38475e-10	1	rs9277947
54	3	6:33198260:A:G	rs9277949	6	33198260	3.27567e-17	5	rs9277949;rs66944316;rs113196564;rs55844831;rs28892580
55	3	6:33253450:A:G	rs567189355	6	33253450	8.95571e-11	2	rs567189355;rs574565281
56	3	6:33283766:C:T	rs3130100	6	33283766	3.81856e-12	2	rs3130100;rs3116713
57	3	6:33286825:A:G	rs11873	6	33286825	7.87372e-10	3	rs11873;rs144155310;rs189853531
58	3	6:33289738:A:G	rs200503626	6	33289738	1.75999e-08	1	rs200503626
59	3	6:33295060:A:G	rs190357925	6	33295060	4.49821e-09	1	rs190357925
60	3	6:33355518:C:T	rs115337486	6	33355518	1.03968e-72	10	rs115337486;rs113196564;rs55844831;rs11756541;rs72880536;rs62399315;rs141935215;rs190914397;rs28892580;rs66944316
61	3	6:33500853:A:G	rs385251	6	33500853	6.0381e-19	9	rs385251;rs210130;rs394199;rs375555;rs210213;rs210214;rs9469532;rs12663370;rs72880049
62	3	6:33558751:A:G	rs13195171	6	33558751	2.17576e-10	8	rs13195171;rs13192436;rs9469532;rs9394159;rs115806028;rs549888;rs394199;rs430655
63	3	6:33579216:A:G	rs407415	6	33579216	4.47404e-44	16	rs407415;rs13192436;rs9469532;rs12663370;rs34116473;rs7753658;rs2274198;rs9469556;rs72880049;rs210199;rs549888;rs394199;rs430655;rs375555;rs210213;rs210214
64	3	6:33579448:A:T	rs422652	6	33579448	2.38122e-21	11	rs422652;rs79995243;rs13192436;rs186065541;rs3116713;rs7750412;rs210135;rs396746;rs430655;rs210213;rs210124
65	3	6:33636907:C:T	rs2077163	6	33636907	8.45863e-16	9	rs2077163;rs2274198;rs394199;rs210213;rs210214;rs9469532;rs34116473;rs7753658;rs9394159
66	3	6:33656941:C:T	rs529858185	6	33656941	1.12285e-10	1	rs529858185
67	3	6:33689629:A:G	rs10947433	6	33689629	1.1317e-10	4	rs10947433;rs3828783;rs2296329;rs2281916
68	3	6:33770370:G:T	rs3806109	6	33770370	6.04408e-10	9	rs3806109;rs1969844;rs9461913;rs12663370;rs11756541;rs2274198;rs9469556;rs72880536;rs3828783
69	3	6:33808094:A:T	rs9368778	6	33808094	3.31665e-15	1	rs9368778
70	3	6:33815924:A:G	rs2209345	6	33815924	2.45867e-21	6	rs2209345;rs9368779;rs2296329;rs3828783;rs9461913;rs151098136
71	3	6:33818725:A:G	rs183661661	6	33818725	5.1054e-10	1	rs183661661
72	3	6:33819582:A:G	rs11753213	6	33819582	6.7733e-27	7	rs11753213;rs9296099;rs4713697;rs12214637;rs3998108;rs151098136;rs9368779
73	3	6:33822448:C:T	rs62397630	6	33822448	2.64576e-10	2	rs62397630;rs76953732
74	3	6:33836691:A:G	rs4713704	6	33836691	2.73212e-19	4	rs4713704;rs9368779;rs4713697;rs3998108
75	3	6:33849073:C:G	rs12209273	6	33849073	9.37022e-09	3	rs12209273;rs9296099;rs12214637
76	3	6:33862633:A:G	rs9469623	6	33862633	1.99434e-12	1	rs9469623
77	3	6:33864137:C:G	rs6903171	6	33864137	2.6804e-35	8	rs6903171;rs79605582;rs114818703;rs78847102;rs185824757;rs76953732;rs7767294;rs73418523
78	3	6:33869568:A:G	rs55767234	6	33869568	1.48868e-13	4	rs55767234;rs56286921;rs114310352;rs186065541
79	3	6:33894510:C:T	rs62399313	6	33894510	5.49667e-13	4	rs62399313;rs62399315;rs6902545;rs141935215
80	3	6:33901255:C:T	rs2477239	6	33901255	1.40114e-10	4	rs2477239;rs56286921;rs4711369;rs6902545
81	3	6:33904869:A:T	rs12204020	6	33904869	4.25305e-13	4	rs12204020;rs2495962;rs9380392;rs6911089
82	3	6:33916313:A:C	rs2499743	6	33916313	2.91743e-12	4	rs2499743;rs2495962;rs9380392;rs2495972
83	3	6:33930736:A:G	rs73402425	6	33930736	3.67849e-08	7	rs73402425;rs145325967;rs114818703;rs78847102;rs7767294;rs73418523;rs79605582
84	3	6:33949833:C:T	rs189807979	6	33949833	7.58927e-22	9	rs189807979;rs114444048;rs566240655;rs190914397;rs559971855;rs568791947;rs115481077;rs185658283;rs151121001
85	3	6:33961092:C:T	rs114732441	6	33961092	3.23363e-08	1	rs114732441
86	3	6:33978448:A:G	rs192388860	6	33978448	2.26324e-10	1	rs192388860
87	3	6:33985383:G:T	rs140473543	6	33985383	2.78965e-08	1	rs140473543
88	3	6:34048526:C:G	rs1565364	6	34048526	2.60639e-09	1	rs1565364
89	3	6:34238946:C:T	rs13207853	6	34238946	4.07005e-11	2	rs13207853;rs146696797
90	3	6:34447026:T:TA	rs151070233	6	34447026	5.71874e-11	3	rs151070233;rs77632414;rs146696797
91	4	6:35956213:C:T	rs554240704	6	35956213	4.89768e-09	1	rs554240704
92	5	11:2182224:A:T	rs689	11	2182224	4.68598e-33	13	rs689;rs4072826;rs6356;rs4930045;rs146569428;rs11564709;rs7129293;rs3213229;rs3741212;rs17885785;rs3741211;rs7924316;rs11602347
93	5	11:2222271:A:G	rs72853956	11	2222271	5.05999e-09	4	rs72853956;rs3213229;rs146569428;rs11564709
94	6	12:111973358:A:G	rs597808	12	111973358	2.32049e-08	1	rs597808

## Sheet: Independent significant SNPs
Independent significant SNPs for NPDR
No	GenomicLocus	uniqID	rsID	chr	pos	p	nSNPs	nGWASSNPs
1	1	1:113759855:C:T	rs12734262	1	113759855	7.7614e-10	30	22
2	1	1:113766765:C:T	rs61820062	1	113766765	4.62179e-08	2	2
3	1	1:113816931:C:T	rs11811451	1	113816931	9.12851e-12	5	4
4	1	1:113869209:A:G	rs115606678	1	113869209	2.95189e-11	1	1
5	1	1:114054926:C:T	rs151065194	1	114054926	1.55826e-10	1	1
6	1	1:114173410:A:G	rs1230666	1	114173410	2.71019e-29	1	1
7	1	1:114247719:C:T	rs183740277	1	114247719	7.03558e-17	6	6
8	1	1:114271423:C:T	rs1230637	1	114271423	6.30667e-11	226	164
9	1	1:114318727:A:C	rs3789598	1	114318727	4.39258e-10	50	36
10	1	1:114325914:A:G	rs2636008	1	114325914	2.56844e-10	12	9
11	1	1:114335788:C:T	rs61817618	1	114335788	4.79071e-24	1	1
12	1	1:114377568:A:G	rs2476601	1	114377568	1.20921e-32	2	2
13	1	1:114426001:A:G	rs11102694	1	114426001	6.61455e-13	9	6
14	1	1:114443419:A:G	rs7523862	1	114443419	9.21213e-09	18	12
15	1	1:114451307:C:T	rs1217390	1	114451307	2.48393e-08	1	1
16	1	1:114551327:C:T	rs114243257	1	114551327	9.64295e-10	1	1
17	1	1:114580682:A:T	rs181008050	1	114580682	1.54206e-12	2	1
18	1	1:114599755:A:G	rs56175143	1	114599755	6.54636e-13	1	1
19	1	1:114676391:A:G	rs684231	1	114676391	4.73511e-08	2	1
20	2	6:24439364:C:G	rs12661981	6	24439364	2.40209e-10	16	9
21	2	6:24457580:A:G	rs149226627	6	24457580	1.3366e-13	1	1
22	2	6:24589671:C:G	rs144205087	6	24589671	3.03173e-10	1	1
23	2	6:24620165:A:G	rs535471566	6	24620165	1.93508e-11	2	1
24	2	6:24646706:A:C	rs531493481	6	24646706	1.93999e-14	11	9
25	2	6:25170291:C:T	rs148028610	6	25170291	3.2107e-08	2	1
26	2	6:25352132:A:G	rs181110146	6	25352132	1.90112e-10	1	1
27	2	6:25362472:C:CCTCA	rs139085505	6	25362472	4.22493e-08	2	2
28	2	6:25421747:A:G	rs9467508	6	25421747	1.05735e-10	3	3
29	2	6:25422369:A:C	rs6921589	6	25422369	7.14628e-10	5	5
30	2	6:25486800:C:T	rs9295663	6	25486800	9.49074e-13	5	2
31	2	6:25512777:G:T	rs191130670	6	25512777	2.92294e-08	2	2
32	2	6:25718762:A:T	rs7746502	6	25718762	3.77285e-09	196	159
33	2	6:25755788:C:CA	rs34091450	6	25755788	2.51171e-08	6	5
34	2	6:25787817:A:G	rs2096386	6	25787817	2.73401e-12	38	31
35	2	6:25835565:A:T	rs182978189	6	25835565	4.33481e-08	6	6
36	2	6:25840450:A:G	rs11751616	6	25840450	2.68053e-09	2	2
37	2	6:25848019:A:G	rs1165190	6	25848019	3.94022e-10	70	60
38	2	6:25935370:T:TA	rs201317853	6	25935370	3.94548e-13	1	1
39	2	6:25973271:C:T	rs201543396	6	25973271	8.17147e-28	5	5
40	2	6:26061320:A:T	rs116019440	6	26061320	4.9136e-11	1	1
41	2	6:26065189:A:T	rs145975979	6	26065189	2.12618e-25	9	9
42	2	6:26122933:G:T	rs198823	6	26122933	8.17881e-09	51	37
43	2	6:26162019:A:T	rs1417998	6	26162019	7.61325e-09	5	4
44	2	6:26224098:A:G	rs74360482	6	26224098	1.98687e-08	2	2
45	2	6:26234605:G:GCTT	rs199868143	6	26234605	8.02602e-21	3	1
46	2	6:26264671:A:G	rs74878656	6	26264671	1.25343e-12	8	6
47	2	6:26322875:A:T	rs536344530	6	26322875	4.04669e-30	5	5
48	2	6:26332605:A:C	rs9467711	6	26332605	2.59119e-11	1	1
49	2	6:26334306:A:G	rs34569761	6	26334306	2.04692e-11	58	49
50	2	6:26341314:C:T	rs11753487	6	26341314	3.31589e-14	3	3
51	2	6:26346546:A:T	rs114977226	6	26346546	8.3946e-13	5	5
52	2	6:26350121:C:T	rs6914931	6	26350121	1.40404e-09	126	115
53	2	6:26374549:C:T	rs11758089	6	26374549	9.6917e-11	5	5
54	2	6:26377069:C:T	rs111568057	6	26377069	5.05708e-14	2	2
55	2	6:26378149:A:G	rs9104	6	26378149	3.83796e-11	58	53
56	2	6:26450771:C:T	rs17539358	6	26450771	1.2933e-16	15	11
57	2	6:26458525:C:G	rs2273193	6	26458525	9.54135e-09	9	8
58	2	6:26466392:A:G	rs1977200	6	26466392	6.68175e-10	3	3
59	2	6:26510993:A:G	rs12215532	6	26510993	8.1903e-11	16	12
60	2	6:26537813:A:G	rs10456047	6	26537813	2.58941e-10	60	48
61	2	6:26538543:A:C	rs113223941	6	26538543	1.2432e-08	23	19
62	2	6:26671194:A:T	rs188751974	6	26671194	2.1208e-12	2	1
63	2	6:26805041:A:G	rs147355777	6	26805041	1.98838e-16	1	1
64	2	6:26971952:C:T	rs537005687	6	26971952	5.9197e-41	4	3
65	2	6:26998693:C:T	rs35212793	6	26998693	4.13048e-12	238	189
66	2	6:27022724:C:T	rs563429358	6	27022724	1.4471e-42	5	1
67	2	6:27024336:A:C	rs185401618	6	27024336	2.22895e-24	1	1
68	2	6:27162514:A:G	rs111718978	6	27162514	1.93152e-15	14	12
69	2	6:27237549:G:T	rs77094841	6	27237549	1.81401e-09	21	16
70	2	6:27346088:C:G	rs112328672	6	27346088	1.89147e-23	23	20
71	2	6:27366448:C:T	rs190944999	6	27366448	3.94003e-31	1	1
72	2	6:27429955:A:G	rs62403863	6	27429955	4.87102e-09	3	3
73	2	6:27434094:A:G	rs144536316	6	27434094	3.11315e-15	13	10
74	2	6:27438692:A:T	rs183531928	6	27438692	1.96011e-08	2	2
75	2	6:27455138:A:G	rs6456793	6	27455138	1.41645e-12	211	180
76	2	6:27495121:A:G	rs9468153	6	27495121	6.76862e-17	3	2
77	2	6:27547586:C:CT	rs149202234	6	27547586	2.27929e-25	276	226
78	2	6:27573463:A:G	rs10807029	6	27573463	3.47456e-16	44	31
79	2	6:27580573:A:AT	rs5875146	6	27580573	3.75716e-09	4	3
80	2	6:27623511:A:G	rs9366694	6	27623511	6.7487e-10	9	6
81	2	6:27626631:A:G	rs9468186	6	27626631	3.47456e-19	11	8
82	2	6:27647154:A:C	rs567930859	6	27647154	4.40048e-18	7	3
83	2	6:27653120:C:T	rs13217620	6	27653120	2.46303e-08	330	259
84	2	6:27665312:C:T	rs113469268	6	27665312	7.7464e-19	7	7
85	2	6:27673784:C:CA	rs200268601	6	27673784	1.75126e-08	1	1
86	2	6:27676097:A:G	rs546143574	6	27676097	4.88405e-08	2	2
87	2	6:27688809:C:T	rs9468204	6	27688809	1.33352e-13	131	104
88	2	6:27688993:C:T	rs7748123	6	27688993	2.40602e-12	8	7
89	2	6:27722818:C:T	rs187492529	6	27722818	2.39056e-18	1	1
90	2	6:27745666:C:T	rs148188836	6	27745666	1.32654e-08	2	2
91	2	6:27792221:C:T	rs200499	6	27792221	9.19179e-14	23	20
92	2	6:27834884:C:CCTT	rs533040512	6	27834884	1.24308e-38	6	6
93	2	6:27855845:A:G	rs200974	6	27855845	7.65949e-21	80	63
94	2	6:27869631:C:T	rs1873212	6	27869631	2.00692e-08	16	13
95	2	6:27886051:A:G	rs6908688	6	27886051	1.33696e-08	156	126
96	2	6:27907839:C:T	rs139153434	6	27907839	1.30659e-08	27	23
97	2	6:27911215:A:C	rs151313790	6	27911215	7.76247e-13	5	4
98	2	6:27985096:C:T	rs149974	6	27985096	1.59489e-09	119	100
99	2	6:27993481:A:G	rs564782870	6	27993481	1.06365e-36	11	1
100	2	6:28054198:A:G	rs17767294	6	28054198	7.1499e-10	32	27
101	2	6:28148718:A:G	rs181861261	6	28148718	2.23924e-43	3	2
102	2	6:28148752:A:G	rs1225591	6	28148752	4.79733e-11	303	261
103	2	6:28168886:C:CTAGA	rs777321195	6	28168886	2.64484e-14	1	1
104	2	6:28175549:C:G	rs1150696	6	28175549	2.14067e-09	257	214
105	2	6:28213918:A:G	rs41269287	6	28213918	1.11558e-15	130	117
106	2	6:28247221:A:G	rs6920512	6	28247221	1.7636e-17	1	1
107	2	6:28286640:A:G	rs191638890	6	28286640	4.33012e-37	1	1
108	2	6:28319107:A:G	rs9468350	6	28319107	1.06064e-08	54	39
109	2	6:28323968:A:G	rs2079705	6	28323968	9.93345e-20	262	225
110	2	6:28423603:A:G	rs2531811	6	28423603	4.31122e-11	19	15
111	2	6:28448894:A:T	rs2531817	6	28448894	1.98381e-11	8	4
112	2	6:28606902:A:G	rs111993990	6	28606902	1.39027e-19	13	12
113	2	6:28629873:C:T	rs6925714	6	28629873	1.27773e-09	79	58
114	2	6:28641134:C:T	rs16894189	6	28641134	1.56711e-12	103	86
115	2	6:28658554:A:G	rs2394122	6	28658554	8.58223e-19	53	38
116	2	6:28728329:C:T	rs1233597	6	28728329	1.09673e-12	39	23
117	2	6:28736973:G:T	rs9257158	6	28736973	4.26776e-13	24	15
118	2	6:28738609:C:G	rs1233613	6	28738609	1.41938e-17	296	255
119	2	6:28781873:A:G	rs67829526	6	28781873	1.65848e-10	221	175
120	2	6:28797637:C:T	rs189253351	6	28797637	1.88856e-08	3	2
121	2	6:28831535:A:G	rs58958115	6	28831535	2.47748e-08	186	147
122	2	6:28920796:T:TAGA	rs138108683	6	28920796	3.12033e-13	9	9
123	2	6:28963248:G:T	rs6456880	6	28963248	9.78904e-09	322	268
124	2	6:28996651:G:T	rs41316633	6	28996651	7.79112e-17	9	7
125	2	6:29010803:A:C	rs6456888	6	29010803	8.94129e-17	51	49
126	2	6:29059962:C:T	rs3129789	6	29059962	2.65828e-14	5	5
127	2	6:29112223:A:G	rs41317547	6	29112223	1.31613e-24	10	9
128	2	6:29125105:A:G	rs183607257	6	29125105	2.21309e-39	3	3
129	2	6:29127687:A:G	rs6919344	6	29127687	1.29539e-19	440	383
130	2	6:29127839:A:G	rs41317563	6	29127839	7.35021e-17	202	167
131	2	6:29130282:A:G	rs3129138	6	29130282	7.04206e-28	13	9
132	2	6:29136425:A:T	rs12196488	6	29136425	2.01002e-12	18	16
133	2	6:29140538:A:C	rs115340779	6	29140538	3.76791e-12	117	109
134	2	6:29155818:A:C	rs186048279	6	29155818	3.21855e-09	24	20
135	2	6:29171039:C:T	rs760804	6	29171039	3.06196e-16	40	26
136	2	6:29238480:A:C	rs7738811	6	29238480	8.28362e-10	3	2
137	2	6:29264572:A:G	rs189719894	6	29264572	8.70162e-14	4	4
138	2	6:29325433:C:T	rs4713210	6	29325433	2.063e-12	190	153
139	2	6:29328834:C:T	rs7754402	6	29328834	1.9593e-12	4	4
140	2	6:29341007:C:T	rs7772982	6	29341007	2.7227e-22	6	5
141	2	6:29343355:C:T	rs9257802	6	29343355	1.79515e-18	1	1
142	2	6:29350266:A:G	rs34843450	6	29350266	7.92136e-14	9	9
143	2	6:29354799:A:G	rs3094551	6	29354799	1.42824e-25	46	41
144	2	6:29355148:A:C	rs3094549	6	29355148	1.21032e-11	1	1
145	2	6:29355202:C:G	rs3094548	6	29355202	1.17679e-14	2	2
146	2	6:29355702:A:G	rs1419636	6	29355702	1.98609e-11	2	2
147	2	6:29356587:A:G	rs379157	6	29356587	3.54732e-14	1	1
148	2	6:29361707:G:T	rs16894836	6	29361707	2.90978e-08	1	1
149	2	6:29373829:C:T	rs62408569	6	29373829	1.52602e-10	16	13
150	2	6:29392972:C:T	rs2746148	6	29392972	6.01589e-13	7	7
151	2	6:29412968:A:G	rs2021078	6	29412968	9.6984e-13	4	4
152	2	6:29474824:G:T	rs734962	6	29474824	6.4121e-11	28	25
153	2	6:29477821:G:T	rs1233478	6	29477821	5.61306e-22	1	1
154	2	6:29485879:C:T	rs28986287	6	29485879	1.75626e-09	5	5
155	2	6:29487535:A:G	rs9468541	6	29487535	4.92606e-11	1	1
156	2	6:29510305:C:G	rs530708592	6	29510305	8.3253e-30	2	2
157	2	6:29512328:C:T	rs3130856	6	29512328	5.16654e-11	6	5
158	2	6:29513121:G:T	rs41317794	6	29513121	1.75792e-27	1	1
159	2	6:29514923:A:G	rs41317798	6	29514923	4.53513e-09	1	1
160	2	6:29522565:C:T	rs149671165	6	29522565	4.04297e-35	2	2
161	2	6:29535190:C:T	rs411666	6	29535190	3.64167e-17	11	11
162	2	6:29539068:C:G	rs114366264	6	29539068	4.89666e-16	1	1
163	2	6:29540092:C:T	rs28986293	6	29540092	3.18471e-10	11	10
164	2	6:29549653:C:G	rs1233393	6	29549653	4.53002e-13	282	236
165	2	6:29550934:C:T	rs28986301	6	29550934	2.2741e-10	43	36
166	2	6:29551333:C:T	rs2023497	6	29551333	3.40408e-16	10	7
167	2	6:29558190:C:T	rs1233386	6	29558190	2.03892e-26	19	13
168	2	6:29565889:A:G	rs35532419	6	29565889	7.4114e-28	19	17
169	2	6:29567638:C:T	rs362518	6	29567638	3.97741e-12	17	11
170	2	6:29584448:C:T	rs114536520	6	29584448	2.4322e-11	3	3
171	2	6:29588241:C:T	rs6900577	6	29588241	9.23507e-10	67	55
172	2	6:29592532:A:C	rs112092209	6	29592532	4.07465e-10	19	17
173	2	6:29602936:C:T	rs3130248	6	29602936	4.05229e-20	1	1
174	2	6:29608694:C:T	rs1233374	6	29608694	2.44371e-09	60	51
175	3	6:33172705:C:G	rs202140618	6	33172705	1.59956e-20	3	3
176	3	6:33188223:G:T	rs28892580	6	33188223	7.04044e-49	1	1
177	3	6:33191495:C:T	rs62405743	6	33191495	1.692e-38	7	7
178	3	6:33196570:A:G	rs34434446	6	33196570	1.18005e-22	12	8
179	3	6:33197571:C:T	rs9277947	6	33197571	8.38475e-10	4	3
180	3	6:33198260:A:G	rs9277949	6	33198260	3.27567e-17	1	1
181	3	6:33198969:C:T	rs66944316	6	33198969	1.58964e-44	3	3
182	3	6:33200889:C:G	rs115806028	6	33200889	1.20921e-23	3	2
183	3	6:33253450:A:G	rs567189355	6	33253450	8.95571e-11	4	3
184	3	6:33283766:C:T	rs3130100	6	33283766	3.81856e-12	59	36
185	3	6:33286825:A:G	rs11873	6	33286825	7.87372e-10	6	4
186	3	6:33289738:A:G	rs200503626	6	33289738	1.75999e-08	1	1
187	3	6:33290953:A:C	rs144155310	6	33290953	8.85116e-18	1	1
188	3	6:33295060:A:G	rs190357925	6	33295060	4.49821e-09	11	10
189	3	6:33299511:A:C	rs189853531	6	33299511	8.85727e-18	2	2
190	3	6:33328853:A:C	rs143233688	6	33328853	1.61994e-20	2	1
191	3	6:33355518:C:T	rs115337486	6	33355518	1.03968e-72	9	8
192	3	6:33361474:C:T	rs574565281	6	33361474	1.48785e-10	1	1
193	3	6:33365724:A:G	rs114542428	6	33365724	4.93151e-10	1	1
194	3	6:33382288:A:G	rs3116713	6	33382288	4.67272e-09	40	30
195	3	6:33432672:A:G	rs113196564	6	33432672	6.43132e-56	5	5
196	3	6:33459368:A:G	rs7750412	6	33459368	1.07379e-10	1	1
197	3	6:33492839:A:G	rs72880049	6	33492839	8.47423e-25	1	1
198	3	6:33500853:A:G	rs385251	6	33500853	6.0381e-19	2	1
199	3	6:33509023:A:C	rs210199	6	33509023	6.93426e-13	18	13
200	3	6:33533404:G:T	rs210130	6	33533404	6.72202e-14	13	10
201	3	6:33540692:A:T	rs210135	6	33540692	3.37761e-08	6	5
202	3	6:33552202:A:G	rs549888	6	33552202	3.48097e-14	8	8
203	3	6:33553580:C:T	rs394199	6	33553580	3.93269e-08	1	1
204	3	6:33557045:A:C	rs396746	6	33557045	6.75927e-14	6	4
205	3	6:33557225:A:G	rs430655	6	33557225	7.2144e-25	7	7
206	3	6:33557741:C:T	rs375555	6	33557741	1.90239e-37	18	16
207	3	6:33558751:A:G	rs13195171	6	33558751	2.17576e-10	9	7
208	3	6:33565017:A:G	rs55844831	6	33565017	2.37137e-53	3	2
209	3	6:33572159:A:C	rs210213	6	33572159	4.82725e-22	3	2
210	3	6:33572694:A:C	rs210214	6	33572694	2.88735e-39	13	8
211	3	6:33576501:C:T	rs210124	6	33576501	4.43609e-15	8	7
212	3	6:33579216:A:G	rs407415	6	33579216	4.47404e-44	13	13
213	3	6:33579448:A:T	rs422652	6	33579448	2.38122e-21	17	12
214	3	6:33590061:C:T	rs79995243	6	33590061	7.46827e-09	3	1
215	3	6:33599979:C:T	rs13192436	6	33599979	9.13482e-11	3	3
216	3	6:33601132:A:G	rs9469532	6	33601132	3.65511e-29	6	6
217	3	6:33607373:G:T	rs12663370	6	33607373	1.19454e-32	4	4
218	3	6:33611626:A:G	rs11756541	6	33611626	2.79995e-08	1	1
219	3	6:33611966:C:CAG	rs34116473	6	33611966	2.07587e-24	5	4
220	3	6:33614793:C:T	rs7753658	6	33614793	1.35145e-14	5	5
221	3	6:33615931:C:T	rs145325967	6	33615931	5.92284e-09	30	26
222	3	6:33618162:A:T	rs9394159	6	33618162	2.20024e-09	1	1
223	3	6:33636907:C:T	rs2077163	6	33636907	8.45863e-16	3	2
224	3	6:33638657:A:G	rs2274198	6	33638657	1.02676e-10	11	9
225	3	6:33648661:A:G	rs9469556	6	33648661	3.36047e-14	5	5
226	3	6:33649681:G:T	rs114818703	6	33649681	6.69638e-09	21	20
227	3	6:33650743:A:G	rs2296329	6	33650743	1.32678e-12	8	7
228	3	6:33655173:C:T	rs2281916	6	33655173	1.56906e-08	1	1
229	3	6:33656941:C:T	rs529858185	6	33656941	1.12285e-10	3	1
230	3	6:33689629:A:G	rs10947433	6	33689629	1.1317e-10	1	1
231	3	6:33694691:A:G	rs78847102	6	33694691	1.7963e-09	29	25
232	3	6:33702695:A:G	rs186065541	6	33702695	4.70544e-16	5	4
233	3	6:33733352:A:G	rs62398944	6	33733352	1.83527e-13	1	1
234	3	6:33752386:A:G	rs72880536	6	33752386	2.28455e-11	2	2
235	3	6:33767727:A:G	rs3828783	6	33767727	1.8412e-09	48	40
236	3	6:33770370:G:T	rs3806109	6	33770370	6.04408e-10	47	33
237	3	6:33784140:C:T	rs1969844	6	33784140	3.77129e-08	11	10
238	3	6:33796260:C:T	rs9461913	6	33796260	1.89474e-09	16	16
239	3	6:33800255:A:G	rs151098136	6	33800255	1.29086e-08	48	31
240	3	6:33808094:A:T	rs9368778	6	33808094	3.31665e-15	13	12
241	3	6:33815924:A:G	rs2209345	6	33815924	2.45867e-21	23	18
242	3	6:33816452:A:G	rs9368779	6	33816452	6.17504e-10	2	2
243	3	6:33818725:A:G	rs183661661	6	33818725	5.1054e-10	1	1
244	3	6:33819582:A:G	rs11753213	6	33819582	6.7733e-27	2	2
245	3	6:33821122:A:G	rs9296099	6	33821122	1.07711e-09	2	2
246	3	6:33822448:C:T	rs62397630	6	33822448	2.64576e-10	1	1
247	3	6:33826590:C:T	rs4713697	6	33826590	3.01439e-12	12	12
248	3	6:33827364:A:G	rs12214637	6	33827364	1.94267e-11	4	3
249	3	6:33831505:G:T	rs185824757	6	33831505	1.68811e-11	2	2
250	3	6:33832916:A:G	rs3998108	6	33832916	1.47605e-13	5	4
251	3	6:33836691:A:G	rs4713704	6	33836691	2.73212e-19	11	11
252	3	6:33846235:A:C	rs76953732	6	33846235	1.43519e-09	7	5
253	3	6:33849073:C:G	rs12209273	6	33849073	9.37022e-09	2	1
254	3	6:33851577:C:T	rs7767294	6	33851577	1.03276e-08	25	24
255	3	6:33861881:A:C	rs73418523	6	33861881	6.29492e-09	1	1
256	3	6:33862633:A:G	rs9469623	6	33862633	1.99434e-12	12	8
257	3	6:33864137:C:G	rs6903171	6	33864137	2.6804e-35	1	1
258	3	6:33869568:A:G	rs55767234	6	33869568	1.48868e-13	1	1
259	3	6:33894510:C:T	rs62399313	6	33894510	5.49667e-13	3	3
260	3	6:33896526:A:G	rs62399315	6	33896526	1.45915e-14	1	1
261	3	6:33896594:C:G	rs79605582	6	33896594	1.97447e-08	5	5
262	3	6:33896859:A:G	rs56286921	6	33896859	1.04836e-09	1	1
263	3	6:33898869:A:G	rs4711369	6	33898869	2.46831e-08	3	3
264	3	6:33901146:A:G	rs6902545	6	33901146	3.30674e-11	12	12
265	3	6:33901255:C:T	rs2477239	6	33901255	1.40114e-10	1	1
266	3	6:33904869:A:T	rs12204020	6	33904869	4.25305e-13	3	3
267	3	6:33915132:C:T	rs151121001	6	33915132	3.84946e-17	2	2
268	3	6:33916313:A:C	rs2499743	6	33916313	2.91743e-12	1	1
269	3	6:33918563:C:T	rs2495962	6	33918563	9.53103e-10	30	27
270	3	6:33928435:C:T	rs9380392	6	33928435	9.83785e-12	26	25
271	3	6:33930736:A:G	rs73402425	6	33930736	3.67849e-08	5	4
272	3	6:33932442:A:G	rs2495972	6	33932442	1.55428e-09	1	1
273	3	6:33943782:A:G	rs114310352	6	33943782	1.14314e-11	1	1
274	3	6:33948019:A:G	rs6911089	6	33948019	7.44903e-11	9	7
275	3	6:33949833:C:T	rs189807979	6	33949833	7.58927e-22	3	3
276	3	6:33952946:A:G	rs114444048	6	33952946	6.13762e-18	1	1
277	3	6:33953514:A:G	rs141935215	6	33953514	2.58345e-16	2	1
278	3	6:33961092:C:T	rs114732441	6	33961092	3.23363e-08	1	1
279	3	6:33978448:A:G	rs192388860	6	33978448	2.26324e-10	1	1
280	3	6:33985383:G:T	rs140473543	6	33985383	2.78965e-08	2	2
281	3	6:34048526:C:G	rs1565364	6	34048526	2.60639e-09	8	8
282	3	6:34183359:A:ACT	rs566240655	6	34183359	4.74679e-15	1	1
283	3	6:34183838:G:T	rs190914397	6	34183838	5.236e-17	5	3
284	3	6:34238946:C:T	rs13207853	6	34238946	4.07005e-11	28	21
285	3	6:34262438:C:G	rs146696797	6	34262438	2.79222e-08	1	1
286	3	6:34357985:C:T	rs559971855	6	34357985	1.60731e-16	2	1
287	3	6:34374329:C:T	rs568791947	6	34374329	2.89534e-17	1	1
288	3	6:34393016:C:T	rs115481077	6	34393016	4.43711e-17	1	1
289	3	6:34403275:A:C	rs185658283	6	34403275	3.38376e-14	1	1
290	3	6:34447026:T:TA	rs151070233	6	34447026	5.71874e-11	7	5
291	3	6:34975590:C:T	rs77632414	6	34975590	1.16247e-08	4	4
292	4	6:35956213:C:T	rs554240704	6	35956213	4.89768e-09	1	1
293	5	11:2155876:C:T	rs3213229	11	2155876	1.06832e-10	2	2
294	5	11:2161858:A:G	rs3741212	11	2161858	1.78361e-22	2	2
295	5	11:2167850:C:T	rs17885785	11	2167850	1.2042e-21	12	12
296	5	11:2169110:A:G	rs3741211	11	2169110	1.09815e-09	7	3
297	5	11:2173447:G:T	rs7924316	11	2173447	3.58881e-09	3	3
298	5	11:2176852:C:G	rs11602347	11	2176852	1.95943e-08	1	1
299	5	11:2182224:A:T	rs689	11	2182224	4.68598e-33	11	11
300	5	11:2187482:C:G	rs4072826	11	2187482	4.53942e-16	9	8
301	5	11:2190951:C:T	rs6356	11	2190951	2.69923e-09	2	2
302	5	11:2196424:C:T	rs4930045	11	2196424	7.97444e-11	18	18
303	5	11:2199686:A:G	rs146569428	11	2199686	2.70396e-12	33	26
304	5	11:2201338:C:T	rs11564709	11	2201338	2.46133e-08	1	1
305	5	11:2212858:G:T	rs7129293	11	2212858	2.20141e-14	69	51
306	5	11:2222271:A:G	rs72853956	11	2222271	5.05999e-09	1	1
307	6	12:111973358:A:G	rs597808	12	111973358	2.32049e-08	32	20
