# Supplementary material for: Alzheimer’s disease as a causal risk factor for diabetic retinopathy: a Mendelian randomization study
Source: Front Endocrinol (Lausanne). 2024 Apr 18;15:1340608. doi: 10.3389/fendo.2024.1340608 (PMC11064697; doi:10.3389/fendo.2024.1340608)
Supplement: Supplementary file 1 [file DataSheet_1.zip › Supplementary Material Table S8.xlsx]

## Sheet: Genomic risk loci
Genomic risk loci for PDR
GenomicLocus	uniqID	rsID	chr	pos	p	start	end	nSNPs	nGWASSNPs	nIndSigSNPs	IndSigSNPs	nLeadSNPs	LeadSNPs
1	1:114303808:A:C	rs6679677	1	114303808	2.19432e-13	114173410	114377568	4	4	3	rs6679677;rs61817618;rs1230666	1	rs6679677
2	6:27022724:C:T	rs563429358	6	27022724	2.86484e-25	25385386	29602936	1433	1202	37	rs186212005;rs145975979;rs536106943;rs537005687;rs185401618;rs190944999;rs533040512;rs199868143;rs536344530;rs563429358;rs200979;rs9295759;rs41269287;rs72854536;rs7381750;rs149340530;rs9468206;rs78608178;rs112651048;rs75165919;rs564782870;rs191638890;rs181861261;rs183607257;rs41317547;rs41317794;rs35532419;rs3094551;rs1233478;rs6919344;rs3129137;rs7772982;rs9257802;rs530708592;rs149671165;rs12333…	11	rs186212005;rs537005687;rs563429358;rs200979;rs78608178;rs564782870;rs181861261;rs41317547;rs3094551;rs530708592;rs1233386
3	6:33318820:C:T	rs112609628	6	33318820	4.79292e-35	33172306	34211721	203	171	34	rs202140618;rs116046217;rs115806028;rs143233688;rs34859217;rs9277949;rs66944316;rs113196564;rs55844831;rs28892580;rs112609628;rs11751494;rs385251;rs563751;rs210213;rs210214;rs9469532;rs12663370;rs72880049;rs407415;rs34116473;rs420628;rs28360584;rs396746;rs2077163;rs11759011;rs9368778;rs11753213;rs9469617;rs6903171;rs2495972;rs2495962;rs189807979;rs151121001	14	rs202140618;rs116046217;rs34859217;rs9277949;rs112609628;rs385251;rs407415;rs28360584;rs2077163;rs9368778;rs11753213;rs6903171;rs2495972;rs189807979
4	11:2184848:G:T	rs3842727	11	2184848	1.00554e-13	2167850	2184848	13	13	2	rs3842727;rs3842729	1	rs3842727
5	11:79557313:C:T	rs557676421	11	79557313	5.26575e-09	78575442	80361266	14	1	1	rs557676421	1	rs557676421
6	11:92603297:C:G	rs10830952	11	92603297	3.78355e-16	92568552	92625457	46	39	2	rs10830952;rs7128750	1	rs10830952

## Sheet:  Lead SNPs
Lead SNPs for PDR
No	GenomicLocus	uniqID	rsID	chr	pos	p	nIndSigSNPs	IndSigSNPs
1	1	1:114303808:A:C	rs6679677	1	114303808	2.19432e-13	3	rs6679677;rs61817618;rs1230666
2	2	6:25822917:C:T	rs186212005	6	25822917	1.28558e-15	3	rs186212005;rs145975979;rs536106943
3	2	6:26971952:C:T	rs537005687	6	26971952	8.9043e-25	8	rs537005687;rs185401618;rs190944999;rs533040512;rs145975979;rs536106943;rs199868143;rs536344530
4	2	6:27022724:C:T	rs563429358	6	27022724	2.86484e-25	7	rs563429358;rs190944999;rs533040512;rs145975979;rs536106943;rs199868143;rs536344530
5	2	6:27852357:A:G	rs200979	6	27852357	8.12082e-12	7	rs200979;rs9295759;rs41269287;rs72854536;rs7381750;rs149340530;rs9468206
6	2	6:27966643:C:T	rs78608178	6	27966643	8.44384e-09	3	rs78608178;rs112651048;rs75165919
7	2	6:27993481:A:G	rs564782870	6	27993481	4.26285e-17	3	rs564782870;rs191638890;rs533040512
8	2	6:28148718:A:G	rs181861261	6	28148718	7.9873e-25	4	rs181861261;rs183607257;rs190944999;rs533040512
9	2	6:29112223:A:G	rs41317547	6	29112223	6.20483e-09	3	rs41317547;rs41317794;rs35532419
10	2	6:29354799:A:G	rs3094551	6	29354799	9.19602e-13	6	rs3094551;rs1233478;rs6919344;rs3129137;rs7772982;rs9257802
11	2	6:29510305:C:G	rs530708592	6	29510305	2.89801e-17	3	rs530708592;rs149671165;rs183607257
12	2	6:29558190:C:T	rs1233386	6	29558190	1.22433e-12	4	rs1233386;rs35532419;rs3130248;rs7772982
13	3	6:33172705:C:G	rs202140618	6	33172705	2.56354e-09	1	rs202140618
14	3	6:33184181:C:T	rs116046217	6	33184181	2.08833e-15	3	rs116046217;rs115806028;rs143233688
15	3	6:33196397:A:C	rs34859217	6	33196397	6.75927e-13	1	rs34859217
16	3	6:33198260:A:G	rs9277949	6	33198260	9.83196e-09	5	rs9277949;rs66944316;rs113196564;rs55844831;rs28892580
17	3	6:33318820:C:T	rs112609628	6	33318820	4.79292e-35	6	rs112609628;rs113196564;rs55844831;rs11751494;rs28892580;rs66944316
18	3	6:33500853:A:G	rs385251	6	33500853	1.05444e-09	7	rs385251;rs563751;rs210213;rs210214;rs9469532;rs12663370;rs72880049
19	3	6:33579216:A:G	rs407415	6	33579216	1.48115e-21	9	rs407415;rs9469532;rs12663370;rs34116473;rs72880049;rs563751;rs420628;rs210213;rs210214
20	3	6:33606524:C:G	rs28360584	6	33606524	3.58162e-09	5	rs28360584;rs420628;rs396746;rs210213;rs210214
21	3	6:33636907:C:T	rs2077163	6	33636907	3.56156e-09	6	rs2077163;rs11759011;rs210213;rs210214;rs9469532;rs34116473
22	3	6:33808094:A:T	rs9368778	6	33808094	4.22756e-08	1	rs9368778
23	3	6:33819582:A:G	rs11753213	6	33819582	1.35363e-14	2	rs11753213;rs9469617
24	3	6:33864137:C:G	rs6903171	6	33864137	1.6512e-19	1	rs6903171
25	3	6:33932442:A:G	rs2495972	6	33932442	3.41397e-10	2	rs2495972;rs2495962
26	3	6:33949833:C:T	rs189807979	6	33949833	1.41374e-08	2	rs189807979;rs151121001
27	4	11:2184848:G:T	rs3842727	11	2184848	1.00554e-13	2	rs3842727;rs3842729
28	5	11:79557313:C:T	rs557676421	11	79557313	5.26575e-09	1	rs557676421
29	6	11:92603297:C:G	rs10830952	11	92603297	3.78355e-16	2	rs10830952;rs7128750

## Sheet: Independent significant SNPs
Independent significant SNPs for PDR
No	GenomicLocus	uniqID	rsID	chr	pos	p	nSNPs	nGWASSNPs
1	1	1:114173410:A:G	rs1230666	1	114173410	8.02047e-11	1	1
2	1	1:114303808:A:C	rs6679677	1	114303808	2.19432e-13	2	2
3	1	1:114335788:C:T	rs61817618	1	114335788	7.57164e-09	1	1
4	2	6:25822917:C:T	rs186212005	6	25822917	1.28558e-15	4	4
5	2	6:26065189:A:T	rs145975979	6	26065189	7.41822e-14	9	9
6	2	6:26123410:A:C	rs536106943	6	26123410	4.83949e-16	2	2
7	2	6:26234605:G:GCTT	rs199868143	6	26234605	2.74853e-14	3	1
8	2	6:26322875:A:T	rs536344530	6	26322875	1.03443e-17	5	5
9	2	6:26971952:C:T	rs537005687	6	26971952	8.9043e-25	4	3
10	2	6:27022724:C:T	rs563429358	6	27022724	2.86484e-25	5	1
11	2	6:27024336:A:C	rs185401618	6	27024336	3.50268e-11	1	1
12	2	6:27366448:C:T	rs190944999	6	27366448	2.75359e-17	1	1
13	2	6:27542460:A:G	rs149340530	6	27542460	1.61771e-11	275	225
14	2	6:27690453:G:T	rs9468206	6	27690453	6.76457e-09	126	99
15	2	6:27769512:A:G	rs112651048	6	27769512	1.6802e-08	20	19
16	2	6:27834884:C:CCTT	rs533040512	6	27834884	1.87845e-17	6	6
17	2	6:27852357:A:G	rs200979	6	27852357	8.12082e-12	80	63
18	2	6:27872898:A:G	rs75165919	6	27872898	4.25794e-08	3	3
19	2	6:27966643:C:T	rs78608178	6	27966643	8.44384e-09	16	15
20	2	6:27993481:A:G	rs564782870	6	27993481	4.26285e-17	11	1
21	2	6:28124469:C:T	rs9295759	6	28124469	1.38484e-08	298	252
22	2	6:28148718:A:G	rs181861261	6	28148718	7.9873e-25	3	2
23	2	6:28213918:A:G	rs41269287	6	28213918	5.1492e-09	130	117
24	2	6:28286640:A:G	rs191638890	6	28286640	3.50268e-16	1	1
25	2	6:28323128:C:T	rs72854536	6	28323128	3.8675e-10	132	119
26	2	6:28575928:C:G	rs7381750	6	28575928	3.8909e-09	78	71
27	2	6:29112223:A:G	rs41317547	6	29112223	6.20483e-09	10	9
28	2	6:29125105:A:G	rs183607257	6	29125105	1.5758e-17	3	3
29	2	6:29127687:A:G	rs6919344	6	29127687	1.34236e-09	440	383
30	2	6:29130276:C:T	rs3129137	6	29130276	8.1358e-12	13	9
31	2	6:29341007:C:T	rs7772982	6	29341007	1.58829e-09	6	5
32	2	6:29343355:C:T	rs9257802	6	29343355	1.04458e-09	1	1
33	2	6:29354799:A:G	rs3094551	6	29354799	9.19602e-13	46	41
34	2	6:29477821:G:T	rs1233478	6	29477821	2.71082e-09	1	1
35	2	6:29510305:C:G	rs530708592	6	29510305	2.89801e-17	2	2
36	2	6:29513121:G:T	rs41317794	6	29513121	4.52168e-08	1	1
37	2	6:29522565:C:T	rs149671165	6	29522565	7.67361e-16	2	2
38	2	6:29558190:C:T	rs1233386	6	29558190	1.22433e-12	19	13
39	2	6:29565889:A:G	rs35532419	6	29565889	2.17931e-09	19	17
40	2	6:29602936:C:T	rs3130248	6	29602936	3.81628e-08	1	1
41	3	6:33172705:C:G	rs202140618	6	33172705	2.56354e-09	3	3
42	3	6:33184181:C:T	rs116046217	6	33184181	2.08833e-15	7	7
43	3	6:33188223:G:T	rs28892580	6	33188223	8.30233e-23	1	1
44	3	6:33196397:A:C	rs34859217	6	33196397	6.75927e-13	12	8
45	3	6:33198260:A:G	rs9277949	6	33198260	9.83196e-09	1	1
46	3	6:33198969:C:T	rs66944316	6	33198969	1.23197e-22	3	3
47	3	6:33200889:C:G	rs115806028	6	33200889	1.87042e-10	3	2
48	3	6:33318820:C:T	rs112609628	6	33318820	4.79292e-35	8	7
49	3	6:33328853:A:C	rs143233688	6	33328853	1.12313e-09	2	1
50	3	6:33432672:A:G	rs113196564	6	33432672	7.28954e-26	5	5
51	3	6:33492839:A:G	rs72880049	6	33492839	2.03564e-13	1	1
52	3	6:33500853:A:G	rs385251	6	33500853	1.05444e-09	2	1
53	3	6:33552769:A:G	rs563751	6	33552769	2.06681e-18	12	10
54	3	6:33556028:C:T	rs420628	6	33556028	1.10764e-13	7	7
55	3	6:33557045:A:C	rs396746	6	33557045	8.08165e-09	6	4
56	3	6:33565017:A:G	rs55844831	6	33565017	2.11982e-26	3	2
57	3	6:33572159:A:C	rs210213	6	33572159	1.93642e-11	3	2
58	3	6:33572694:A:C	rs210214	6	33572694	3.96004e-17	13	8
59	3	6:33579216:A:G	rs407415	6	33579216	1.48115e-21	13	13
60	3	6:33601132:A:G	rs9469532	6	33601132	2.83335e-15	6	6
61	3	6:33606524:C:G	rs28360584	6	33606524	3.58162e-09	17	12
62	3	6:33607373:G:T	rs12663370	6	33607373	3.00193e-16	4	4
63	3	6:33611966:C:CAG	rs34116473	6	33611966	3.86242e-10	5	4
64	3	6:33636907:C:T	rs2077163	6	33636907	3.56156e-09	3	2
65	3	6:33650812:A:G	rs11759011	6	33650812	4.9075e-08	9	7
66	3	6:33804669:C:G	rs11751494	6	33804669	4.0635e-26	7	6
67	3	6:33808094:A:T	rs9368778	6	33808094	4.22756e-08	13	12
68	3	6:33819582:A:G	rs11753213	6	33819582	1.35363e-14	2	2
69	3	6:33823080:A:T	rs9469617	6	33823080	8.46194e-09	12	12
70	3	6:33864137:C:G	rs6903171	6	33864137	1.6512e-19	1	1
71	3	6:33915132:C:T	rs151121001	6	33915132	4.18456e-08	2	2
72	3	6:33918563:C:T	rs2495962	6	33918563	9.41803e-10	30	27
73	3	6:33932442:A:G	rs2495972	6	33932442	3.41397e-10	1	1
74	3	6:33949833:C:T	rs189807979	6	33949833	1.41374e-08	3	3
75	4	11:2184336:A:G	rs3842729	11	2184336	2.97708e-10	12	12
76	4	11:2184848:G:T	rs3842727	11	2184848	1.00554e-13	6	6
77	5	11:79557313:C:T	rs557676421	11	79557313	5.26575e-09	14	1
78	6	11:92603297:C:G	rs10830952	11	92603297	3.78355e-16	25	21
79	6	11:92622617:C:G	rs7128750	11	92622617	2.0796e-10	21	18
