# Supplementary material for: Alzheimer’s disease as a causal risk factor for diabetic retinopathy: a Mendelian randomization study
Source: Front Endocrinol (Lausanne). 2024 Apr 18;15:1340608. doi: 10.3389/fendo.2024.1340608 (PMC11064697; doi:10.3389/fendo.2024.1340608)
Supplement: Supplementary file 1 [file DataSheet_1.zip › Supplementary Material Table S9.xlsx]

## Sheet: AD
Protein-coding risk genes for AD
ensg	entrezID	symbol	hgnc_symbol	OMIM	uniprotID	DrugBank
ENSG00000122218	1314	COPA	COPA	601924	P53621	NA
ENSG00000162736	23385	NCSTN	NCSTN	605254	Q92542	NA
ENSG00000171786	4807	NHLH1	NHLH1	162360	Q02575	NA
ENSG00000117090	6504	SLAMF1	SLAMF1	603492	Q13291	NA
ENSG00000117091	962	CD48	CD48	109530	P09326	NA
ENSG00000026751	57823	SLAMF7	SLAMF7	606625	Q9NQ25	DB06317
ENSG00000122223	51744	CD244	CD244	605554	Q9BZW8	NA
ENSG00000270149	NA	RP11-544M22.13	NA	NA	NA	NA
ENSG00000215845	100131187	TSTD1	TSTD1	616041	Q8NFU3	NA
ENSG00000158773	7391	USF1	USF1	191523	P22415	NA
ENSG00000186517	257106	ARHGAP30	ARHGAP30	614264	Q7Z6I6	NA
ENSG00000268154	NA	AL591806.1	NA	NA	NA	NA
ENSG00000143217	81607	PVRL4	PVRL4	609607	Q96NY8	NA
ENSG00000162755	126823	KLHDC9	KLHDC9	617375	Q8NEP7	NA
ENSG00000143256	5202	PFDN2	PFDN2	613466	Q9UHV9	NA
ENSG00000158793	4817	NIT1	NIT1	604618	Q86X76	NA
ENSG00000158796	9191	DEDD	DEDD	606841	O75618	NA
ENSG00000143222	51506	UFC1	UFC1	610554	Q9Y3C8	NA
ENSG00000143258	27005	USP21	USP21	604729	Q9UK80	NA
ENSG00000143224	5498	PPOX	PPOX	600923	P50336	NA
ENSG00000158850	8703	B4GALT3	B4GALT3	604014	O60512	DB00141
ENSG00000158859	9507	ADAMTS4	ADAMTS4	603876	O75173	NA
ENSG00000158864	4720	NDUFS2	NDUFS2	602985	O75306	DB00157
ENSG00000158869	2207	FCER1G	FCER1G	147139	P30273	DB00895
ENSG00000268387	NA	AL590714.1	NA	NA	NA	NA
ENSG00000158887	4359	MPZ	MPZ	159440	P25189	NA
ENSG00000188931	257177	C1orf192	C1orf192	616119	Q5VTH2	NA
ENSG00000163531	23114	NFASC	NFASC	609145	O94856	NA
ENSG00000143486	1939	EIF2D	EIF2D	613709	P41214	NA
ENSG00000143479	8444	DYRK3	DYRK3	603497	O43781	NA
ENSG00000162889	9261	MAPKAPK2	MAPKAPK2	602006	P49137	DB02010:DB07234:DB07406:DB07430:DB07431:DB07728:DB08358
ENSG00000136634	3586	IL10	IL10	124092	P22301	DB05744:DB05771
ENSG00000142224	29949	IL19	IL19	605687	Q9UHD0	NA
ENSG00000162891	50604	IL20	IL20	605619	Q9NYY1	NA
ENSG00000162892	11009	IL24	IL24	604136	Q13007	NA
ENSG00000162894	9214	FAIM3	FAIM3	606015	O60667	NA
ENSG00000162896	5284	PIGR	PIGR	173880	P01833	NA
ENSG00000162897	83953	FCAMR	FCAMR	605484	Q8WWV6	NA
ENSG00000182795	79098	C1orf116	C1orf116	611680	Q9BW04	NA
ENSG00000180667	55432	YOD1	YOD1	612023	Q5VVQ6	NA
ENSG00000123836	5208	PFKFB2	PFKFB2	171835	O60825	NA
ENSG00000123843	725	C4BPB	C4BPB	120831	P20851	DB01593:DB14487:DB14533
ENSG00000123838	722	C4BPA	C4BPA	120830	P04003	DB01593:DB09130:DB14487:DB14533
ENSG00000196352	1604	CD55	CD55	125240	P08174	DB00446
ENSG00000117322	1380	CR2	CR2	120650	P20023	NA
ENSG00000203710	1378	CR1	CR1	120620	P17927	NA
ENSG00000197721	1379	CR1L	CR1L	605886	Q2VPA4	NA
ENSG00000117335	4179	CD46	CD46	120920	P15529	NA
ENSG00000174059	947	CD34	CD34	142230	P28906	NA
ENSG00000076356	5362	PLXNA2	PLXNA2	601054	O75051	NA
ENSG00000008118	57172	CAMK1G	CAMK1G	614994	Q96NX5	DB08009:DB12010
ENSG00000196878	3914	LAMB3	LAMB3	150310	Q13751	NA
ENSG00000123689	50486	G0S2	G0S2	614447	P27469	NA
ENSG00000117594	3290	HSD11B1	HSD11B1	600713	P28845	DB00157:DB00635:DB02329:DB03461:DB03814:DB04652:DB05064:DB06992:DB07017:DB07049:DB07056:DB07310:DB07316:DB07619:DB07624:DB07866:DB08277:DB08280:DB08771:DB13751
ENSG00000009790	80342	TRAF3IP3	TRAF3IP3	608255	Q9Y228	NA
ENSG00000162757	148304	C1orf74	C1orf74	NA	Q96LT6	NA
ENSG00000117595	3664	IRF6	IRF6	607199	O14896	NA
ENSG00000117597	27042	DIEXF	DIEXF	NA	Q68CQ4	NA
ENSG00000082497	56256	SERTAD4	SERTAD4	NA	Q9NUC0	NA
ENSG00000048740	10659	CELF2	CELF2	602538	O95319	NA
ENSG00000148429	9712	USP6NL	USP6NL	605405	Q92738	NA
ENSG00000134463	79746	ECHDC3	ECHDC3	NA	Q96DC8	NA
ENSG00000151461	26019	UPF2	UPF2	605529	Q9HAU5	NA
ENSG00000197786	219965	OR5B17	OR5B17	NA	Q8NGF7	NA
ENSG00000149124	10249	GLYAT	GLYAT	607424	Q6IB77	DB00145
ENSG00000197629	219972	MPEG1	MPEG1	610390	Q2M385	NA
ENSG00000176495	390195	OR5AN1	OR5AN1	615702	Q8NGI8	NA
ENSG00000172324	219981	OR5A2	OR5A2	NA	Q8NGI9	NA
ENSG00000172320	219982	OR5A1	OR5A1	NA	Q8NGJ0	NA
ENSG00000166884	219983	OR4D6	OR4D6	NA	Q8NGJ1	NA
ENSG00000254466	390197	OR4D10	OR4D10	NA	Q8NGI6	NA
ENSG00000176200	219986	OR4D11	OR4D11	NA	Q8NGI4	NA
ENSG00000166889	219988	PATL1	PATL1	614660	Q86TB9	NA
ENSG00000172289	390201	OR10V1	OR10V1	NA	Q8NGI7	NA
ENSG00000166900	6809	STX3	STX3	600876	Q13277	NA
ENSG00000166902	54948	MRPL16	MRPL16	611829	Q9NX20	NA
ENSG00000134812	2694	GIF	GIF	609342	P27352	NA
ENSG00000134827	6947	TCN1	TCN1	189905	P20061	DB00200
ENSG00000214788	255649	OOSP1	OOSP1	NA	NA	NA
ENSG00000149507	219990	OOSP2	OOSP2	NA	Q86WS3	NA
ENSG00000149516	932	MS4A3	MS4A3	606498	Q96HJ5	NA
ENSG00000149534	2206	MS4A2	MS4A2	147138	Q01362	DB00043
ENSG00000110077	64231	MS4A6A	MS4A6A	606548	Q9H2W1	NA
ENSG00000214787	643680	MS4A4E	MS4A4E	608401	Q96PG1	NA
ENSG00000110079	51338	MS4A4A	MS4A4A	606547	Q96JQ5	NA
ENSG00000166926	245802	MS4A6E	MS4A6E	608402	Q96DS6	NA
ENSG00000166930	64232	MS4A5	MS4A5	606499	Q9H3V2	NA
ENSG00000156738	931	MS4A1	MS4A1	112210	P11836	DB00073:DB00078:DB00081:DB06650:DB08935:DB09336:DB11988
ENSG00000071203	54860	MS4A12	MS4A12	606550	Q9NXJ0	NA
ENSG00000204979	503497	MS4A13	MS4A13	NA	Q5J8X5	NA
ENSG00000166959	83661	MS4A8	MS4A8	606549	Q9BY19	NA
ENSG00000214782	728588	MS4A18	MS4A18	NA	NA	NA
ENSG00000166961	219995	MS4A15	MS4A15	NA	Q8N5U1	NA
ENSG00000172689	341116	MS4A10	MS4A10	608403	Q96PG2	NA
ENSG00000110107	27339	PRPF19	PRPF19	608330	Q9UMS4	NA
ENSG00000137502	27314	RAB30	RAB30	605693	Q15771	NA
ENSG00000165494	51585	PCF11	PCF11	608876	O94913	NA
ENSG00000150672	1740	DLG2	DLG2	603583	Q15700	NA
ENSG00000171204	55863	TMEM126B	TMEM126B	615533	Q8IUX1	NA
ENSG00000171202	84233	TMEM126A	TMEM126A	612988	Q9H061	NA
ENSG00000137504	58487	CREBZF	CREBZF	606444	Q9NS37	NA
ENSG00000179071	220388	CCDC89	CCDC89	NA	Q8N998	NA
ENSG00000137501	54843	SYTL2	SYTL2	612880	Q9HCH5	NA
ENSG00000215504	NA	AP000974.1	NA	NA	NA	NA
ENSG00000150676	220047	CCDC83	CCDC83	NA	Q8IWF9	NA
ENSG00000073921	8301	PICALM	PICALM	603025	Q13492	NA
ENSG00000074266	8726	EED	EED	605984	O75530	NA
ENSG00000149196	51501	C11orf73	C11orf73	614908	Q53FT3	NA
ENSG00000149201	60494	CCDC81	CCDC81	NA	Q6ZN84	NA
ENSG00000151376	10873	ME3	ME3	604626	Q16798	DB00157:DB03680
ENSG00000150687	11098	PRSS23	PRSS23	NA	O95084	NA
ENSG00000174804	8322	FZD4	FZD4	604579	Q9ULV1	NA
ENSG00000196914	23365	ARHGEF12	ARHGEF12	604763	Q9NZN5	NA
ENSG00000269601	NA	AP000758.1	NA	NA	NA	NA
ENSG00000149403	2900	GRIK4	GRIK4	600282	Q16099	DB00142
ENSG00000204306	NA	AP002348.1	NA	NA	NA	NA
ENSG00000154114	219899	TBCEL	TBCEL	610451	Q5QJ74	NA
ENSG00000109929	6309	SC5D	SC5D	602286	O75845	NA
ENSG00000137642	6653	SORL1	SORL1	602005	Q92673	NA
ENSG00000259571	414899	BLID	BLID	608853	Q8IZY5	NA
ENSG00000109943	56253	CRTAM	CRTAM	612597	O95727	NA
ENSG00000109944	79864	C11orf63	C11orf63	617594	Q6NUN7	NA
ENSG00000188909	390259	BSX	BSX	611074	Q3C1V8	NA
ENSG00000166261	7753	ZNF202	ZNF202	603430	O95125	NA
ENSG00000221931	390260	OR6X1	OR6X1	NA	Q8NH79	NA
ENSG00000066427	4287	ATXN3	ATXN3	607047	P54252	NA
ENSG00000183648	4707	NDUFB1	NDUFB1	603837	O75438	DB00157
ENSG00000165934	53981	CPSF2	CPSF2	606028	Q9P2I0	NA
ENSG00000140090	123041	SLC24A4	SLC24A4	609840	Q8NFF2	NA
ENSG00000100599	79890	RIN3	RIN3	610223	Q8TB24	NA
ENSG00000100600	5641	LGMN	LGMN	602620	Q99538	NA
ENSG00000137871	54816	ZNF280D	ZNF280D	NA	Q6N043	NA
ENSG00000140262	6938	TCF12	TCF12	600480	Q99081	NA
ENSG00000128918	8854	ALDH1A2	ALDH1A2	603687	O94788	DB00157:DB00162:DB00755
ENSG00000103569	366	AQP9	AQP9	602914	O43315	NA
ENSG00000166035	3990	LIPC	LIPC	151670	P11150	NA
ENSG00000137845	102	ADAM10	ADAM10	602192	O14672	DB04991
ENSG00000128923	54629	FAM63B	FAM63B	NA	Q8NBR6	NA
ENSG00000157450	54778	RNF111	RNF111	605840	Q6ZNA4	NA
ENSG00000137776	79811	SLTM	SLTM	NA	Q9NWH9	NA
ENSG00000157456	9133	CCNB2	CCNB2	602755	O95067	NA
ENSG00000157483	4643	MYO1E	MYO1E	601479	Q12965	DB03366
ENSG00000268327	NA	C15ORF31	NA	NA	NA	NA
ENSG00000157470	145773	FAM81A	FAM81A	NA	Q8TBF8	NA
ENSG00000140297	9245	GCNT3	GCNT3	606836	O95395	NA
ENSG00000140307	2958	GTF2A2	GTF2A2	600519	P52657	NA
ENSG00000171914	83660	TLN2	TLN2	607349	Q9Y4G6	NA
ENSG00000140416	7168	TPM1	TPM1	191010	P09493	DB11638:DB12695
ENSG00000103642	114294	LACTB	LACTB	608440	P83111	NA
ENSG00000185088	51065	RPS27L	RPS27L	612055	Q71UM5	NA
ENSG00000166128	51762	RAB8B	RAB8B	613532	Q92930	DB02082:DB04315
ENSG00000138613	83464	APH1B	APH1B	607630	Q8WW43	NA
ENSG00000074410	771	CA12	CA12	603263	O43570	DB00562:DB00774:DB00819:DB00909:DB08846
ENSG00000197361	283807	FBXL22	FBXL22	609088	Q6P050	NA
ENSG00000035664	23604	DAPK2	DAPK2	616567	Q9UIK4	DB12010
ENSG00000166797	84191	FAM96A	FAM96A	NA	Q9H5X1	NA
ENSG00000028528	6642	SNX1	SNX1	601272	Q13596	NA
ENSG00000103495	4150	MAZ	MAZ	600999	P56270	NA
ENSG00000149926	83723	FAM57B	FAM57B	615175	Q71RH2	NA
ENSG00000149925	226	ALDOA	ALDOA	103850	P04075	DB01593:DB02512:DB04326:DB04733:DB08240:DB11638:DB14487:DB14533
ENSG00000169217	10421	CD2BP2	CD2BP2	604470	O95400	NA
ENSG00000169221	26000	TBC1D10B	TBC1D10B	613620	Q4KMP7	NA
ENSG00000180209	29895	MYLPF	MYLPF	617378	Q96A32	NA
ENSG00000180035	197407	ZNF48	ZNF48	NA	Q96MX3	NA
ENSG00000180096	1731	SEPT1	SEPT1	612897	Q8WYJ6	NA
ENSG00000270466	1731	SEPT1	SEPT1	612897	NA	NA
ENSG00000179965	51333	ZNF771	ZNF771	NA	Q7L3S4	NA
ENSG00000260869	NA	AC002310.13	NA	NA	NA	NA
ENSG00000169951	92595	ZNF764	ZNF764	NA	Q96H86	NA
ENSG00000229809	146542	ZNF688	ZNF688	NA	P0C7X2	NA
ENSG00000156853	115509	ZNF689	ZNF689	NA	Q96CS4	NA
ENSG00000156858	78994	PRR14	PRR14	617423	Q9BWN1	NA
ENSG00000156860	64319	FBRS	FBRS	608601	Q9HAH7	NA
ENSG00000080603	10847	SRCAP	SRCAP	611421	Q6ZRS2	NA
ENSG00000156873	5261	PHKG2	PHKG2	172471	P15735	NA
ENSG00000196118	90835	C16orf93	C16orf93	NA	A1A4V9	NA
ENSG00000103549	9810	RNF40	RNF40	607700	O75150	NA
ENSG00000102870	23361	ZNF629	ZNF629	NA	Q9UEG4	NA
ENSG00000099385	9274	BCL7C	BCL7C	605847	Q8WUZ0	NA
ENSG00000150281	1489	CTF1	CTF1	600435	Q16619	NA
ENSG00000099364	54620	FBXL19	FBXL19	609085	Q6PCT2	NA
ENSG00000175938	93129	ORAI3	ORAI3	610930	Q9BRQ5	NA
ENSG00000099381	9739	SETD1A	SETD1A	611052	O15047	NA
ENSG00000099377	80270	HSD3B7	HSD3B7	607764	Q9H2F3	NA
ENSG00000268863	NA	AC135048.1	NA	NA	NA	NA
ENSG00000099365	112755	STX1B	STX1B	601485	P61266	NA
ENSG00000103496	6810	STX4	STX4	186591	Q12846	NA
ENSG00000167394	79759	ZNF668	ZNF668	617103	Q96K58	NA
ENSG00000232748	79759	ZNF668	ZNF668	617103	NA	NA
ENSG00000167395	9726	ZNF646	ZNF646	NA	O15015	NA
ENSG00000151006	339105	PRSS53	PRSS53	610561	Q2L4Q9	NA
ENSG00000255439	NA	RP11-196G11.1	NA	NA	NA	NA
ENSG00000167397	79001	VKORC1	VKORC1	608547	Q9BQB6	DB00170:DB00266:DB00498:DB00682:DB00946:DB01418
ENSG00000103507	10295	BCKDK	BCKDK	614901	O14874	DB02930
ENSG00000103510	84148	KAT8	KAT8	609912	Q9H7Z6	NA
ENSG00000052344	5652	PRSS8	PRSS8	600823	Q16651	DB06900
ENSG00000178226	146547	PRSS36	PRSS36	610560	Q5K4E3	NA
ENSG00000089280	2521	FUS	FUS	137070	P35637	NA
ENSG00000140678	3687	ITGAX	ITGAX	151510	P20702	NA
ENSG00000156885	1339	COX6A2	COX6A2	602009	Q02221	DB02659:DB04464
ENSG00000176723	283933	ZNF843	ZNF843	NA	Q8N446	NA
ENSG00000140691	79798	ARMC5	ARMC5	615549	Q96C12	NA
ENSG00000140682	7041	TGFB1I1	TGFB1I1	602353	O43294	NA
ENSG00000140675	6524	SLC5A2	SLC5A2	182381	P31639	DB06292:DB08907:DB09038:DB11827
ENSG00000185947	10308	ZNF267	ZNF267	604752	Q14586	NA
ENSG00000070444	4335	MNT	MNT	603039	Q99583	NA
ENSG00000205821	NA	AC006435.1	NA	NA	NA	NA
ENSG00000182557	201305	SPNS3	SPNS3	611701	Q6ZMD2	NA
ENSG00000141480	409	ARRB2	ARRB2	107941	P32121	NA
ENSG00000161920	400569	MED11	MED11	612383	Q9P086	NA
ENSG00000161921	58191	CXCL16	CXCL16	605398	Q9H2A7	NA
ENSG00000142484	9032	TM4SF5	TM4SF5	604657	O14894	NA
ENSG00000182853	284013	VMO1	VMO1	NA	Q7Z5L0	NA
ENSG00000129219	5338	PLD2	PLD2	602384	O14939	DB00122:DB14006
ENSG00000141503	50488	MINK1	MINK1	609426	Q8N4C8	DB12010
ENSG00000108556	1145	CHRNE	CHRNE	100725	Q04844	DB00674
ENSG00000205710	100130311	C17orf107	C17orf107	NA	Q6ZR85	NA
ENSG00000185245	2811	GP1BA	GP1BA	606672	P07359	DB01050:DB05202:DB05391:DB09213
ENSG00000108528	8402	SLC25A11	SLC25A11	604165	Q02978	NA
ENSG00000108523	26001	RNF167	RNF167	610431	Q9H6Y7	NA
ENSG00000108518	5216	PFN1	PFN1	176610	P07737	DB07908:DB11638
ENSG00000108515	2027	ENO3	ENO3	131370	P13929	DB01709:DB01819:DB02726:DB03645
ENSG00000108509	23125	CAMTA2	CAMTA2	611508	O94983	NA
ENSG00000196388	388324	INCA1	INCA1	617374	Q0VD86	NA
ENSG00000129250	10749	KIF1C	KIF1C	603060	O43896	NA
ENSG00000132517	55065	SLC52A1	SLC52A1	607883	Q9NWF4	NA
ENSG00000180787	124961	ZFP3	ZFP3	194480	Q96NJ6	NA
ENSG00000167840	7775	ZNF232	ZNF232	616463	Q9UNY5	NA
ENSG00000129204	9098	USP6	USP6	604334	P35125	NA
ENSG00000180626	84622	ZNF594	ZNF594	NA	Q96JF6	NA
ENSG00000161929	388325	SCIMP	SCIMP	614406	Q6UWF3	NA
ENSG00000029725	9135	RABEP1	RABEP1	603616	Q15276	NA
ENSG00000108559	4927	NUP88	NUP88	602552	Q99567	NA
ENSG00000129197	84268	RPAIN	RPAIN	617299	Q86UA6	NA
ENSG00000108561	708	C1QBP	C1QBP	601269	Q07021	DB08818:DB09130
ENSG00000005100	56919	DHX33	DHX33	614405	Q9H6R0	NA
ENSG00000072849	51009	DERL2	DERL2	610304	Q9GZP9	NA
ENSG00000167842	79003	MIS12	MIS12	609178	Q9H081	NA
ENSG00000129221	23746	AIPL1	AIPL1	604392	Q9NZN9	NA
ENSG00000129195	54478	FAM64A	FAM64A	617611	Q9BSJ6	NA
ENSG00000198920	9851	KIAA0753	KIAA0753	617112	Q2KHM9	NA
ENSG00000129235	84817	TXNDC17	TXNDC17	616967	Q9BRA2	NA
ENSG00000108590	51003	MED31	MED31	NA	Q9Y3C7	NA
ENSG00000212734	388327	C17orf100	C17orf100	NA	NA	NA
ENSG00000132530	54739	XAF1	XAF1	606717	Q6GPH4	NA
ENSG00000177294	162517	FBXO39	FBXO39	609106	Q8N4B4	NA
ENSG00000167858	83659	TEKT1	TEKT1	609002	Q969V4	NA
ENSG00000161940	255877	BCL6B	BCL6B	608992	Q8N143	NA
ENSG00000174327	201232	SLC16A13	SLC16A13	NA	Q7RTY0	NA
ENSG00000174326	162515	SLC16A11	SLC16A11	615765	Q8NCK7	NA
ENSG00000132514	10462	CLEC10A	CLEC10A	605999	Q8IUN9	NA
ENSG00000161944	433	ASGR2	ASGR2	108361	P07307	DB00025:DB13998:DB13999
ENSG00000178971	80169	CTC1	CTC1	613129	Q2NKJ3	NA
ENSG00000178921	5198	PFAS	PFAS	602133	O15067	DB00142
ENSG00000108439	55163	PNPO	PNPO	603287	Q9NVS9	DB00114:DB03247:DB03345
ENSG00000167183	79170	PRR15L	PRR15L	NA	Q9BU68	NA
ENSG00000108465	80279	CDK5RAP3	CDK5RAP3	608202	Q96JB5	NA
ENSG00000159182	84366	PRAC1	PRAC1	609819	Q96KF2	NA
ENSG00000159184	10481	HOXB13	HOXB13	604607	Q92826	NA
ENSG00000170703	284076	TTLL6	TTLL6	610849	Q8N841	NA
ENSG00000136436	10241	CALCOCO2	CALCOCO2	604587	Q13137	NA
ENSG00000159199	516	ATP5G1	ATP5G1	603192	P05496	NA
ENSG00000159202	65264	UBE2Z	UBE2Z	611362	Q9H832	NA
ENSG00000167080	124872	B4GALNT2	B4GALNT2	111730	Q8NHY0	NA
ENSG00000167083	2793	GNGT2	GNGT2	139391	O14610	NA
ENSG00000108798	51225	ABI3	ABI3	606363	Q9P2A4	NA
ENSG00000173868	162466	PHOSPHO1	PHOSPHO1	NA	Q8TCT1	DB00122:DB14006
ENSG00000198740	22834	ZNF652	ZNF652	613907	Q9Y2D9	NA
ENSG00000262039	NA	RP11-81K2.1	NA	NA	NA	NA
ENSG00000167085	5245	PHB	PHB	176705	P35232	NA
ENSG00000064300	4804	NGFR	NGFR	162010	P08138	NA
ENSG00000182575	11248	NXPH3	NXPH3	604636	O95157	NA
ENSG00000121067	8405	SPOP	SPOP	602650	O43791	NA
ENSG00000121073	10237	SLC35B1	SLC35B1	610790	P78383	NA
ENSG00000121104	81558	FAM117A	FAM117A	NA	Q9C073	NA
ENSG00000136504	11143	KAT7	KAT7	609880	O95251	NA
ENSG00000108813	1748	DLX4	DLX4	601911	Q92988	NA
ENSG00000064195	1747	DLX3	DLX3	600525	O60479	NA
ENSG00000005884	3675	ITGA3	ITGA3	605025	P26006	NA
ENSG00000214226	339210	C17orf67	C17orf67	NA	Q0P5P2	NA
ENSG00000153933	8526	DGKE	DGKE	601440	P52429	NA
ENSG00000121064	59342	SCPEP1	SCPEP1	NA	Q9HB40	DB07506
ENSG00000121057	8165	AKAP1	AKAP1	602449	Q92667	NA
ENSG00000136451	7716	VEZF1	VEZF1	606747	Q14119	NA
ENSG00000255713	124538	OR4D2	OR4D2	NA	P58180	NA
ENSG00000121053	8288	EPX	EPX	131399	P11678	DB01065
ENSG00000011143	54903	MKS1	MKS1	609883	Q9NXB0	NA
ENSG00000167419	4025	LPO	LPO	150205	P22079	NA
ENSG00000005381	4353	MPO	MPO	606989	P05164	DB00244:DB00535:DB00583:DB01065:DB04821
ENSG00000005379	9256	BZRAP1	BZRAP1	610764	O95153	NA
ENSG00000213246	6827	SUPT4H1	SUPT4H1	603555	P63272	NA
ENSG00000108375	54894	RNF43	RNF43	612482	Q68DV7	NA
ENSG00000176160	124535	HSF5	HSF5	NA	Q4G112	NA
ENSG00000108389	9110	MTMR4	MTMR4	603559	Q9NYA4	NA
ENSG00000108387	5414	SEPT4	SEPT4	603696	O43236	NA
ENSG00000181013	284083	C17orf47	C17orf47	NA	Q8NEP4	NA
ENSG00000108395	4591	TRIM37	TRIM37	605073	O94972	NA
ENSG00000265303	NA	CTD-2510F5.6	NA	NA	NA	NA
ENSG00000081923	5205	ATP8B1	ATP8B1	602397	O43520	NA
ENSG00000049759	23327	NEDD4L	NEDD4L	606384	Q96PU5	NA
ENSG00000198796	115701	ALPK2	ALPK2	NA	Q86TB3	NA
ENSG00000172175	10892	MALT1	MALT1	604860	Q9UDY8	NA
ENSG00000166562	90701	SEC11C	SEC11C	NA	Q9BY50	NA
ENSG00000141682	5366	PMAIP1	PMAIP1	604959	Q13794	NA
ENSG00000065268	57418	WDR18	WDR18	NA	Q9BV38	NA
ENSG00000116032	116444	GRIN3B	GRIN3B	606651	O60391	DB00142:DB00145:DB01159:DB01173:DB01520
ENSG00000182087	91304	TMEM259	TMEM259	611011	Q4ZIN3	NA
ENSG00000064666	1265	CNN2	CNN2	602373	Q99439	NA
ENSG00000064687	10347	ABCA7	ABCA7	605414	Q8IZY2	NA
ENSG00000007129	90273	CEACAM21	CEACAM21	NA	Q3KPI0	NA
ENSG00000105352	1089	CEACAM4	CEACAM4	NA	O75871	NA
ENSG00000007306	1087	CEACAM7	CEACAM7	NA	Q14002	NA
ENSG00000105388	1048	CEACAM5	CEACAM5	114890	P06731	DB08217
ENSG00000267881	NA	CEA	NA	NA	NA	NA
ENSG00000086548	4680	CEACAM6	CEACAM6	163980	P40199	NA
ENSG00000170956	1084	CEACAM3	CEACAM3	609142	P40198	NA
ENSG00000183103	147719	LYPD4	LYPD4	NA	NA	NA
ENSG00000142025	63946	DMRTC2	DMRTC2	614806	Q8IXT2	NA
ENSG00000079435	3991	LIPE	LIPE	151750	Q05469	NA
ENSG00000189377	284340	CXCL17	CXCL17	611387	Q6UXB2	NA
ENSG00000124469	1088	CEACAM8	CEACAM8	615747	P31997	NA
ENSG00000124467	440533	PSG8	PSG8	176397	Q9UQ74	NA
ENSG00000231924	5669	PSG1	PSG1	176390	P11464	NA
ENSG00000170848	5675	PSG6	PSG6	176395	Q00889	NA
ENSG00000183668	5678	PSG9	PSG9	176398	Q00887	NA
ENSG00000131126	83639	TEX101	TEX101	612665	Q9BY14	NA
ENSG00000167378	126298	IRGQ	IRGQ	NA	Q8WZA9	NA
ENSG00000124444	79177	ZNF576	ZNF576	NA	Q9H609	NA
ENSG00000226763	100170229	SRRM5	SRRM5	NA	B3KS81	NA
ENSG00000131116	126299	ZNF428	ZNF428	NA	Q96B54	NA
ENSG00000105767	199731	CADM4	CADM4	609744	Q8NFZ8	NA
ENSG00000124449	56269	IRGC	IRGC	NA	Q6NXR0	DB03814:DB04315
ENSG00000105771	56006	SMG9	SMG9	613176	Q9H0W8	NA
ENSG00000104783	3783	KCNN4	KCNN4	602754	O15554	DB00228:DB00257:DB00468:DB01110:DB01159
ENSG00000159871	284348	LYPD5	LYPD5	NA	Q6UWN5	NA
ENSG00000167637	284349	ZNF283	ZNF283	NA	Q8N7M2	NA
ENSG00000176222	342908	ZNF404	ZNF404	NA	Q494X3	NA
ENSG00000124459	7596	ZNF45	ZNF45	194554	Q02386	NA
ENSG00000159905	7638	ZNF221	ZNF221	NA	NA	NA
ENSG00000204920	7711	ZNF155	ZNF155	604086	Q12901	NA
ENSG00000159882	7773	ZNF230	ZNF230	NA	Q9UIE0	NA
ENSG00000159885	7673	ZNF222	ZNF222	617357	Q9UK12	NA
ENSG00000267022	7766	ZNF223	ZNF223	NA	NA	NA
ENSG00000178386	7766	ZNF223	ZNF223	NA	Q9UK11	NA
ENSG00000186026	342909	ZNF284	ZNF284	NA	Q2VY69	NA
ENSG00000267680	7767	ZNF224	ZNF224	194555	Q9NZL3	NA
ENSG00000256294	7768	ZNF225	ZNF225	NA	Q9UK10	NA
ENSG00000263002	10780	ZNF234	ZNF234	604750	Q14588	NA
ENSG00000167380	7769	ZNF226	ZNF226	NA	Q9NYT6	NA
ENSG00000131115	7770	ZNF227	ZNF227	NA	Q86WZ6	NA
ENSG00000159917	9310	ZNF235	ZNF235	604749	Q14590	NA
ENSG00000159915	353355	ZNF233	ZNF233	NA	A6NK53	NA
ENSG00000062370	7771	ZNF112	ZNF112	603994	Q9UJU3	NA
ENSG00000267173	NA	CTC-512J12.6	NA	NA	NA	NA
ENSG00000267508	26974	ZNF285	ZNF285	NA	Q96NJ3	NA
ENSG00000167383	7772	ZNF229	ZNF229	NA	NA	NA
ENSG00000167384	7733	ZNF180	ZNF180	606740	Q9UJW8	NA
ENSG00000216588	147710	IGSF23	IGSF23	NA	A1L1A6	NA
ENSG00000073008	5817	PVR	PVR	173850	P15151	DB03203:DB08231
ENSG00000186567	56971	CEACAM19	CEACAM19	606691	Q7Z692	NA
ENSG00000213892	388551	CEACAM16	CEACAM16	614591	Q2WEN9	NA
ENSG00000069399	602	BCL3	BCL3	109560	P20749	NA
ENSG00000142273	23624	CBLC	CBLC	608453	Q9ULV8	NA
ENSG00000187244	4059	BCAM	BCAM	612773	P50895	NA
ENSG00000130202	5819	PVRL2	PVRL2	600798	Q92692	NA
ENSG00000130204	10452	TOMM40	TOMM40	608061	O96008	NA
ENSG00000130203	348	APOE	APOE	107741	P02649	DB01593:DB09130:DB14487:DB14533
ENSG00000130208	341	APOC1	APOC1	107710	P02654	NA
ENSG00000224916	100533990	APOC4-APOC2	APOC4-APOC2	608083	NA	NA
ENSG00000267467	346	APOC4	APOC4	600745	NA	NA
ENSG00000234906	344	APOC2	APOC2	608083	NA	NA
ENSG00000267114	NA	CTB-129P6.11	NA	NA	NA	NA
ENSG00000104853	1209	CLPTM1	CLPTM1	604783	O96005	NA
ENSG00000104856	5971	RELB	RELB	604758	Q01201	NA
ENSG00000104859	11129	CLASRP	CLASRP	NA	Q8N2M8	NA
ENSG00000170684	162979	ZNF296	ZNF296	613226	Q8WUU4	NA
ENSG00000142252	79760	GEMIN7	GEMIN7	607419	Q9H840	NA
ENSG00000007047	57787	MARK4	MARK4	606495	Q96L34	DB12010
ENSG00000104866	284352	PPP1R37	PPP1R37	NA	O75864	NA
ENSG00000179846	284353	NKPD1	NKPD1	NA	Q17RQ9	NA
ENSG00000007255	79090	TRAPPC6A	TRAPPC6A	610396	O75865	DB08342
ENSG00000189114	388552	BLOC1S3	BLOC1S3	609762	Q6QNY0	NA
ENSG00000267545	NA	AC005779.2	NA	NA	NA	NA
ENSG00000266958	NA	AC006126.3	NA	NA	NA	NA
ENSG00000130201	90332	EXOC3L2	EXOC3L2	616927	NA	NA
ENSG00000104879	1158	CKM	CKM	123310	P06732	DB00148:DB02490:DB04027:DB13191
ENSG00000104892	147700	KLC3	KLC3	601334	Q6P597	NA
ENSG00000268341	NA	L47234.1	NA	NA	NA	NA
ENSG00000104884	2068	ERCC2	ERCC2	126340	P18074	NA
ENSG00000104881	10848	PPP1R13L	PPP1R13L	607463	Q8WUF5	NA
ENSG00000117877	10849	CD3EAP	CD3EAP	107325	O15446	NA
ENSG00000012061	2067	ERCC1	ERCC1	126380	P07992	NA
ENSG00000125740	2354	FOSB	FOSB	164772	P53539	NA
ENSG00000125741	80207	OPA3	OPA3	606580	Q9H6K4	NA
ENSG00000177464	2828	GPR4	GPR4	600551	P46093	NA
ENSG00000125746	24139	EML2	EML2	617494	O95834	NA
ENSG00000267757	100287177	C19orf83	C19orf83	NA	NA	NA
ENSG00000125743	6633	SNRPD2	SNRPD2	601061	P62316	DB11638
ENSG00000011478	54814	QPCTL	QPCTL	NA	Q9NXS2	NA
ENSG00000177051	23403	FBXO46	FBXO46	609117	Q6PJ61	NA
ENSG00000237452	388553	AC074212.3	BHMG1	NA	C9JSJ3	NA
ENSG00000177045	147912	SIX5	SIX5	600963	Q8N196	NA
ENSG00000104936	1760	DMPK	DMPK	605377	Q09013	DB01946
ENSG00000268434	NA	AC011530.4	NA	NA	NA	NA
ENSG00000185800	1762	DMWD	DMWD	609857	Q09019	NA
ENSG00000104941	81492	RSPH6A	RSPH6A	607548	Q9H0K4	NA
ENSG00000125755	8189	SYMPK	SYMPK	602388	Q92797	NA
ENSG00000170608	3171	FOXA3	FOXA3	602295	P55318	NA
ENSG00000170604	26145	IRF2BP1	IRF2BP1	615331	Q8IU81	NA
ENSG00000176182	339344	MYPOP	MYPOP	617861	Q86VE0	NA
ENSG00000188425	339345	NANOS2	NANOS2	608228	P60321	NA
ENSG00000104967	4858	NOVA2	NOVA2	601991	Q9UNW9	NA
ENSG00000104983	729440	CCDC61	CCDC61	NA	Q9Y6R9	NA
ENSG00000204869	444882	IGFL4	IGFL4	610547	Q6B9Z1	NA
ENSG00000188624	388555	IGFL3	IGFL3	610546	Q6UXB1	NA
ENSG00000204866	147920	IGFL2	IGFL2	610545	Q6UWQ7	NA
ENSG00000188293	374918	IGFL1	IGFL1	610544	Q6UW32	NA
ENSG00000230510	100506012	PPP5D1	PPP5D1	NA	E7EU14	NA
ENSG00000204851	57469	PNMAL2	PNMAL2	NA	Q9ULN7	NA
ENSG00000268423	NA	AC011551.3	NA	NA	NA	NA
ENSG00000160014	808	CALM3	CALM3	114183	P0DP25	DB11093:DB11348:DB14481
ENSG00000167414	94235	GNG8	GNG8	NA	Q9UK08	NA
ENSG00000197380	147906	DACT3	DACT3	611112	Q96B18	NA
ENSG00000090372	29888	STRN4	STRN4	614767	Q9NRL3	NA
ENSG00000105053	51231	VRK3	VRK3	NA	Q8IV63	NA
ENSG00000142528	25888	ZNF473	ZNF473	617908	Q8WTR7	NA
ENSG00000105357	79784	MYH14	MYH14	608568	Q7Z406	DB01944:DB03126:DB04444:DB07468:DB07469:DB07470:DB08276
ENSG00000167748	3816	KLK1	KLK1	147910	P06870	DB01370:DB03127:DB06245:DB06692:DB06728:DB12598:DB14517:DB14518
ENSG00000174562	55554	KLK15	KLK15	610601	Q9H2R5	NA
ENSG00000142515	354	KLK3	KLK3	176820	P07288	DB00834:DB04839
ENSG00000142544	90353	CTU1	CTU1	612694	Q7Z7A3	NA
ENSG00000129450	27180	SIGLEC9	SIGLEC9	605640	Q9Y336	NA
ENSG00000105383	945	CD33	CD33	159590	P20138	DB00056:DB06318
ENSG00000105366	27181	SIGLEC8	SIGLEC8	605639	Q9NYZ4	NA
ENSG00000213822	729767	CEACAM18	CEACAM18	NA	NA	NA
ENSG00000254521	89858	SIGLEC12	SIGLEC12	606094	Q96PQ1	NA
ENSG00000105492	946	SIGLEC6	SIGLEC6	604405	O43699	NA
ENSG00000105497	7728	ZNF175	ZNF175	601139	Q9Y473	NA
ENSG00000167765	NA	AC018755.1	NA	NA	NA	NA
ENSG00000105501	8778	SIGLEC5	SIGLEC5	604200	O15389	NA
ENSG00000268500	8778	SIGLEC5	SIGLEC5	604200	NA	NA
ENSG00000254415	100049587	SIGLEC14	SIGLEC14	NA	Q08ET2	NA
ENSG00000171051	2357	FPR1	FPR1	136537	P21462	DB00716
ENSG00000187474	2359	FPR3	FPR3	136539	P25089	NA
ENSG00000161551	84765	ZNF577	ZNF577	NA	Q9BSK1	NA
ENSG00000256683	59348	ZNF350	ZNF350	605422	Q9GZX5	NA
ENSG00000197619	284370	ZNF615	ZNF615	NA	Q8N8J6	NA
ENSG00000105605	59284	CACNG7	CACNG7	606899	P62955	NA
ENSG00000142408	59283	CACNG8	CACNG8	606900	Q8WXS5	NA
ENSG00000136717	274	BIN1	BIN1	601248	O00499	NA
ENSG00000186684	339761	CYP27C1	CYP27C1	NA	Q4G0S4	NA
ENSG00000163161	2071	ERCC3	ERCC3	133510	P19447	NA
ENSG00000169967	10746	MAP3K2	MAP3K2	609487	Q9Y2U5	DB06616:DB12010
ENSG00000115718	5624	PROC	PROC	612283	P04070	DB00170:DB00464:DB09131:DB09332:DB13149
ENSG00000136709	55339	WDR33	WDR33	NA	Q9C0J8	NA
ENSG00000173349	84826	SFT2D3	SFT2D3	NA	Q587I9	NA
ENSG00000163283	250	ALPP	ALPP	171800	P05187	DB01373:DB08413
ENSG00000163286	251	ALPPL2	ALPPL2	171810	P10696	DB00848:DB01143
ENSG00000182600	389084	C2orf82	C2orf82	NA	Q6UX34	NA
ENSG00000066248	25791	NGEF	NGEF	605991	Q8N5V2	NA
ENSG00000222001	101928881	AC106876.2	LOC101928881	NA	NA	NA
ENSG00000168918	3635	INPP5D	INPP5D	601582	Q92835	NA
ENSG00000130561	6295	SAG	SAG	181031	P10523	NA
ENSG00000242515	54575	UGT1A10	UGT1A10	606435	Q9HAW8	NA
ENSG00000144481	79054	TRPM8	TRPM8	606678	Q7Z2W7	DB00825:DB01744:DB09061:DB11345:DB11755:DB14009:DB14011
ENSG00000227164	NA	AL354993.1	NA	NA	NA	NA
ENSG00000171940	7764	ZNF217	ZNF217	602967	O75362	NA
ENSG00000019186	1591	CYP24A1	CYP24A1	126065	Q07973	DB05024
ENSG00000101132	5203	PFDN4	PFDN4	604898	Q9NQP4	NA
ENSG00000124098	116151	FAM210B	FAM210B	NA	Q96KR6	NA
ENSG00000087586	6790	AURKA	AURKA	603072	O14965	DB02482:DB05169:DB05198:DB05220:DB06134:DB06347:DB06486:DB07186:DB07266:DB07360:DB07362:DB07545:DB07801:DB08065:DB08066:DB12010:DB13061
ENSG00000101138	1477	CSTF1	CSTF1	600369	Q05048	NA
ENSG00000087589	57091	CASS4	CASS4	NA	Q9NQ75	NA
ENSG00000022277	51507	RTFDC1	RTFDC1	NA	Q9BY42	NA
ENSG00000124091	140687	GCNT7	GCNT7	NA	Q6ZNI0	NA
ENSG00000124103	200232	FAM209A	FAM209A	NA	Q5JX71	NA
ENSG00000213714	388799	FAM209B	FAM209B	NA	Q5JX69	NA
ENSG00000087510	7022	TFAP2C	TFAP2C	601602	Q92754	NA
ENSG00000101144	655	BMP7	BMP7	112267	P18075	NA
ENSG00000054796	23626	SPO11	SPO11	605114	Q9Y5K1	NA
ENSG00000101146	8480	RAE1	RAE1	603343	P78406	NA
ENSG00000256222	100462983	MTRNR2L3	MTRNR2L3	NA	NA	NA
ENSG00000124092	140690	CTCFL	CTCFL	607022	Q8NI51	NA
ENSG00000124227	140731	ANKRD60	ANKRD60	NA	NA	NA
ENSG00000124164	9217	VAPB	VAPB	605704	O95292	NA
ENSG00000198768	164284	APCDD1L	APCDD1L	NA	Q8NCL9	NA
ENSG00000268941	79160	MGC4294	LINC01711	NA	NA	NA
ENSG00000124222	8675	STX16	STX16	603666	O14662	NA
ENSG00000254995	100534593	STX16-NPEPL1	STX16-NPEPL1	NA	NA	NA
ENSG00000215440	79716	NPEPL1	NPEPL1	NA	Q8NDH3	NA
ENSG00000087460	2778	GNAS	GNAS	139320	O95467	NA
ENSG00000101160	1522	CTSZ	CTSZ	603169	Q9UBR2	NA
ENSG00000101162	81027	TUBB1	TUBB1	612901	Q9H4B7	DB00309:DB01229:DB01248:DB01394:DB01873:DB03010:DB05147:DB06042:DB06772:DB08871:DB12334:DB12695
ENSG00000124172	514	ATP5E	ATP5E	606153	P56381	NA
ENSG00000101166	51012	SLMO2	SLMO2	NA	Q9Y3B1	NA
ENSG00000016391	55349	CHDH	CHDH	NA	Q8NE62	NA
ENSG00000056736	55540	IL17RB	IL17RB	605458	Q9NRM6	NA
ENSG00000113812	93973	ACTR8	ACTR8	NA	Q9H981	NA
ENSG00000157445	55799	CACNA2D3	CACNA2D3	606399	Q8IZS8	DB00381:DB06712
ENSG00000144771	57408	LRTM1	LRTM1	NA	Q9HBL6	NA
ENSG00000114251	7474	WNT5A	WNT5A	164975	P41221	NA
ENSG00000187672	26059	ERC2	ERC2	617250	O15083	NA
ENSG00000163947	50650	ARHGEF3	ARHGEF3	612115	Q9NR81	NA
ENSG00000186451	353324	SPATA12	SPATA12	609869	Q7Z6I5	NA
ENSG00000144730	54756	IL17RD	IL17RD	606807	Q8NFM7	NA
ENSG00000163666	8820	HESX1	HESX1	601802	Q9UBX0	NA
ENSG00000157500	26060	APPL1	APPL1	604299	Q9UKG1	NA
ENSG00000239388	142686	ASB14	ASB14	NA	A6NK59	NA
ENSG00000174844	201625	DNAH12	DNAH12	603340	Q6ZR08	NA
ENSG00000174840	201626	PDE12	PDE12	616519	Q6L8Q7	NA
ENSG00000168374	378	ARF4	ARF4	601177	P18085	DB04315
ENSG00000174839	201627	DENND6A	DENND6A	NA	Q8IWF6	NA
ENSG00000163681	7871	SLMAP	SLMAP	602701	Q14BN4	NA
ENSG00000163687	1776	DNASE1L3	DNASE1L3	602244	Q13609	NA
ENSG00000163686	57406	ABHD6	ABHD6	616966	Q9BV23	NA
ENSG00000002587	9957	HS3ST1	HS3ST1	603244	O14792	DB01812
ENSG00000112164	2740	GLP1R	GLP1R	138032	P43220	DB00040:DB01276:DB06655:DB09043:DB09045:DB09265:DB13928
ENSG00000112167	55776	SAYSD1	SAYSD1	NA	Q9NPB0	NA
ENSG00000124780	89822	KCNK17	KCNK17	607370	Q96T54	NA
ENSG00000095981	83795	KCNK16	KCNK16	607369	Q96T55	NA
ENSG00000146122	23500	DAAM2	DAAM2	606627	Q86T65	NA
ENSG00000124615	4337	MOCS1	MOCS1	603707	Q9NZB8	NA
ENSG00000156564	57497	LRFN2	LRFN2	612808	Q9ULH4	NA
ENSG00000124602	222643	UNC5CL	UNC5CL	617464	Q8IV45	NA
ENSG00000124596	221443	OARD1	OARD1	614393	Q9Y530	NA
ENSG00000112212	222642	TSPO2	TSPO2	NA	Q5TGU0	NA
ENSG00000124701	10930	APOBEC2	APOBEC2	604797	Q9Y235	NA
ENSG00000001167	4800	NFYA	NFYA	189903	P23511	NA
ENSG00000161911	340205	TREML1	TREML1	609714	Q86YW5	NA
ENSG00000095970	54209	TREM2	TREM2	605086	Q9NZC2	NA
ENSG00000112195	79865	TREML2	TREML2	609715	Q5T2D2	NA
ENSG00000188056	285852	TREML4	TREML4	614664	Q6UXN2	NA
ENSG00000124731	54210	TREM1	TREM1	605085	Q9NP99	DB01694
ENSG00000096264	9436	NCR2	NCR2	604531	O95944	NA
ENSG00000096088	5225	PGC	PGC	169740	P20142	NA
ENSG00000137218	10817	FRS3	FRS3	607744	O43559	NA
ENSG00000124593	29964	PRICKLE4	PRICKLE4	611389	NA	NA
ENSG00000214736	100188893	TOMM6	TOMM6	616168	Q96B49	NA
ENSG00000180113	221400	TDRD6	TDRD6	611200	O60522	NA
ENSG00000112818	4224	MEP1A	MEP1A	600388	Q16819	NA
ENSG00000069122	221395	GPR116	GPR116	NA	Q8IZF2	NA
ENSG00000153292	266977	GPR110	GPR110	617430	Q5T601	DB05255
ENSG00000146072	27242	TNFRSF21	TNFRSF21	605732	O75509	NA
ENSG00000198087	23607	CD2AP	CD2AP	604241	Q9Y5K6	NA
ENSG00000153294	221393	GPR115	GPR115	614268	Q8IZF3	NA
ENSG00000124818	221391	OPN5	OPN5	609042	Q6U736	NA
ENSG00000244694	442213	PTCHD4	PTCHD4	616908	Q6ZW05	NA
ENSG00000146085	4594	MUT	MUT	609058	P22033	DB00115:DB00200
ENSG00000031691	55166	CENPQ	CENPQ	611506	Q7L2Z9	NA
ENSG00000203972	389396	GLYATL3	GLYATL3	614763	Q5SZD4	NA
ENSG00000112077	6005	RHAG	RHAG	180297	Q02094	NA
ENSG00000124490	7180	CRISP2	CRISP2	187430	P16562	NA
ENSG00000096006	10321	CRISP3	CRISP3	NA	P54108	NA
ENSG00000170950	5232	PGK2	PGK2	172270	P07205	NA
ENSG00000214643	403339	DEFB133	DEFB133	NA	Q30KQ1	NA
ENSG00000106244	11333	PDAP1	PDAP1	607075	Q13442	NA
ENSG00000106245	8896	BUD31	BUD31	603477	P41223	NA
ENSG00000106246	26024	PTCD1	PTCD1	614774	O75127	NA
ENSG00000248919	100526740	ATP5J2-PTCD1	ATP5J2-PTCD1	614774	NA	NA
ENSG00000160917	10898	CPSF4	CPSF4	603052	O95639	NA
ENSG00000214314	NA	AC073063.1	NA	NA	NA	NA
ENSG00000241468	9551	ATP5J2	ATP5J2	NA	P56134	NA
ENSG00000198556	285989	ZNF789	ZNF789	NA	Q5FWF6	NA
ENSG00000196652	23660	ZKSCAN5	ZKSCAN5	611272	Q9Y2L8	NA
ENSG00000221909	221786	FAM200A	FAM200A	NA	Q8TCP9	NA
ENSG00000197343	79027	ZNF655	ZNF655	617891	Q8N720	NA
ENSG00000272647	NA	GS1-259H13.10	NA	NA	NA	NA
ENSG00000197037	221785	ZSCAN25	ZSCAN25	NA	Q6NSZ9	NA
ENSG00000106258	1577	CYP3A5	CYP3A5	605325	P20815	DB11994
ENSG00000160870	1551	CYP3A7	CYP3A7	605340	P24462	DB11994
ENSG00000021461	64816	CYP3A43	CYP3A43	606534	Q9HB55	DB11994
ENSG00000244623	81392	OR2AE1	OR2AE1	NA	Q8NHA4	NA
ENSG00000146833	89122	TRIM4	TRIM4	NA	Q9C037	NA
ENSG00000176402	349149	GJC3	GJC3	611925	Q8NFK1	NA
ENSG00000160862	563	AZGP1	AZGP1	194460	P25311	DB03721:DB09130
ENSG00000106261	7586	ZKSCAN1	ZKSCAN1	601260	P17029	NA
ENSG00000166529	7589	ZSCAN21	ZSCAN21	601261	Q9Y5A6	NA
ENSG00000166526	7551	ZNF3	ZNF3	194510	P17036	NA
ENSG00000168090	10980	COPS6	COPS6	614729	Q7L5N1	NA
ENSG00000166508	4176	MCM7	MCM7	600592	P33993	NA
ENSG00000221838	9179	AP4M1	AP4M1	602296	O00189	NA
ENSG00000106290	6878	TAF6	TAF6	602955	P49848	NA
ENSG00000166997	245812	CNPY4	CNPY4	610047	Q8N129	NA
ENSG00000214309	255374	MBLAC1	MBLAC1	NA	A4D2B0	NA
ENSG00000188186	389541	LAMTOR4	LAMTOR4	NA	Q0VGL1	NA
ENSG00000146826	55262	C7orf43	C7orf43	NA	Q8WVR3	NA
ENSG00000197093	79690	GAL3ST4	GAL3ST4	608235	Q96RP7	NA
ENSG00000213420	221914	GPC2	GPC2	NA	Q8N158	NA
ENSG00000066923	10734	STAG3	STAG3	608489	Q9UJ98	NA
ENSG00000160844	352954	GATS	GATS	NA	NA	NA
ENSG00000213413	79037	PVRIG	PVRIG	617012	Q6DKI7	NA
ENSG00000214300	441272	SPDYE3	SPDYE3	617625	A6NKU9	NA
ENSG00000121716	29990	PILRB	PILRB	605342	Q9UKJ0	NA
ENSG00000085514	29992	PILRA	PILRA	605341	Q9UKJ1	NA
ENSG00000078487	55063	ZCWPW1	ZCWPW1	NA	Q9H0M4	NA
ENSG00000146834	56257	MEPCE	MEPCE	611478	Q7L2J0	NA
ENSG00000160813	221908	PPP1R35	PPP1R35	NA	Q8TAP8	NA
ENSG00000185955	402573	C7orf61	C7orf61	NA	Q8IZ16	NA
ENSG00000166925	81628	TSC22D4	TSC22D4	611914	Q9Y3Q8	NA
ENSG00000166924	222950	NYAP1	NYAP1	615477	Q6ZVC0	NA
ENSG00000106351	3268	AGFG2	AGFG2	604019	O95081	NA
ENSG00000077454	4034	LRCH4	LRCH4	NA	O75427	NA
ENSG00000205307	100316904	SAP25	SAP25	NA	Q8TEE9	NA
ENSG00000106336	26261	FBXO24	FBXO24	609097	O75426	NA
ENSG00000106333	5118	PCOLCE	PCOLCE	600270	Q15113	NA
ENSG00000106330	64598	MOSPD3	MOSPD3	609125	O75425	NA
ENSG00000106327	7036	TFR2	TFR2	604720	Q9UP52	NA
ENSG00000077080	51412	ACTL6B	ACTL6B	612458	O94805	NA
ENSG00000172354	2783	GNB2	GNB2	139390	P62879	NA
ENSG00000146830	64599	GIGYF1	GIGYF1	612064	O75420	NA
ENSG00000172336	10248	POP7	POP7	606113	O75817	NA
ENSG00000130427	2056	EPO	EPO	133170	P01588	NA
ENSG00000196411	2050	EPHB4	EPHB4	600011	P54760	DB01254:DB07249:DB07250:DB07251:DB07252:DB07253:DB07254:DB07255:DB07256:DB11973:DB12010
ENSG00000146828	56996	SLC12A9	SLC12A9	616861	Q9BXP2	NA
ENSG00000087077	7205	TRIP6	TRIP6	602933	Q15654	NA
ENSG00000087087	51593	SRRT	SRRT	614469	Q9BXP5	NA
ENSG00000176125	402682	UFSP1	UFSP1	611481	Q6NVU6	NA
ENSG00000087085	43	ACHE	ACHE	100740	P22303	DB00122:DB00382:DB00411:DB00449:DB00483:DB00545:DB00674:DB00677:DB00733:DB00805:DB00843:DB00863:DB00944:DB00981:DB00989:DB01010:DB01122:DB01199:DB01233:DB01245:DB01364:DB01400:DB01805:DB02166:DB02226:DB02343:DB02404:DB02673:DB02825:DB02845:DB03005:DB03128:DB03283:DB03348:DB03359:DB03740:DB03814:DB04021:DB04114:DB04556:DB04614:DB04615:DB04616:DB04617:DB04859:DB04864:DB04892:DB04924:DB06525:DB07555…
ENSG00000169894	4584	MUC3A	MUC3A	158371	Q02505	NA
ENSG00000228273	4584	MUC3A	MUC3A	158371	NA	NA
ENSG00000169876	140453	MUC17	MUC17	608424	Q685J3	NA
ENSG00000106366	5054	SERPINE1	SERPINE1	173360	P05121	DB00009:DB00013:DB00015:DB00029:DB00031:DB00055:DB00197:DB05254:DB09130
ENSG00000128564	7425	VGF	VGF	602186	O15240	NA
ENSG00000167011	375607	NAT16	NAT16	615783	Q8N8M0	NA
ENSG00000106397	8985	PLOD3	PLOD3	603066	O60568	DB00126:DB00139
ENSG00000106400	10467	ZNHIT1	ZNHIT1	NA	O43257	NA
ENSG00000214253	51024	FIS1	FIS1	609003	Q9Y3D6	NA
ENSG00000204983	5644	PRSS1	PRSS1	276000	P07477	DB01665:DB01705:DB01725:DB01737:DB01741:DB01745:DB01767:DB01771:DB01805:DB01836:DB01876:DB01905:DB01939:DB02045:DB02063:DB02081:DB02084:DB02112:DB02269:DB02287:DB02288:DB02354:DB02366:DB02435:DB02463:DB02464:DB02526:DB02665:DB02744:DB02812:DB02875:DB02989:DB03016:DB03081:DB03127:DB03136:DB03159:DB03173:DB03213:DB03243:DB03251:DB03337:DB03373:DB03374:DB03417:DB03443:DB03555:DB03595:DB03608:DB03643…
ENSG00000106123	2051	EPHB6	EPHB6	602757	O15197	DB12010
ENSG00000165125	55503	TRPV6	TRPV6	606680	Q9H1D0	NA
ENSG00000236398	259285	TAS2R39	TAS2R39	NA	P59534	NA
ENSG00000221937	259286	TAS2R40	TAS2R40	613964	P59535	NA
ENSG00000268170	NA	AC073342.1	NA	NA	NA	NA
ENSG00000197448	373156	GSTK1	GSTK1	602321	Q9Y2Q3	DB00143:DB04700
ENSG00000188037	1180	CLCN1	CLCN1	118425	P35523	NA
ENSG00000159784	9715	FAM131B	FAM131B	NA	Q86XD5	NA
ENSG00000159840	7791	ZYX	ZYX	602002	Q15942	DB11638
ENSG00000146904	2041	EPHA1	EPHA1	179610	P21709	DB12010
ENSG00000185899	338398	TAS2R60	TAS2R60	613968	P59551	NA
ENSG00000221855	259287	TAS2R41	TAS2R41	613965	P59536	NA
ENSG00000221836	393046	OR2A5	OR2A5	NA	Q96R48	NA
ENSG00000221933	392138	OR2A25	OR2A25	NA	A4D2G3	NA
ENSG00000221858	346525	OR2A12	OR2A12	NA	Q8NGT7	NA
ENSG00000221989	442361	OR2A2	OR2A2	NA	Q6IF42	NA
ENSG00000221938	135941	OR2A14	OR2A14	NA	Q96R47	NA
ENSG00000196511	27010	TPK1	TPK1	606370	Q9H3S4	DB00152:DB04768
ENSG00000174469	26047	CNTNAP2	CNTNAP2	604569	Q9UHC6	NA
ENSG00000170279	202865	C7orf33	C7orf33	NA	Q8WU49	NA
ENSG00000055130	8454	CUL1	CUL1	603134	Q13616	NA
ENSG00000104765	665	BNIP3L	BNIP3L	605368	O60238	NA
ENSG00000104228	23087	TRIM35	TRIM35	617007	Q9UPQ4	NA
ENSG00000120899	2185	PTK2B	PTK2B	601212	Q14289	DB01097:DB01645:DB08341:DB11817:DB12010
ENSG00000120903	1135	CHRNA2	CHRNA2	118502	Q15822	DB00184:DB00411:DB00416:DB00472:DB00483:DB00514:DB00565:DB00657:DB00674:DB00721:DB00728:DB00732:DB00810:DB00898:DB01135:DB01199:DB01226:DB01245:DB01336:DB01337:DB01338:DB01339:DB05740:DB07720:DB08960
ENSG00000120915	2053	EPHX2	EPHX2	132811	P34913	DB02029:DB03677:DB04213:DB06345:DB08256:DB08257:DB08258:DB08259:DB12610
ENSG00000120885	1191	CLU	CLU	185430	P10909	DB01593:DB09130:DB14487:DB14533
ENSG00000168077	51435	SCARA3	SCARA3	602728	Q6AZY7	NA
ENSG00000147419	55246	CCDC25	CCDC25	NA	Q86WR0	NA
ENSG00000171320	157570	ESCO2	ESCO2	609353	Q56NI9	NA
ENSG00000168078	55872	PBK	PBK	611210	Q96KB5	NA
ENSG00000168079	286133	SCARA5	SCARA5	611306	Q6ZMJ2	NA
ENSG00000189233	389643	NUGGC	NUGGC	NA	Q68CJ6	NA
ENSG00000134014	55140	ELP3	ELP3	612722	Q9H9T3	NA
ENSG00000168081	5368	PNOC	PNOC	601459	Q13519	NA
ENSG00000186918	55893	ZNF395	ZNF395	609494	Q9H8N7	NA
ENSG00000133872	51669	TMEM66	TMEM66	614768	Q96BY9	NA
ENSG00000104660	23484	LEPROTL1	LEPROTL1	607338	O95214	NA

## Sheet: DR
Protein-coding risk genes for DR
ensg	entrezID	symbol	hgnc_symbol	OMIM	uniprotID	DrugBank
ENSG00000156171	128338	DRAM2	DRAM2	613360	Q6UX65	NA
ENSG00000134255	10390	CEPT1	CEPT1	616751	Q9Y6K0	NA
ENSG00000162777	79961	DENND2D	DENND2D	615111	Q9H6A0	NA
ENSG00000064886	1117	CHI3L2	CHI3L2	601526	Q15782	NA
ENSG00000085465	5016	OVGP1	OVGP1	603578	Q12889	NA
ENSG00000116455	79084	WDR77	WDR77	611734	Q9BQA1	NA
ENSG00000116459	515	ATP5F1	ATP5F1	603270	P24539	NA
ENSG00000143110	128346	C1orf162	C1orf162	NA	Q8NEQ5	NA
ENSG00000121933	57413	ADORA3	ADORA3	600445	P0DMS9	NA
ENSG00000116473	5906	RAP1A	RAP1A	179520	P62834	NA
ENSG00000197852	55924	FAM212B	FAM212B	NA	Q9NTI7	NA
ENSG00000064703	11218	DDX20	DDX20	606168	Q9UHI6	NA
ENSG00000171385	3752	KCND3	KCND3	605411	Q9UK17	DB00280:DB00458:DB06217:DB06637:DB11633
ENSG00000143079	55917	CTTNBP2NL	CTTNBP2NL	615100	Q9P2B4	NA
ENSG00000134245	7482	WNT2B	WNT2B	601968	Q93097	NA
ENSG00000007341	54879	ST7L	ST7L	617640	Q8TDW4	NA
ENSG00000116489	829	CAPZA1	CAPZA1	601580	P52907	NA
ENSG00000155366	389	RHOC	RHOC	165380	P08134	NA
ENSG00000271810	NA	RP11-426L16.10	NA	NA	NA	NA
ENSG00000155367	333926	PPM1J	PPM1J	609957	Q5JR12	NA
ENSG00000184599	284467	FAM19A3	FAM19A3	617497	Q7Z5A8	NA
ENSG00000155380	6566	SLC16A1	SLC16A1	600682	P53985	DB00119:DB09338
ENSG00000081026	260425	MAGI3	MAGI3	615943	Q5TCQ9	NA
ENSG00000116793	10745	PHTF1	PHTF1	604950	Q9UMS5	NA
ENSG00000081019	54665	RSBN1	RSBN1	615858	Q5VWQ0	NA
ENSG00000134242	26191	PTPN22	PTPN22	600716	Q9Y2R2	NA
ENSG00000188761	440603	BCL2L15	BCL2L15	NA	Q5TBC7	NA
ENSG00000134262	10717	AP4B1	AP4B1	607245	Q9Y6B7	NA
ENSG00000118655	64858	DCLRE1B	DCLRE1B	609683	Q9H816	NA
ENSG00000163349	204851	HIPK1	HIPK1	608003	Q86Z02	NA
ENSG00000116774	56944	OLFML3	OLFML3	610088	Q9NRN5	NA
ENSG00000134207	148281	SYT6	SYT6	607718	Q5T7P8	NA
ENSG00000197323	51592	TRIM33	TRIM33	605769	Q9UPN9	NA
ENSG00000116752	10286	BCAS2	BCAS2	605783	O75934	NA
ENSG00000175984	163259	DENND2C	DENND2C	NA	Q68D51	NA
ENSG00000116748	270	AMPD1	AMPD1	102770	P23109	NA
ENSG00000213281	4893	NRAS	NRAS	164790	P01111	NA
ENSG00000009307	7812	CSDE1	CSDE1	191510	O75534	NA
ENSG00000052723	80143	SIKE1	SIKE1	611656	Q9BRV8	NA
ENSG00000198765	6847	SYCP1	SYCP1	602162	Q15431	NA
ENSG00000134259	4803	NGF	NGF	162030	P01138	DB01407:DB05892:DB09221
ENSG00000173218	81839	VANGL1	VANGL1	610132	Q8TAA9	NA
ENSG00000118729	845	CASQ2	CASQ2	114251	O14958	DB11093:DB11348:DB14481
ENSG00000177551	4808	NHLH2	NHLH2	162361	Q02577	NA
ENSG00000163393	55356	SLC22A15	SLC22A15	608275	Q8IZD6	NA
ENSG00000269279	NA	AL136376.1	NA	NA	NA	NA
ENSG00000116815	965	CD58	CD58	153420	P19256	NA
ENSG00000116830	8458	TTF2	TTF2	604718	Q9UNY4	NA
ENSG00000177830	66005	CHID1	CHID1	615692	Q9BWS9	NA
ENSG00000078902	54472	TOLLIP	TOLLIP	606277	Q9H0E2	NA
ENSG00000196224	387266	KRTAP5-3	KRTAP5-3	NA	Q6L8H2	DB02379
ENSG00000241598	387267	KRTAP5-4	KRTAP5-4	NA	NA	NA
ENSG00000185940	439915	KRTAP5-5	KRTAP5-5	NA	Q701N2	NA
ENSG00000205864	440023	KRTAP5-6	KRTAP5-6	NA	Q6L8G9	NA
ENSG00000244242	402778	IFITM10	IFITM10	NA	A6NMD0	NA
ENSG00000250644	NA	RP11-295K3.1	NA	NA	NA	NA
ENSG00000117984	1509	CTSD	CTSD	116840	P07339	DB00071:DB02216:DB03028:DB03096:DB07542:DB08740
ENSG00000149043	90019	SYT8	SYT8	607719	Q8NBV8	NA
ENSG00000130598	7136	TNNI2	TNNI2	191043	P48788	NA
ENSG00000130592	4046	LSP1	LSP1	153432	P33241	NA
ENSG00000184682	102724536	C11orf89	C11orf89	NA	NA	NA
ENSG00000130595	7140	TNNT3	TNNT3	600692	P45378	NA
ENSG00000167244	3481	IGF2	IGF2	147470	P01344	NA
ENSG00000129965	723961	INS-IGF2	INS-IGF2	NA	F8WCM5	NA
ENSG00000254647	3630	INS	INS	176730	P01308	DB01593:DB01776:DB08231:DB14487:DB14533
ENSG00000180176	7054	TH	TH	191290	P07101	DB00120:DB00135:DB00360:DB00765:DB03552:DB04400
ENSG00000183734	430	ASCL2	ASCL2	601886	Q99929	NA
ENSG00000110665	29125	C11orf21	C11orf21	611033	Q9P2W6	NA
ENSG00000064201	10077	TSPAN32	TSPAN32	603853	Q96QS1	NA
ENSG00000184281	10078	TSSC4	TSSC4	603852	Q9Y5U2	NA
ENSG00000070985	29850	TRPM5	TRPM5	604600	Q9NZQ8	NA
ENSG00000123349	5204	PFDN5	PFDN5	604899	Q99471	NA
ENSG00000139637	60314	C12orf10	C12orf10	611366	Q9HB07	NA
ENSG00000094914	8086	AAAS	AAAS	605378	Q9NRG9	NA
ENSG00000094916	23468	CBX5	CBX5	604478	P45973	DB09130
ENSG00000135486	3178	HNRNPA1	HNRNPA1	164017	P09651	NA
ENSG00000161638	3678	ITGA5	ITGA5	135620	P08648	DB02709
ENSG00000170627	121355	GTSF1	GTSF1	617484	Q8WW33	NA
ENSG00000135424	3679	ITGA7	ITGA7	600536	Q13683	NA
ENSG00000258311	NA	RP11-644F5.10	NA	NA	NA	NA
ENSG00000135441	2647	BLOC1S1	BLOC1S1	601444	P78537	NA
ENSG00000135437	5959	RDH5	RDH5	601617	Q92781	DB00157:DB00162
ENSG00000135404	967	CD63	CD63	155740	P08962	NA
ENSG00000135414	10220	GDF11	GDF11	603936	O95390	NA
ENSG00000205323	84324	SARNP	SARNP	610049	P82979	NA
ENSG00000257390	NA	RP11-762I7.5	NA	NA	NA	NA
ENSG00000123353	29095	ORMDL2	ORMDL2	610074	Q53FV1	NA
ENSG00000135392	85406	DNAJC14	DNAJC14	606092	Q6Y2X3	NA
ENSG00000123342	4327	MMP19	MMP19	601807	Q99542	DB00786
ENSG00000170473	84305	WIBG	WIBG	NA	Q9BRP8	NA
ENSG00000065357	1606	DGKA	DGKA	125855	P23743	DB00163:DB14001:DB14002
ENSG00000185664	6490	PMEL	PMEL	155550	P40967	NA
ENSG00000123374	1017	CDK2	CDK2	116953	P24941	DB01888:DB02010:DB02052:DB02091:DB02116:DB02197:DB02297:DB02407:DB02538:DB02603:DB02647:DB02733:DB02833:DB02898:DB02915:DB02950:DB02963:DB02973:DB03019:DB03307:DB03365:DB03428:DB03490:DB03496:DB03583:DB03663:DB03737:DB03801:DB04006:DB04101:DB04186:DB04288:DB04407:DB04518:DB04607:DB04662:DB04669:DB06195:DB06616:DB06844:DB06888:DB06944:DB06948:DB06976:DB06983:DB07024:DB07054:DB07065:DB07126:DB07137…
ENSG00000111540	5869	RAB5B	RAB5B	179514	P61020	NA
ENSG00000139531	6821	SUOX	SUOX	606887	P51687	DB03983
ENSG00000123411	64375	IKZF4	IKZF4	606239	Q9H2S9	NA
ENSG00000197728	6231	RPS26	RPS26	603701	P62854	NA
ENSG00000065361	2065	ERBB3	ERBB3	190151	P21860	NA
ENSG00000257411	NA	RP11-603J24.9	NA	NA	NA	NA
ENSG00000170515	5036	PA2G4	PA2G4	602145	Q9UQ80	NA
ENSG00000229117	6171	RPL41	RPL41	613315	NA	NA
ENSG00000135482	84872	ZC3H10	ZC3H10	NA	Q96K80	NA
ENSG00000139641	23344	ESYT1	ESYT1	616670	Q9BSJ8	NA
ENSG00000196465	140465	MYL6B	MYL6B	609930	P14649	DB08378
ENSG00000092841	4637	MYL6	MYL6	609931	P60660	NA
ENSG00000139613	6601	SMARCC2	SMARCC2	601734	Q8TAQ2	NA
ENSG00000181852	10193	RNF41	RNF41	NA	Q9H4P4	NA
ENSG00000139579	79035	NABP2	NABP2	612104	Q9BQ15	NA
ENSG00000139540	283375	SLC39A5	SLC39A5	608730	Q6ZMH5	NA
ENSG00000139645	283373	ANKRD52	ANKRD52	NA	Q8NB46	NA
ENSG00000135469	93058	COQ10A	COQ10A	NA	Q96MF6	NA
ENSG00000062485	1431	CS	CS	118950	O75390	DB01969:DB01992:DB02637:DB03182:DB03499:DB04230:DB04272
ENSG00000144785	NA	RP11-977G19.10	NA	NA	NA	NA
ENSG00000257727	10330	CNPY2	CNPY2	605861	Q9Y2B0	NA
ENSG00000135473	9924	PAN2	PAN2	617447	Q504Q3	NA
ENSG00000110944	51561	IL23A	IL23A	605580	Q9NPF7	DB05459:DB11834
ENSG00000170581	6773	STAT2	STAT2	600556	P52630	NA
ENSG00000175336	319	APOF	APOF	107760	Q13790	NA
ENSG00000111602	8914	TIMELESS	TIMELESS	603887	Q9UNS1	NA
ENSG00000135517	4284	MIP	MIP	154050	P30301	DB02451
ENSG00000176422	283377	SPRYD4	SPRYD4	NA	Q8WW59	NA
ENSG00000135423	27165	GLS2	GLS2	606365	Q9UI32	DB00142
ENSG00000076067	5939	RBMS2	RBMS2	602387	Q15434	NA
ENSG00000076108	11176	BAZ2A	BAZ2A	605682	Q9UIF9	NA
ENSG00000110955	506	ATP5B	ATP5B	102910	P06576	DB04216:DB07384:DB07394:DB08399:DB08629:DB12695
ENSG00000110958	10728	PTGES3	PTGES3	607061	Q15185	DB05036:DB09130
ENSG00000196531	4666	NACA	NACA	601234	Q13765	NA
ENSG00000198056	5557	PRIM1	PRIM1	176635	P49642	NA
ENSG00000025423	8630	HSD17B6	HSD17B6	606623	O14756	DB00139
ENSG00000196510	51434	ANAPC7	ANAPC7	606949	Q9UJX3	NA
ENSG00000111231	51184	GPN3	GPN3	NA	Q9UHW5	NA
ENSG00000204856	29902	FAM216A	FAM216A	NA	Q8WUB2	NA
ENSG00000111237	51699	VPS29	VPS29	606932	Q9UBQ0	NA
ENSG00000151164	144715	RAD9B	RAD9B	608368	Q6WBX8	NA
ENSG00000196850	160760	PPTC7	PPTC7	609668	Q8NI37	NA
ENSG00000204852	79600	TCTN1	TCTN1	609863	Q2MV58	NA
ENSG00000186298	5501	PPP1CC	PPP1CC	176914	P36873	DB02169:DB02860:DB04738
ENSG00000111249	23316	CUX2	CUX2	610648	O14529	NA
ENSG00000198324	144717	FAM109A	FAM109A	614239	Q8N4B1	NA
ENSG00000111252	10019	SH2B3	SH2B3	605093	Q9UQQ2	DB06589
ENSG00000204842	6311	ATXN2	ATXN2	601517	Q99700	NA
ENSG00000089234	8315	BRAP	BRAP	604986	Q7Z569	NA
ENSG00000111271	80724	ACAD10	ACAD10	611181	Q6JQN1	NA
ENSG00000257767	NA	RP11-162P23.2	NA	NA	NA	NA
ENSG00000111275	217	ALDH2	ALDH2	100650	P05091	DB00157:DB00536:DB00822:DB02115:DB04381
ENSG00000089022	8550	MAPKAPK5	MAPKAPK5	606723	Q8IW41	DB12010
ENSG00000198270	89894	TMEM116	TMEM116	NA	Q8NCL8	NA
ENSG00000089248	10961	ERP29	ERP29	602287	P30040	NA
ENSG00000111300	80018	NAA25	NAA25	612755	Q14CX7	NA
ENSG00000135148	10906	TRAFD1	TRAFD1	613197	O14545	NA
ENSG00000173064	283450	HECTD4	HECTD4	NA	Q9Y4D8	NA
ENSG00000089009	6128	RPL6	RPL6	603703	Q02878	NA
ENSG00000179295	5781	PTPN11	PTPN11	176876	Q06124	DB02779
ENSG00000089127	4938	OAS1	OAS1	164350	P00973	DB02987
ENSG00000111344	8437	RASAL1	RASAL1	604118	O95294	NA
ENSG00000183579	84133	ZNRF3	ZNRF3	612062	Q9ULT6	NA
ENSG00000186998	129080	EMID1	EMID1	608926	Q96A84	NA
ENSG00000100280	162	AP1B1	AP1B1	600157	Q10567	NA
ENSG00000128250	5988	RFPL1	RFPL1	605968	O75677	NA
ENSG00000100285	4744	NEFH	NEFH	162230	P12036	NA
ENSG00000100296	8563	THOC5	THOC5	612733	Q13769	NA
ENSG00000184117	8508	NIPSNAP1	NIPSNAP1	603249	Q9BPW8	NA
ENSG00000186575	4771	NF2	NF2	607379	P35240	NA
ENSG00000100314	164633	CABP7	CABP7	NA	Q86V35	NA
ENSG00000100319	55954	ZMAT5	ZMAT5	NA	Q9UDW3	NA
ENSG00000184076	29796	UQCR10	UQCR10	610843	Q9UDW1	DB04141:DB04799:DB07401:DB07636:DB07763:DB07778:DB08330:DB08453:DB08690
ENSG00000100325	84164	ASCC2	ASCC2	614216	Q9H1I8	NA
ENSG00000100330	8897	MTMR3	MTMR3	603558	Q13615	NA
ENSG00000176635	150280	HORMAD2	HORMAD2	NA	Q8N7B1	NA
ENSG00000128342	3976	LIF	LIF	159540	P15018	NA
ENSG00000099985	5008	OSM	OSM	165095	P13725	NA
ENSG00000239282	652968	GATSL3	GATSL3	617034	Q8WTX7	NA
ENSG00000248751	NA	RP1-130H16.18	NA	NA	NA	NA
ENSG00000099992	83874	TBC1D10A	TBC1D10A	610020	Q9BXI6	NA
ENSG00000099995	10291	SF3A1	SF3A1	605595	Q15459	NA
ENSG00000187860	550631	CCDC157	CCDC157	NA	Q569K6	NA
ENSG00000099999	200312	RNF215	RNF215	NA	Q9Y6U7	NA
ENSG00000100003	23541	SEC14L2	SEC14L2	607558	O76054	DB00163:DB03796:DB14001:DB14002
ENSG00000249590	NA	RP4-539M6.19	NA	NA	NA	NA
ENSG00000268538	NA	KIAA1658	NA	NA	NA	NA
ENSG00000242114	51537	MTFP1	MTFP1	610235	Q9UDX5	NA
ENSG00000100012	266629	SEC14L3	SEC14L3	612824	Q9UDX4	DB00163:DB14001:DB14002
ENSG00000214491	730005	SEC14L6	SEC14L6	NA	B5MCN3	NA
ENSG00000184792	23762	OSBP2	OSBP2	606729	Q969R2	NA
ENSG00000133422	22880	MORC2	MORC2	616661	Q9Y6X9	NA
ENSG00000182541	3985	LIMK2	LIMK2	601988	P53671	DB12010
ENSG00000100100	113791	PIK3IP1	PIK3IP1	NA	Q96FE7	NA
ENSG00000100105	23598	PATZ1	PATZ1	605165	Q9HBE1	NA
ENSG00000213888	NA	AC005003.1	NA	NA	NA	NA
ENSG00000112679	56940	DUSP22	DUSP22	616778	Q9NRW4	NA
ENSG00000137265	3662	IRF4	IRF4	601900	Q15306	NA
ENSG00000112685	55770	EXOC2	EXOC2	615329	Q96KP1	NA
ENSG00000137273	2295	FOXF2	FOXF2	603250	Q12947	NA
ENSG00000112242	1871	E2F3	E2F3	600427	O00716	NA
ENSG00000145996	54901	CDKAL1	CDKAL1	611259	Q5VV42	NA
ENSG00000124766	6659	SOX4	SOX4	184430	Q06945	NA
ENSG00000172179	5617	PRL	PRL	176760	P01236	NA
ENSG00000112273	154150	HDGFL1	HDGFL1	NA	Q5TGJ6	NA
ENSG00000152954	140767	NRSN1	NRSN1	616630	Q8IZ57	NA
ENSG00000146038	51473	DCDC2	DCDC2	605755	Q9UHG0	NA
ENSG00000146049	353219	KAAG1	KAAG1	608211	Q9UBP8	NA
ENSG00000124532	57380	MRS2	MRS2	NA	Q9HD23	NA
ENSG00000112293	2822	GPLD1	GPLD1	602515	P80108	NA
ENSG00000112294	7915	ALDH5A1	ALDH5A1	610045	P51649	DB00139:DB00157:DB00313:DB00534
ENSG00000137261	9856	KIAA0319	KIAA0319	609269	Q5VV43	NA
ENSG00000111802	51567	TDP2	TDP2	605764	O95551	NA
ENSG00000112304	55856	ACOT13	ACOT13	615652	Q9NPJ3	DB08688
ENSG00000112308	81688	C6orf62	C6orf62	NA	Q9GZU0	NA
ENSG00000112312	51053	GMNN	GMNN	602842	O75496	NA
ENSG00000260286	101928603	C6orf229	C6orf229	NA	NA	NA
ENSG00000111913	9750	FAM65B	FAM65B	611410	Q9Y4F9	NA
ENSG00000079691	55604	LRRC16A	LRRC16A	609593	Q5VZK9	NA
ENSG00000079689	10590	SCGN	SCGN	609202	O76038	NA
ENSG00000164508	221613	HIST1H2AA	HIST1H2AA	613499	Q96QV6	NA
ENSG00000146047	255626	HIST1H2BA	HIST1H2BA	609904	Q96A08	NA
ENSG00000146039	10050	SLC17A4	SLC17A4	604216	Q9Y2C5	NA
ENSG00000124568	6568	SLC17A1	SLC17A1	182308	Q14916	NA
ENSG00000124564	10786	SLC17A3	SLC17A3	611034	O00476	NA
ENSG00000112337	10246	SLC17A2	SLC17A2	611049	O00624	NA
ENSG00000112343	10475	TRIM38	TRIM38	NA	O00635	NA
ENSG00000124610	3024	HIST1H1A	HIST1H1A	142709	Q02539	NA
ENSG00000198366	8350	HIST1H3A	HIST1H3A	602810	NA	NA
ENSG00000196176	8359	HIST1H4A	HIST1H4A	602822	NA	NA
ENSG00000124529	8366	HIST1H4B	HIST1H4B	602829	NA	NA
ENSG00000124693	8358	HIST1H3B	HIST1H3B	602819	NA	NA
ENSG00000137259	8335	HIST1H2AB	HIST1H2AB	602795	NA	NA
ENSG00000196226	3018	HIST1H2BB	HIST1H2BB	602803	NA	NA
ENSG00000196532	8352	HIST1H3C	HIST1H3C	602812	NA	NA
ENSG00000187837	3006	HIST1H1C	HIST1H1C	142710	P16403	NA
ENSG00000010704	3077	HFE	HFE	613609	Q30201	NA
ENSG00000197061	8364	HIST1H4C	HIST1H4C	602827	P62805	NA
ENSG00000187475	3010	HIST1H1T	HIST1H1T	142712	P22492	NA
ENSG00000180596	8347	HIST1H2BC	HIST1H2BC	602847	P62807	DB09130
ENSG00000180573	8334	HIST1H2AC	HIST1H2AC	602794	Q93077	NA
ENSG00000168298	3008	HIST1H1E	HIST1H1E	142220	P10412	DB09130
ENSG00000158373	3017	HIST1H2BD	HIST1H2BD	602799	P58876	NA
ENSG00000197697	8344	HIST1H2BE	HIST1H2BE	602805	NA	NA
ENSG00000188987	8360	HIST1H4D	HIST1H4D	602823	NA	NA
ENSG00000197409	8351	HIST1H3D	HIST1H3D	602811	P68431	NA
ENSG00000196866	3013	HIST1H2AD	HIST1H2AD	602792	P20671	NA
ENSG00000197846	8343	HIST1H2BF	HIST1H2BF	602804	NA	NA
ENSG00000198518	8367	HIST1H4E	HIST1H4E	602830	NA	NA
ENSG00000187990	8339	HIST1H2BG	HIST1H2BG	602798	NA	NA
ENSG00000168274	3012	HIST1H2AE	HIST1H2AE	602786	NA	NA
ENSG00000196966	8353	HIST1H3E	HIST1H3E	602813	NA	NA
ENSG00000124575	3007	HIST1H1D	HIST1H1D	142210	P16402	NA
ENSG00000198327	8361	HIST1H4F	HIST1H4F	602824	NA	NA
ENSG00000124578	8369	HIST1H4G	HIST1H4G	602832	NA	NA
ENSG00000256316	8968	HIST1H3F	HIST1H3F	602816	NA	NA
ENSG00000197459	8345	HIST1H2BH	HIST1H2BH	602806	NA	NA
ENSG00000256018	8355	HIST1H3G	HIST1H3G	602815	NA	NA
ENSG00000168242	8346	HIST1H2BI	HIST1H2BI	602807	NA	NA
ENSG00000158406	8365	HIST1H4H	HIST1H4H	602828	P62805	NA
ENSG00000186470	11118	BTN3A2	BTN3A2	613594	P78410	NA
ENSG00000124508	10385	BTN2A2	BTN2A2	613591	Q8WVV5	NA
ENSG00000026950	11119	BTN3A1	BTN3A1	613593	O00481	NA
ENSG00000111801	10384	BTN3A3	BTN3A3	613595	O00478	NA
ENSG00000112763	11120	BTN2A1	BTN2A1	613590	Q7KYR7	NA
ENSG00000124557	696	BTN1A1	BTN1A1	601610	Q13410	NA
ENSG00000182952	10473	HMGN4	HMGN4	NA	O00479	NA
ENSG00000146109	29777	ABT1	ABT1	NA	Q9ULW3	NA
ENSG00000181315	79692	ZNF322	ZNF322	610847	Q6U7Q0	NA
ENSG00000124635	8970	HIST1H2BJ	HIST1H2BJ	615044	P06899	NA
ENSG00000196787	8969	HIST1H2AG	HIST1H2AG	615012	P0C0S8	NA
ENSG00000197903	85236	HIST1H2BK	HIST1H2BK	615045	O60814	NA
ENSG00000198339	8294	HIST1H4I	HIST1H4I	602833	NA	NA
ENSG00000184825	85235	HIST1H2AH	HIST1H2AH	615013	NA	NA
ENSG00000112812	10279	PRSS16	PRSS16	607169	Q9NQE7	NA
ENSG00000158553	94026	POM121L2	POM121L2	NA	Q96KW2	NA
ENSG00000124613	346157	ZNF391	ZNF391	NA	Q9UJN7	NA
ENSG00000096654	7738	ZNF184	ZNF184	602277	Q99676	NA
ENSG00000185130	8340	HIST1H2BL	HIST1H2BL	602800	Q99880	NA
ENSG00000196747	8329	HIST1H2AI	HIST1H2AI	602787	P0C0S8	NA
ENSG00000203813	8357	HIST1H3H	HIST1H3H	602818	NA	NA
ENSG00000182611	8331	HIST1H2AJ	HIST1H2AJ	602791	NA	NA
ENSG00000196374	8342	HIST1H2BM	HIST1H2BM	602802	NA	NA
ENSG00000197238	8363	HIST1H4J	HIST1H4J	602826	P62805	NA
ENSG00000197914	8362	HIST1H4K	HIST1H4K	602825	NA	NA
ENSG00000184348	8330	HIST1H2AK	HIST1H2AK	602788	NA	NA
ENSG00000233822	8341	HIST1H2BN	HIST1H2BN	602801	Q99877	NA
ENSG00000198374	8332	HIST1H2AL	HIST1H2AL	602793	NA	NA
ENSG00000184357	3009	HIST1H1B	HIST1H1B	142711	P16401	NA
ENSG00000182572	8354	HIST1H3I	HIST1H3I	602814	NA	NA
ENSG00000198558	8368	HIST1H4L	HIST1H4L	602831	NA	NA
ENSG00000197153	8356	HIST1H3J	HIST1H3J	602817	P68431	NA
ENSG00000233224	8336	HIST1H2AM	HIST1H2AM	602796	NA	NA
ENSG00000196331	8348	HIST1H2BO	HIST1H2BO	602808	NA	NA
ENSG00000168131	81697	OR2B2	OR2B2	NA	Q9GZK3	NA
ENSG00000124657	26212	OR2B6	OR2B6	NA	P58173	NA
ENSG00000197279	7718	ZNF165	ZNF165	600834	P49910	NA
ENSG00000196812	80345	ZSCAN16	ZSCAN16	NA	Q9H4T2	NA
ENSG00000198315	7745	ZKSCAN8	ZKSCAN8	602240	Q15776	NA
ENSG00000137185	7746	ZSCAN9	ZSCAN9	602246	O15535	NA
ENSG00000187626	387032	ZKSCAN4	ZKSCAN4	611643	Q969J2	NA
ENSG00000189134	222698	NKAPL	NKAPL	NA	Q5M9Q1	NA
ENSG00000137338	84547	PGBD1	PGBD1	NA	Q96JS3	NA
ENSG00000235109	64288	ZSCAN31	ZSCAN31	610794	Q96LW9	NA
ENSG00000189298	80317	ZKSCAN3	ZKSCAN3	612791	Q9BRR0	NA
ENSG00000158691	9753	ZSCAN12	ZSCAN12	603978	O43309	NA
ENSG00000187987	222696	ZSCAN23	ZSCAN23	NA	Q3MJ62	NA
ENSG00000198704	257202	GPX6	GPX6	607913	P59796	DB00143
ENSG00000224586	2880	GPX5	GPX5	603435	O75715	DB00143
ENSG00000232040	114821	SCAND3	SCAND3	615254	Q6R2W3	NA
ENSG00000204713	5987	TRIM27	TRIM27	602165	P14373	NA
ENSG00000204709	729583	C6orf100	C6orf100	NA	NA	NA
ENSG00000197935	282890	ZNF311	ZNF311	NA	Q5JNZ3	NA
ENSG00000204704	26692	OR2W1	OR2W1	NA	Q9Y3N9	NA
ENSG00000204703	442184	OR2B3	OR2B3	NA	O76000	NA
ENSG00000204702	442185	OR2J1	OR2J1	NA	NA	NA
ENSG00000204701	442186	OR2J3	OR2J3	615016	O76001	NA
ENSG00000204700	26707	OR2J2	OR2J2	NA	O76002	NA
ENSG00000204695	442191	OR14J1	OR14J1	NA	Q9UGF5	NA
ENSG00000243729	81696	OR5V1	OR5V1	NA	Q9UGF6	NA
ENSG00000112462	81797	OR12D3	OR12D3	NA	Q9UGF7	NA
ENSG00000168787	26529	OR12D2	OR12D2	NA	NA	NA
ENSG00000204694	26531	OR11A1	OR11A1	NA	Q9GZK7	NA
ENSG00000206474	442194	OR10C1	OR10C1	NA	Q96KK4	NA
ENSG00000204688	26716	OR2H1	OR2H1	NA	Q9GZK4	NA
ENSG00000204687	116511	MAS1L	MAS1L	607235	P35410	NA
ENSG00000213886	10537	UBD	UBD	606050	O15205	NA
ENSG00000204681	2550	GABBR1	GABBR1	603540	Q9UBS5	DB00181:DB00837:DB00996:DB01080:DB01956:DB02530:DB05010:DB06354:DB08891:DB08892
ENSG00000204657	7932	OR2H2	OR2H2	600578	O95918	NA
ENSG00000204231	6257	RXRB	RXRB	180246	P28702	DB00210:DB00307:DB00412:DB00459:DB00523:DB00755:DB00799:DB00926:DB01393:DB01941:DB02746:DB03756:DB07080:DB07929:DB08175
ENSG00000112473	7922	SLC39A7	SLC39A7	601416	Q92504	NA
ENSG00000204228	7923	HSD17B8	HSD17B8	601417	Q92506	DB00157:DB03461
ENSG00000204227	6015	RING1	RING1	602045	Q06587	NA
ENSG00000223501	6293	VPS52	VPS52	603443	Q8N1B4	NA
ENSG00000231500	6222	RPS18	RPS18	180473	P62269	DB11638
ENSG00000235863	8705	B3GALT4	B3GALT4	603095	O96024	NA
ENSG00000227057	9277	WDR46	WDR46	611440	O15213	NA
ENSG00000204220	10471	PFDN6	PFDN6	605660	O15212	NA
ENSG00000237441	5863	RGL2	RGL2	602306	O15211	NA
ENSG00000231925	6892	TAPBP	TAPBP	601962	O15533	NA
ENSG00000236104	9278	ZBTB22	ZBTB22	611439	O15209	NA
ENSG00000204209	1616	DAXX	DAXX	603186	Q9UER7	NA
ENSG00000237649	3833	KIFC1	KIFC1	603763	Q9BW19	NA
ENSG00000112511	5252	PHF1	PHF1	602881	O43189	NA
ENSG00000112514	51596	CUTA	CUTA	616953	O60888	NA
ENSG00000197283	8831	SYNGAP1	SYNGAP1	603384	Q96PV0	NA
ENSG00000213588	221504	ZBTB9	ZBTB9	NA	Q96C00	NA
ENSG00000030110	578	BAK1	BAK1	600516	Q16611	NA
ENSG00000204188	449520	GGNBP1	GGNBP1	609495	NA	NA
ENSG00000096433	3710	ITPR3	ITPR3	147267	Q14573	DB00201
ENSG00000137288	84300	UQCC2	UQCC2	614461	Q9BRT2	NA
ENSG00000269490	NA	SBP1	NA	NA	NA	NA
ENSG00000161896	117283	IP6K3	IP6K3	606993	Q96PC2	NA
ENSG00000161904	221496	LEMD2	LEMD2	616312	Q8NC56	NA
ENSG00000096395	4295	MLN	MLN	158270	P12872	NA
ENSG00000124493	2914	GRM4	GRM4	604100	Q14833	DB00142
ENSG00000137309	3159	HMGA1	HMGA1	600701	P17096	NA
ENSG00000186577	221491	C6orf1	C6orf1	611419	Q86T20	NA
ENSG00000272325	11165	NUDT3	NUDT3	609228	O95989	NA
ENSG00000270800	100529239	RPS10-NUDT3	RPS10-NUDT3	NA	NA	NA
ENSG00000124614	6204	RPS10	RPS10	603632	P46783	NA
ENSG00000124507	29993	PACSIN1	PACSIN1	606512	Q9BY11	NA
ENSG00000124664	25803	SPDEF	SPDEF	608144	O95238	NA
ENSG00000196821	64771	C6orf106	C6orf106	612217	Q9H6K1	NA
ENSG00000124562	6631	SNRPC	SNRPC	603522	P09234	NA
ENSG00000065060	54887	UHRF1BP1	UHRF1BP1	NA	Q6BDS2	NA
ENSG00000064995	6882	TAF11	TAF11	600772	Q15544	NA
ENSG00000064999	23294	ANKS1A	ANKS1A	608994	Q92625	NA
ENSG00000124678	6954	TCP11	TCP11	186982	Q8WWU5	NA
ENSG00000146197	222663	SCUBE3	SCUBE3	614708	Q8IX30	NA
ENSG00000065029	7629	ZNF76	ZNF76	194549	P36508	NA
ENSG00000023892	50619	DEF6	DEF6	610094	Q9H4E7	NA
ENSG00000112033	5467	PPARD	PPARD	600409	Q03181	DB00132:DB00159:DB00197:DB00313:DB00374:DB00412:DB00605:DB01039:DB01132:DB01393:DB02746:DB03338:DB04224:DB04801:DB05187:DB05188:DB05416:DB07070:DB07691:DB07724:DB08078:DB09006:DB09462:DB13873:DB13961
ENSG00000112039	2178	FANCE	FANCE	613976	Q9HB96	NA
ENSG00000198755	4736	RPL10A	RPL10A	615660	P62906	NA
ENSG00000007866	7005	TEAD3	TEAD3	603170	Q99594	NA
ENSG00000112041	7287	TULP1	TULP1	602280	O00294	NA
ENSG00000096060	2289	FKBP5	FKBP5	602623	Q13451	NA
ENSG00000157343	221481	ARMC12	ARMC12	NA	Q5T9G4	NA
ENSG00000196748	389383	CLPSL2	CLPSL2	NA	Q6UWE3	NA
ENSG00000204140	340204	CLPSL1	CLPSL1	NA	A2RUU4	NA
ENSG00000137392	1208	CLPS	CLPS	120105	P04118	DB02451:DB04233:DB08222
ENSG00000197753	222662	LHFPL5	LHFPL5	609427	Q8TAF8	NA
ENSG00000096063	6732	SRPK1	SRPK1	601939	Q96SB4	NA
ENSG00000112053	116369	SLC26A8	SLC26A8	608480	Q96RN1	NA
ENSG00000112062	1432	MAPK14	MAPK14	600289	Q16539	DB01254:DB01761:DB01807:DB01948:DB01953:DB01988:DB02195:DB02277:DB02352:DB02873:DB02984:DB03044:DB03110:DB03980:DB04338:DB04632:DB04797:DB05157:DB05412:DB05470:DB06518:DB06882:DB06940:DB06991:DB07138:DB07307:DB07459:DB07607:DB07811:DB07829:DB07832:DB07833:DB07834:DB07835:DB07941:DB07942:DB07943:DB08064:DB08068:DB08091:DB08092:DB08093:DB08095:DB08096:DB08097:DB08242:DB08349:DB08351:DB08352:DB08395…
ENSG00000096070	27154	BRPF3	BRPF3	616856	Q9ULD4	NA
ENSG00000180316	285848	PNPLA1	PNPLA1	612121	Q8N8W4	NA
ENSG00000189325	389384	C6orf222	C6orf222	NA	P0C671	NA
ENSG00000010030	51513	ETV7	ETV7	605255	Q9Y603	NA
ENSG00000179165	222659	PXT1	PXT1	NA	Q8NFP0	NA
ENSG00000112078	222658	KCTD20	KCTD20	615932	Q7Z5Y7	NA
ENSG00000112079	11329	STK38	STK38	606964	Q15208	DB12010
ENSG00000112081	6428	SRSF3	SRSF3	603364	P84103	NA
ENSG00000124762	1026	CDKN1A	CDKN1A	116899	P38936	DB01169
ENSG00000255587	401258	RAB44	RAB44	NA	Q7Z6P3	NA
ENSG00000124772	57699	CPNE5	CPNE5	604209	Q9HCH3	NA
ENSG00000137168	51645	PPIL1	PPIL1	601301	Q9Y3C6	NA
ENSG00000198663	221477	C6orf89	C6orf89	616642	Q6UWU4	NA
ENSG00000164530	221476	PI16	PI16	NA	Q6UXB8	NA
ENSG00000137409	23787	MTCH1	MTCH1	610449	Q9NZJ7	NA
ENSG00000146192	221472	FGD2	FGD2	605091	Q7Z6J4	NA
ENSG00000137193	5292	PIM1	PIM1	164960	P11309	DB00131:DB01754:DB02010:DB02656:DB03366:DB03650:DB03777:DB04216:DB04395:DB04522:DB04530:DB04715:DB07151:DB07242:DB07524:DB08022:DB08166:DB08230:DB08705:DB08707:DB08708:DB08709:DB12010
ENSG00000172738	221468	TMEM217	TMEM217	NA	Q8N7C4	NA
ENSG00000065491	55633	TBC1D22B	TBC1D22B	616880	Q9NU19	NA
ENSG00000112130	9025	RNF8	RNF8	611685	O76064	NA
ENSG00000137200	23070	CMTR1	CMTR1	616189	Q8N1G2	DB00118
ENSG00000198937	154467	CCDC167	CCDC167	NA	Q9P0B6	NA
ENSG00000156639	60685	ZFAND3	ZFAND3	607455	Q9H8U3	NA
ENSG00000183826	114781	BTBD9	BTBD9	611237	Q96Q07	NA
ENSG00000124767	2739	GLO1	GLO1	138750	Q04760	DB00143:DB00328:DB03130:DB03330:DB03345:DB03602:DB04132:DB08179
ENSG00000124721	1769	DNAH8	DNAH8	603337	Q96JB1	NA
ENSG00000124596	221443	OARD1	OARD1	614393	Q9Y530	NA
ENSG00000001167	4800	NFYA	NFYA	189903	P23511	NA
ENSG00000124731	54210	TREM1	TREM1	605085	Q9NP99	DB01694

## Sheet: NPDR
Protein-coding risk genes for NPDR
ensg	entrezID	symbol	hgnc_symbol	OMIM	uniprotID	DrugBank
ENSG00000156171	128338	DRAM2	DRAM2	613360	Q6UX65	NA
ENSG00000134255	10390	CEPT1	CEPT1	616751	Q9Y6K0	NA
ENSG00000162777	79961	DENND2D	DENND2D	615111	Q9H6A0	NA
ENSG00000064886	1117	CHI3L2	CHI3L2	601526	Q15782	NA
ENSG00000085465	5016	OVGP1	OVGP1	603578	Q12889	NA
ENSG00000116455	79084	WDR77	WDR77	611734	Q9BQA1	NA
ENSG00000116459	515	ATP5F1	ATP5F1	603270	P24539	NA
ENSG00000143110	128346	C1orf162	C1orf162	NA	Q8NEQ5	NA
ENSG00000121933	57413	ADORA3	ADORA3	600445	P0DMS9	NA
ENSG00000116473	5906	RAP1A	RAP1A	179520	P62834	NA
ENSG00000197852	55924	FAM212B	FAM212B	NA	Q9NTI7	NA
ENSG00000064703	11218	DDX20	DDX20	606168	Q9UHI6	NA
ENSG00000171385	3752	KCND3	KCND3	605411	Q9UK17	DB00280:DB00458:DB06217:DB06637:DB11633
ENSG00000143079	55917	CTTNBP2NL	CTTNBP2NL	615100	Q9P2B4	NA
ENSG00000134245	7482	WNT2B	WNT2B	601968	Q93097	NA
ENSG00000007341	54879	ST7L	ST7L	617640	Q8TDW4	NA
ENSG00000116489	829	CAPZA1	CAPZA1	601580	P52907	NA
ENSG00000155366	389	RHOC	RHOC	165380	P08134	NA
ENSG00000271810	NA	RP11-426L16.10	NA	NA	NA	NA
ENSG00000155367	333926	PPM1J	PPM1J	609957	Q5JR12	NA
ENSG00000184599	284467	FAM19A3	FAM19A3	617497	Q7Z5A8	NA
ENSG00000155380	6566	SLC16A1	SLC16A1	600682	P53985	DB00119:DB09338
ENSG00000081026	260425	MAGI3	MAGI3	615943	Q5TCQ9	NA
ENSG00000116793	10745	PHTF1	PHTF1	604950	Q9UMS5	NA
ENSG00000081019	54665	RSBN1	RSBN1	615858	Q5VWQ0	NA
ENSG00000134242	26191	PTPN22	PTPN22	600716	Q9Y2R2	NA
ENSG00000188761	440603	BCL2L15	BCL2L15	NA	Q5TBC7	NA
ENSG00000134262	10717	AP4B1	AP4B1	607245	Q9Y6B7	NA
ENSG00000118655	64858	DCLRE1B	DCLRE1B	609683	Q9H816	NA
ENSG00000163349	204851	HIPK1	HIPK1	608003	Q86Z02	NA
ENSG00000116774	56944	OLFML3	OLFML3	610088	Q9NRN5	NA
ENSG00000134207	148281	SYT6	SYT6	607718	Q5T7P8	NA
ENSG00000197323	51592	TRIM33	TRIM33	605769	Q9UPN9	NA
ENSG00000116752	10286	BCAS2	BCAS2	605783	O75934	NA
ENSG00000175984	163259	DENND2C	DENND2C	NA	Q68D51	NA
ENSG00000116748	270	AMPD1	AMPD1	102770	P23109	NA
ENSG00000213281	4893	NRAS	NRAS	164790	P01111	NA
ENSG00000009307	7812	CSDE1	CSDE1	191510	O75534	NA
ENSG00000052723	80143	SIKE1	SIKE1	611656	Q9BRV8	NA
ENSG00000198765	6847	SYCP1	SYCP1	602162	Q15431	NA
ENSG00000134259	4803	NGF	NGF	162030	P01138	DB01407:DB05892:DB09221
ENSG00000173218	81839	VANGL1	VANGL1	610132	Q8TAA9	NA
ENSG00000118729	845	CASQ2	CASQ2	114251	O14958	DB11093:DB11348:DB14481
ENSG00000177551	4808	NHLH2	NHLH2	162361	Q02577	NA
ENSG00000163393	55356	SLC22A15	SLC22A15	608275	Q8IZD6	NA
ENSG00000269279	NA	AL136376.1	NA	NA	NA	NA
ENSG00000116830	8458	TTF2	TTF2	604718	Q9UNY4	NA
ENSG00000177830	66005	CHID1	CHID1	615692	Q9BWS9	NA
ENSG00000078902	54472	TOLLIP	TOLLIP	606277	Q9H0E2	NA
ENSG00000196224	387266	KRTAP5-3	KRTAP5-3	NA	Q6L8H2	DB02379
ENSG00000241598	387267	KRTAP5-4	KRTAP5-4	NA	NA	NA
ENSG00000185940	439915	KRTAP5-5	KRTAP5-5	NA	Q701N2	NA
ENSG00000205864	440023	KRTAP5-6	KRTAP5-6	NA	Q6L8G9	NA
ENSG00000244242	402778	IFITM10	IFITM10	NA	A6NMD0	NA
ENSG00000250644	NA	RP11-295K3.1	NA	NA	NA	NA
ENSG00000117984	1509	CTSD	CTSD	116840	P07339	DB00071:DB02216:DB03028:DB03096:DB07542:DB08740
ENSG00000149043	90019	SYT8	SYT8	607719	Q8NBV8	NA
ENSG00000130598	7136	TNNI2	TNNI2	191043	P48788	NA
ENSG00000130592	4046	LSP1	LSP1	153432	P33241	NA
ENSG00000184682	102724536	C11orf89	C11orf89	NA	NA	NA
ENSG00000130595	7140	TNNT3	TNNT3	600692	P45378	NA
ENSG00000167244	3481	IGF2	IGF2	147470	P01344	NA
ENSG00000129965	723961	INS-IGF2	INS-IGF2	NA	F8WCM5	NA
ENSG00000254647	3630	INS	INS	176730	P01308	DB01593:DB01776:DB08231:DB14487:DB14533
ENSG00000180176	7054	TH	TH	191290	P07101	DB00120:DB00135:DB00360:DB00765:DB03552:DB04400
ENSG00000183734	430	ASCL2	ASCL2	601886	Q99929	NA
ENSG00000110665	29125	C11orf21	C11orf21	611033	Q9P2W6	NA
ENSG00000064201	10077	TSPAN32	TSPAN32	603853	Q96QS1	NA
ENSG00000070985	29850	TRPM5	TRPM5	604600	Q9NZQ8	NA
ENSG00000196510	51434	ANAPC7	ANAPC7	606949	Q9UJX3	NA
ENSG00000111231	51184	GPN3	GPN3	NA	Q9UHW5	NA
ENSG00000204856	29902	FAM216A	FAM216A	NA	Q8WUB2	NA
ENSG00000111237	51699	VPS29	VPS29	606932	Q9UBQ0	NA
ENSG00000151164	144715	RAD9B	RAD9B	608368	Q6WBX8	NA
ENSG00000196850	160760	PPTC7	PPTC7	609668	Q8NI37	NA
ENSG00000204852	79600	TCTN1	TCTN1	609863	Q2MV58	NA
ENSG00000186298	5501	PPP1CC	PPP1CC	176914	P36873	DB02169:DB02860:DB04738
ENSG00000198324	144717	FAM109A	FAM109A	614239	Q8N4B1	NA
ENSG00000111252	10019	SH2B3	SH2B3	605093	Q9UQQ2	DB06589
ENSG00000204842	6311	ATXN2	ATXN2	601517	Q99700	NA
ENSG00000089234	8315	BRAP	BRAP	604986	Q7Z569	NA
ENSG00000111271	80724	ACAD10	ACAD10	611181	Q6JQN1	NA
ENSG00000257767	NA	RP11-162P23.2	NA	NA	NA	NA
ENSG00000111275	217	ALDH2	ALDH2	100650	P05091	DB00157:DB00536:DB00822:DB02115:DB04381
ENSG00000089022	8550	MAPKAPK5	MAPKAPK5	606723	Q8IW41	DB12010
ENSG00000198270	89894	TMEM116	TMEM116	NA	Q8NCL8	NA
ENSG00000089248	10961	ERP29	ERP29	602287	P30040	NA
ENSG00000111300	80018	NAA25	NAA25	612755	Q14CX7	NA
ENSG00000135148	10906	TRAFD1	TRAFD1	613197	O14545	NA
ENSG00000173064	283450	HECTD4	HECTD4	NA	Q9Y4D8	NA
ENSG00000089009	6128	RPL6	RPL6	603703	Q02878	NA
ENSG00000179295	5781	PTPN11	PTPN11	176876	Q06124	DB02779
ENSG00000089127	4938	OAS1	OAS1	164350	P00973	DB02987
ENSG00000111344	8437	RASAL1	RASAL1	604118	O95294	NA
ENSG00000124766	6659	SOX4	SOX4	184430	Q06945	NA
ENSG00000172179	5617	PRL	PRL	176760	P01236	NA
ENSG00000112273	154150	HDGFL1	HDGFL1	NA	Q5TGJ6	NA
ENSG00000152954	140767	NRSN1	NRSN1	616630	Q8IZ57	NA
ENSG00000146038	51473	DCDC2	DCDC2	605755	Q9UHG0	NA
ENSG00000146049	353219	KAAG1	KAAG1	608211	Q9UBP8	NA
ENSG00000124532	57380	MRS2	MRS2	NA	Q9HD23	NA
ENSG00000112293	2822	GPLD1	GPLD1	602515	P80108	NA
ENSG00000137261	9856	KIAA0319	KIAA0319	609269	Q5VV43	NA
ENSG00000111802	51567	TDP2	TDP2	605764	O95551	NA
ENSG00000112304	55856	ACOT13	ACOT13	615652	Q9NPJ3	DB08688
ENSG00000112308	81688	C6orf62	C6orf62	NA	Q9GZU0	NA
ENSG00000112312	51053	GMNN	GMNN	602842	O75496	NA
ENSG00000260286	101928603	C6orf229	C6orf229	NA	NA	NA
ENSG00000111913	9750	FAM65B	FAM65B	611410	Q9Y4F9	NA
ENSG00000079691	55604	LRRC16A	LRRC16A	609593	Q5VZK9	NA
ENSG00000079689	10590	SCGN	SCGN	609202	O76038	NA
ENSG00000164508	221613	HIST1H2AA	HIST1H2AA	613499	Q96QV6	NA
ENSG00000146047	255626	HIST1H2BA	HIST1H2BA	609904	Q96A08	NA
ENSG00000146039	10050	SLC17A4	SLC17A4	604216	Q9Y2C5	NA
ENSG00000124568	6568	SLC17A1	SLC17A1	182308	Q14916	NA
ENSG00000124564	10786	SLC17A3	SLC17A3	611034	O00476	NA
ENSG00000112337	10246	SLC17A2	SLC17A2	611049	O00624	NA
ENSG00000112343	10475	TRIM38	TRIM38	NA	O00635	NA
ENSG00000124610	3024	HIST1H1A	HIST1H1A	142709	Q02539	NA
ENSG00000198366	8350	HIST1H3A	HIST1H3A	602810	NA	NA
ENSG00000196176	8359	HIST1H4A	HIST1H4A	602822	NA	NA
ENSG00000124529	8366	HIST1H4B	HIST1H4B	602829	NA	NA
ENSG00000124693	8358	HIST1H3B	HIST1H3B	602819	NA	NA
ENSG00000137259	8335	HIST1H2AB	HIST1H2AB	602795	NA	NA
ENSG00000196226	3018	HIST1H2BB	HIST1H2BB	602803	NA	NA
ENSG00000196532	8352	HIST1H3C	HIST1H3C	602812	NA	NA
ENSG00000187837	3006	HIST1H1C	HIST1H1C	142710	P16403	NA
ENSG00000010704	3077	HFE	HFE	613609	Q30201	NA
ENSG00000197061	8364	HIST1H4C	HIST1H4C	602827	P62805	NA
ENSG00000187475	3010	HIST1H1T	HIST1H1T	142712	P22492	NA
ENSG00000180596	8347	HIST1H2BC	HIST1H2BC	602847	P62807	DB09130
ENSG00000180573	8334	HIST1H2AC	HIST1H2AC	602794	Q93077	NA
ENSG00000168298	3008	HIST1H1E	HIST1H1E	142220	P10412	DB09130
ENSG00000158373	3017	HIST1H2BD	HIST1H2BD	602799	P58876	NA
ENSG00000197697	8344	HIST1H2BE	HIST1H2BE	602805	NA	NA
ENSG00000188987	8360	HIST1H4D	HIST1H4D	602823	NA	NA
ENSG00000197409	8351	HIST1H3D	HIST1H3D	602811	P68431	NA
ENSG00000196866	3013	HIST1H2AD	HIST1H2AD	602792	P20671	NA
ENSG00000197846	8343	HIST1H2BF	HIST1H2BF	602804	NA	NA
ENSG00000198518	8367	HIST1H4E	HIST1H4E	602830	NA	NA
ENSG00000187990	8339	HIST1H2BG	HIST1H2BG	602798	NA	NA
ENSG00000168274	3012	HIST1H2AE	HIST1H2AE	602786	NA	NA
ENSG00000196966	8353	HIST1H3E	HIST1H3E	602813	NA	NA
ENSG00000124575	3007	HIST1H1D	HIST1H1D	142210	P16402	NA
ENSG00000198327	8361	HIST1H4F	HIST1H4F	602824	NA	NA
ENSG00000124578	8369	HIST1H4G	HIST1H4G	602832	NA	NA
ENSG00000256316	8968	HIST1H3F	HIST1H3F	602816	NA	NA
ENSG00000197459	8345	HIST1H2BH	HIST1H2BH	602806	NA	NA
ENSG00000256018	8355	HIST1H3G	HIST1H3G	602815	NA	NA
ENSG00000168242	8346	HIST1H2BI	HIST1H2BI	602807	NA	NA
ENSG00000158406	8365	HIST1H4H	HIST1H4H	602828	P62805	NA
ENSG00000186470	11118	BTN3A2	BTN3A2	613594	P78410	NA
ENSG00000124508	10385	BTN2A2	BTN2A2	613591	Q8WVV5	NA
ENSG00000026950	11119	BTN3A1	BTN3A1	613593	O00481	NA
ENSG00000111801	10384	BTN3A3	BTN3A3	613595	O00478	NA
ENSG00000112763	11120	BTN2A1	BTN2A1	613590	Q7KYR7	NA
ENSG00000124557	696	BTN1A1	BTN1A1	601610	Q13410	NA
ENSG00000182952	10473	HMGN4	HMGN4	NA	O00479	NA
ENSG00000146109	29777	ABT1	ABT1	NA	Q9ULW3	NA
ENSG00000181315	79692	ZNF322	ZNF322	610847	Q6U7Q0	NA
ENSG00000124635	8970	HIST1H2BJ	HIST1H2BJ	615044	P06899	NA
ENSG00000196787	8969	HIST1H2AG	HIST1H2AG	615012	P0C0S8	NA
ENSG00000197903	85236	HIST1H2BK	HIST1H2BK	615045	O60814	NA
ENSG00000198339	8294	HIST1H4I	HIST1H4I	602833	NA	NA
ENSG00000184825	85235	HIST1H2AH	HIST1H2AH	615013	NA	NA
ENSG00000112812	10279	PRSS16	PRSS16	607169	Q9NQE7	NA
ENSG00000158553	94026	POM121L2	POM121L2	NA	Q96KW2	NA
ENSG00000124613	346157	ZNF391	ZNF391	NA	Q9UJN7	NA
ENSG00000096654	7738	ZNF184	ZNF184	602277	Q99676	NA
ENSG00000185130	8340	HIST1H2BL	HIST1H2BL	602800	Q99880	NA
ENSG00000196747	8329	HIST1H2AI	HIST1H2AI	602787	P0C0S8	NA
ENSG00000203813	8357	HIST1H3H	HIST1H3H	602818	NA	NA
ENSG00000182611	8331	HIST1H2AJ	HIST1H2AJ	602791	NA	NA
ENSG00000196374	8342	HIST1H2BM	HIST1H2BM	602802	NA	NA
ENSG00000197238	8363	HIST1H4J	HIST1H4J	602826	P62805	NA
ENSG00000197914	8362	HIST1H4K	HIST1H4K	602825	NA	NA
ENSG00000184348	8330	HIST1H2AK	HIST1H2AK	602788	NA	NA
ENSG00000233822	8341	HIST1H2BN	HIST1H2BN	602801	Q99877	NA
ENSG00000198374	8332	HIST1H2AL	HIST1H2AL	602793	NA	NA
ENSG00000184357	3009	HIST1H1B	HIST1H1B	142711	P16401	NA
ENSG00000182572	8354	HIST1H3I	HIST1H3I	602814	NA	NA
ENSG00000198558	8368	HIST1H4L	HIST1H4L	602831	NA	NA
ENSG00000197153	8356	HIST1H3J	HIST1H3J	602817	P68431	NA
ENSG00000233224	8336	HIST1H2AM	HIST1H2AM	602796	NA	NA
ENSG00000196331	8348	HIST1H2BO	HIST1H2BO	602808	NA	NA
ENSG00000168131	81697	OR2B2	OR2B2	NA	Q9GZK3	NA
ENSG00000124657	26212	OR2B6	OR2B6	NA	P58173	NA
ENSG00000197279	7718	ZNF165	ZNF165	600834	P49910	NA
ENSG00000196812	80345	ZSCAN16	ZSCAN16	NA	Q9H4T2	NA
ENSG00000198315	7745	ZKSCAN8	ZKSCAN8	602240	Q15776	NA
ENSG00000137185	7746	ZSCAN9	ZSCAN9	602246	O15535	NA
ENSG00000187626	387032	ZKSCAN4	ZKSCAN4	611643	Q969J2	NA
ENSG00000189134	222698	NKAPL	NKAPL	NA	Q5M9Q1	NA
ENSG00000137338	84547	PGBD1	PGBD1	NA	Q96JS3	NA
ENSG00000235109	64288	ZSCAN31	ZSCAN31	610794	Q96LW9	NA
ENSG00000189298	80317	ZKSCAN3	ZKSCAN3	612791	Q9BRR0	NA
ENSG00000158691	9753	ZSCAN12	ZSCAN12	603978	O43309	NA
ENSG00000187987	222696	ZSCAN23	ZSCAN23	NA	Q3MJ62	NA
ENSG00000198704	257202	GPX6	GPX6	607913	P59796	DB00143
ENSG00000224586	2880	GPX5	GPX5	603435	O75715	DB00143
ENSG00000232040	114821	SCAND3	SCAND3	615254	Q6R2W3	NA
ENSG00000204713	5987	TRIM27	TRIM27	602165	P14373	NA
ENSG00000204709	729583	C6orf100	C6orf100	NA	NA	NA
ENSG00000197935	282890	ZNF311	ZNF311	NA	Q5JNZ3	NA
ENSG00000204704	26692	OR2W1	OR2W1	NA	Q9Y3N9	NA
ENSG00000204703	442184	OR2B3	OR2B3	NA	O76000	NA
ENSG00000204702	442185	OR2J1	OR2J1	NA	NA	NA
ENSG00000204701	442186	OR2J3	OR2J3	615016	O76001	NA
ENSG00000204700	26707	OR2J2	OR2J2	NA	O76002	NA
ENSG00000204695	442191	OR14J1	OR14J1	NA	Q9UGF5	NA
ENSG00000243729	81696	OR5V1	OR5V1	NA	Q9UGF6	NA
ENSG00000112462	81797	OR12D3	OR12D3	NA	Q9UGF7	NA
ENSG00000168787	26529	OR12D2	OR12D2	NA	NA	NA
ENSG00000204694	26531	OR11A1	OR11A1	NA	Q9GZK7	NA
ENSG00000206474	442194	OR10C1	OR10C1	NA	Q96KK4	NA
ENSG00000204688	26716	OR2H1	OR2H1	NA	Q9GZK4	NA
ENSG00000204687	116511	MAS1L	MAS1L	607235	P35410	NA
ENSG00000213886	10537	UBD	UBD	606050	O15205	NA
ENSG00000204681	2550	GABBR1	GABBR1	603540	Q9UBS5	DB00181:DB00837:DB00996:DB01080:DB01956:DB02530:DB05010:DB06354:DB08891:DB08892
ENSG00000204657	7932	OR2H2	OR2H2	600578	O95918	NA
ENSG00000204231	6257	RXRB	RXRB	180246	P28702	DB00210:DB00307:DB00412:DB00459:DB00523:DB00755:DB00799:DB00926:DB01393:DB01941:DB02746:DB03756:DB07080:DB07929:DB08175
ENSG00000112473	7922	SLC39A7	SLC39A7	601416	Q92504	NA
ENSG00000204228	7923	HSD17B8	HSD17B8	601417	Q92506	DB00157:DB03461
ENSG00000204227	6015	RING1	RING1	602045	Q06587	NA
ENSG00000223501	6293	VPS52	VPS52	603443	Q8N1B4	NA
ENSG00000231500	6222	RPS18	RPS18	180473	P62269	DB11638
ENSG00000235863	8705	B3GALT4	B3GALT4	603095	O96024	NA
ENSG00000227057	9277	WDR46	WDR46	611440	O15213	NA
ENSG00000204220	10471	PFDN6	PFDN6	605660	O15212	NA
ENSG00000237441	5863	RGL2	RGL2	602306	O15211	NA
ENSG00000231925	6892	TAPBP	TAPBP	601962	O15533	NA
ENSG00000236104	9278	ZBTB22	ZBTB22	611439	O15209	NA
ENSG00000204209	1616	DAXX	DAXX	603186	Q9UER7	NA
ENSG00000237649	3833	KIFC1	KIFC1	603763	Q9BW19	NA
ENSG00000112511	5252	PHF1	PHF1	602881	O43189	NA
ENSG00000112514	51596	CUTA	CUTA	616953	O60888	NA
ENSG00000197283	8831	SYNGAP1	SYNGAP1	603384	Q96PV0	NA
ENSG00000213588	221504	ZBTB9	ZBTB9	NA	Q96C00	NA
ENSG00000030110	578	BAK1	BAK1	600516	Q16611	NA
ENSG00000204188	449520	GGNBP1	GGNBP1	609495	NA	NA
ENSG00000096433	3710	ITPR3	ITPR3	147267	Q14573	DB00201
ENSG00000137288	84300	UQCC2	UQCC2	614461	Q9BRT2	NA
ENSG00000269490	NA	SBP1	NA	NA	NA	NA
ENSG00000161896	117283	IP6K3	IP6K3	606993	Q96PC2	NA
ENSG00000161904	221496	LEMD2	LEMD2	616312	Q8NC56	NA
ENSG00000096395	4295	MLN	MLN	158270	P12872	NA
ENSG00000124493	2914	GRM4	GRM4	604100	Q14833	DB00142
ENSG00000137309	3159	HMGA1	HMGA1	600701	P17096	NA
ENSG00000186577	221491	C6orf1	C6orf1	611419	Q86T20	NA
ENSG00000272325	11165	NUDT3	NUDT3	609228	O95989	NA
ENSG00000270800	100529239	RPS10-NUDT3	RPS10-NUDT3	NA	NA	NA
ENSG00000124614	6204	RPS10	RPS10	603632	P46783	NA
ENSG00000124507	29993	PACSIN1	PACSIN1	606512	Q9BY11	NA
ENSG00000124664	25803	SPDEF	SPDEF	608144	O95238	NA
ENSG00000196821	64771	C6orf106	C6orf106	612217	Q9H6K1	NA
ENSG00000124562	6631	SNRPC	SNRPC	603522	P09234	NA
ENSG00000065060	54887	UHRF1BP1	UHRF1BP1	NA	Q6BDS2	NA
ENSG00000064995	6882	TAF11	TAF11	600772	Q15544	NA
ENSG00000064999	23294	ANKS1A	ANKS1A	608994	Q92625	NA
ENSG00000124678	6954	TCP11	TCP11	186982	Q8WWU5	NA
ENSG00000146197	222663	SCUBE3	SCUBE3	614708	Q8IX30	NA
ENSG00000065029	7629	ZNF76	ZNF76	194549	P36508	NA
ENSG00000023892	50619	DEF6	DEF6	610094	Q9H4E7	NA
ENSG00000096060	2289	FKBP5	FKBP5	602623	Q13451	NA
ENSG00000137392	1208	CLPS	CLPS	120105	P04118	DB02451:DB04233:DB08222
ENSG00000197753	222662	LHFPL5	LHFPL5	609427	Q8TAF8	NA
ENSG00000112053	116369	SLC26A8	SLC26A8	608480	Q96RN1	NA
ENSG00000112062	1432	MAPK14	MAPK14	600289	Q16539	DB01254:DB01761:DB01807:DB01948:DB01953:DB01988:DB02195:DB02277:DB02352:DB02873:DB02984:DB03044:DB03110:DB03980:DB04338:DB04632:DB04797:DB05157:DB05412:DB05470:DB06518:DB06882:DB06940:DB06991:DB07138:DB07307:DB07459:DB07607:DB07811:DB07829:DB07832:DB07833:DB07834:DB07835:DB07941:DB07942:DB07943:DB08064:DB08068:DB08091:DB08092:DB08093:DB08095:DB08096:DB08097:DB08242:DB08349:DB08351:DB08352:DB08395…
ENSG00000096070	27154	BRPF3	BRPF3	616856	Q9ULD4	NA
ENSG00000010030	51513	ETV7	ETV7	605255	Q9Y603	NA

## Sheet: PDR
Protein-coding risk genes for PDR
ensg	entrezID	symbol	hgnc_symbol	OMIM	uniprotID	DrugBank
ENSG00000085465	5016	OVGP1	OVGP1	603578	Q12889	NA
ENSG00000116455	79084	WDR77	WDR77	611734	Q9BQA1	NA
ENSG00000116459	515	ATP5F1	ATP5F1	603270	P24539	NA
ENSG00000121933	57413	ADORA3	ADORA3	600445	P0DMS9	NA
ENSG00000116473	5906	RAP1A	RAP1A	179520	P62834	NA
ENSG00000143079	55917	CTTNBP2NL	CTTNBP2NL	615100	Q9P2B4	NA
ENSG00000134245	7482	WNT2B	WNT2B	601968	Q93097	NA
ENSG00000007341	54879	ST7L	ST7L	617640	Q8TDW4	NA
ENSG00000116489	829	CAPZA1	CAPZA1	601580	P52907	NA
ENSG00000155366	389	RHOC	RHOC	165380	P08134	NA
ENSG00000271810	NA	RP11-426L16.10	NA	NA	NA	NA
ENSG00000155367	333926	PPM1J	PPM1J	609957	Q5JR12	NA
ENSG00000184599	284467	FAM19A3	FAM19A3	617497	Q7Z5A8	NA
ENSG00000081026	260425	MAGI3	MAGI3	615943	Q5TCQ9	NA
ENSG00000116793	10745	PHTF1	PHTF1	604950	Q9UMS5	NA
ENSG00000081019	54665	RSBN1	RSBN1	615858	Q5VWQ0	NA
ENSG00000134242	26191	PTPN22	PTPN22	600716	Q9Y2R2	NA
ENSG00000188761	440603	BCL2L15	BCL2L15	NA	Q5TBC7	NA
ENSG00000134262	10717	AP4B1	AP4B1	607245	Q9Y6B7	NA
ENSG00000118655	64858	DCLRE1B	DCLRE1B	609683	Q9H816	NA
ENSG00000163349	204851	HIPK1	HIPK1	608003	Q86Z02	NA
ENSG00000134207	148281	SYT6	SYT6	607718	Q5T7P8	NA
ENSG00000116752	10286	BCAS2	BCAS2	605783	O75934	NA
ENSG00000175984	163259	DENND2C	DENND2C	NA	Q68D51	NA
ENSG00000116748	270	AMPD1	AMPD1	102770	P23109	NA
ENSG00000213281	4893	NRAS	NRAS	164790	P01111	NA
ENSG00000009307	7812	CSDE1	CSDE1	191510	O75534	NA
ENSG00000177830	66005	CHID1	CHID1	615692	Q9BWS9	NA
ENSG00000196224	387266	KRTAP5-3	KRTAP5-3	NA	Q6L8H2	DB02379
ENSG00000241598	387267	KRTAP5-4	KRTAP5-4	NA	NA	NA
ENSG00000185940	439915	KRTAP5-5	KRTAP5-5	NA	Q701N2	NA
ENSG00000205864	440023	KRTAP5-6	KRTAP5-6	NA	Q6L8G9	NA
ENSG00000244242	402778	IFITM10	IFITM10	NA	A6NMD0	NA
ENSG00000250644	NA	RP11-295K3.1	NA	NA	NA	NA
ENSG00000117984	1509	CTSD	CTSD	116840	P07339	DB00071:DB02216:DB03028:DB03096:DB07542:DB08740
ENSG00000149043	90019	SYT8	SYT8	607719	Q8NBV8	NA
ENSG00000130598	7136	TNNI2	TNNI2	191043	P48788	NA
ENSG00000130592	4046	LSP1	LSP1	153432	P33241	NA
ENSG00000184682	102724536	C11orf89	C11orf89	NA	NA	NA
ENSG00000130595	7140	TNNT3	TNNT3	600692	P45378	NA
ENSG00000167244	3481	IGF2	IGF2	147470	P01344	NA
ENSG00000129965	723961	INS-IGF2	INS-IGF2	NA	F8WCM5	NA
ENSG00000254647	3630	INS	INS	176730	P01308	DB01593:DB01776:DB08231:DB14487:DB14533
ENSG00000180176	7054	TH	TH	191290	P07101	DB00120:DB00135:DB00360:DB00765:DB03552:DB04400
ENSG00000110665	29125	C11orf21	C11orf21	611033	Q9P2W6	NA
ENSG00000064201	10077	TSPAN32	TSPAN32	603853	Q96QS1	NA
ENSG00000188997	283219	KCTD21	KCTD21	NA	Q4G0X4	NA
ENSG00000118369	57558	USP35	USP35	NA	Q9P2H5	NA
ENSG00000149256	26011	TENM4	TENM4	610084	Q6N022	NA
ENSG00000110172	26973	CHORDC1	CHORDC1	604353	Q9UHD1	NA
ENSG00000165323	120114	FAT3	FAT3	612483	Q8TDW7	NA
ENSG00000180773	120103	SLC36A4	SLC36A4	613760	Q6YBV0	NA
ENSG00000165325	159989	CCDC67	CCDC67	617148	Q05D60	NA
ENSG00000166002	56935	SMCO4	SMCO4	609477	Q9NRQ5	NA
ENSG00000166004	85459	KIAA1731	KIAA1731	617728	Q9C0D2	NA
ENSG00000146038	51473	DCDC2	DCDC2	605755	Q9UHG0	NA
ENSG00000146049	353219	KAAG1	KAAG1	608211	Q9UBP8	NA
ENSG00000137261	9856	KIAA0319	KIAA0319	609269	Q5VV43	NA
ENSG00000111802	51567	TDP2	TDP2	605764	O95551	NA
ENSG00000112304	55856	ACOT13	ACOT13	615652	Q9NPJ3	DB08688
ENSG00000112308	81688	C6orf62	C6orf62	NA	Q9GZU0	NA
ENSG00000112312	51053	GMNN	GMNN	602842	O75496	NA
ENSG00000260286	101928603	C6orf229	C6orf229	NA	NA	NA
ENSG00000111913	9750	FAM65B	FAM65B	611410	Q9Y4F9	NA
ENSG00000079691	55604	LRRC16A	LRRC16A	609593	Q5VZK9	NA
ENSG00000079689	10590	SCGN	SCGN	609202	O76038	NA
ENSG00000164508	221613	HIST1H2AA	HIST1H2AA	613499	Q96QV6	NA
ENSG00000146047	255626	HIST1H2BA	HIST1H2BA	609904	Q96A08	NA
ENSG00000124568	6568	SLC17A1	SLC17A1	182308	Q14916	NA
ENSG00000124564	10786	SLC17A3	SLC17A3	611034	O00476	NA
ENSG00000112337	10246	SLC17A2	SLC17A2	611049	O00624	NA
ENSG00000112343	10475	TRIM38	TRIM38	NA	O00635	NA
ENSG00000124610	3024	HIST1H1A	HIST1H1A	142709	Q02539	NA
ENSG00000198366	8350	HIST1H3A	HIST1H3A	602810	NA	NA
ENSG00000196176	8359	HIST1H4A	HIST1H4A	602822	NA	NA
ENSG00000124529	8366	HIST1H4B	HIST1H4B	602829	NA	NA
ENSG00000124693	8358	HIST1H3B	HIST1H3B	602819	NA	NA
ENSG00000137259	8335	HIST1H2AB	HIST1H2AB	602795	NA	NA
ENSG00000196226	3018	HIST1H2BB	HIST1H2BB	602803	NA	NA
ENSG00000196532	8352	HIST1H3C	HIST1H3C	602812	NA	NA
ENSG00000187837	3006	HIST1H1C	HIST1H1C	142710	P16403	NA
ENSG00000010704	3077	HFE	HFE	613609	Q30201	NA
ENSG00000197061	8364	HIST1H4C	HIST1H4C	602827	P62805	NA
ENSG00000187475	3010	HIST1H1T	HIST1H1T	142712	P22492	NA
ENSG00000180596	8347	HIST1H2BC	HIST1H2BC	602847	P62807	DB09130
ENSG00000180573	8334	HIST1H2AC	HIST1H2AC	602794	Q93077	NA
ENSG00000197697	8344	HIST1H2BE	HIST1H2BE	602805	NA	NA
ENSG00000188987	8360	HIST1H4D	HIST1H4D	602823	NA	NA
ENSG00000197409	8351	HIST1H3D	HIST1H3D	602811	P68431	NA
ENSG00000196866	3013	HIST1H2AD	HIST1H2AD	602792	P20671	NA
ENSG00000197846	8343	HIST1H2BF	HIST1H2BF	602804	NA	NA
ENSG00000198518	8367	HIST1H4E	HIST1H4E	602830	NA	NA
ENSG00000187990	8339	HIST1H2BG	HIST1H2BG	602798	NA	NA
ENSG00000168274	3012	HIST1H2AE	HIST1H2AE	602786	NA	NA
ENSG00000196966	8353	HIST1H3E	HIST1H3E	602813	NA	NA
ENSG00000124575	3007	HIST1H1D	HIST1H1D	142210	P16402	NA
ENSG00000198327	8361	HIST1H4F	HIST1H4F	602824	NA	NA
ENSG00000124578	8369	HIST1H4G	HIST1H4G	602832	NA	NA
ENSG00000256316	8968	HIST1H3F	HIST1H3F	602816	NA	NA
ENSG00000197459	8345	HIST1H2BH	HIST1H2BH	602806	NA	NA
ENSG00000256018	8355	HIST1H3G	HIST1H3G	602815	NA	NA
ENSG00000168242	8346	HIST1H2BI	HIST1H2BI	602807	NA	NA
ENSG00000158406	8365	HIST1H4H	HIST1H4H	602828	P62805	NA
ENSG00000186470	11118	BTN3A2	BTN3A2	613594	P78410	NA
ENSG00000124508	10385	BTN2A2	BTN2A2	613591	Q8WVV5	NA
ENSG00000026950	11119	BTN3A1	BTN3A1	613593	O00481	NA
ENSG00000111801	10384	BTN3A3	BTN3A3	613595	O00478	NA
ENSG00000112763	11120	BTN2A1	BTN2A1	613590	Q7KYR7	NA
ENSG00000124557	696	BTN1A1	BTN1A1	601610	Q13410	NA
ENSG00000182952	10473	HMGN4	HMGN4	NA	O00479	NA
ENSG00000146109	29777	ABT1	ABT1	NA	Q9ULW3	NA
ENSG00000181315	79692	ZNF322	ZNF322	610847	Q6U7Q0	NA
ENSG00000124635	8970	HIST1H2BJ	HIST1H2BJ	615044	P06899	NA
ENSG00000196787	8969	HIST1H2AG	HIST1H2AG	615012	P0C0S8	NA
ENSG00000197903	85236	HIST1H2BK	HIST1H2BK	615045	O60814	NA
ENSG00000198339	8294	HIST1H4I	HIST1H4I	602833	NA	NA
ENSG00000184825	85235	HIST1H2AH	HIST1H2AH	615013	NA	NA
ENSG00000112812	10279	PRSS16	PRSS16	607169	Q9NQE7	NA
ENSG00000158553	94026	POM121L2	POM121L2	NA	Q96KW2	NA
ENSG00000124613	346157	ZNF391	ZNF391	NA	Q9UJN7	NA
ENSG00000096654	7738	ZNF184	ZNF184	602277	Q99676	NA
ENSG00000185130	8340	HIST1H2BL	HIST1H2BL	602800	Q99880	NA
ENSG00000196747	8329	HIST1H2AI	HIST1H2AI	602787	P0C0S8	NA
ENSG00000203813	8357	HIST1H3H	HIST1H3H	602818	NA	NA
ENSG00000182611	8331	HIST1H2AJ	HIST1H2AJ	602791	NA	NA
ENSG00000196374	8342	HIST1H2BM	HIST1H2BM	602802	NA	NA
ENSG00000197238	8363	HIST1H4J	HIST1H4J	602826	P62805	NA
ENSG00000197914	8362	HIST1H4K	HIST1H4K	602825	NA	NA
ENSG00000184348	8330	HIST1H2AK	HIST1H2AK	602788	NA	NA
ENSG00000233822	8341	HIST1H2BN	HIST1H2BN	602801	Q99877	NA
ENSG00000198374	8332	HIST1H2AL	HIST1H2AL	602793	NA	NA
ENSG00000184357	3009	HIST1H1B	HIST1H1B	142711	P16401	NA
ENSG00000182572	8354	HIST1H3I	HIST1H3I	602814	NA	NA
ENSG00000198558	8368	HIST1H4L	HIST1H4L	602831	NA	NA
ENSG00000197153	8356	HIST1H3J	HIST1H3J	602817	P68431	NA
ENSG00000233224	8336	HIST1H2AM	HIST1H2AM	602796	NA	NA
ENSG00000196331	8348	HIST1H2BO	HIST1H2BO	602808	NA	NA
ENSG00000168131	81697	OR2B2	OR2B2	NA	Q9GZK3	NA
ENSG00000124657	26212	OR2B6	OR2B6	NA	P58173	NA
ENSG00000197279	7718	ZNF165	ZNF165	600834	P49910	NA
ENSG00000196812	80345	ZSCAN16	ZSCAN16	NA	Q9H4T2	NA
ENSG00000198315	7745	ZKSCAN8	ZKSCAN8	602240	Q15776	NA
ENSG00000137185	7746	ZSCAN9	ZSCAN9	602246	O15535	NA
ENSG00000187626	387032	ZKSCAN4	ZKSCAN4	611643	Q969J2	NA
ENSG00000189134	222698	NKAPL	NKAPL	NA	Q5M9Q1	NA
ENSG00000137338	84547	PGBD1	PGBD1	NA	Q96JS3	NA
ENSG00000235109	64288	ZSCAN31	ZSCAN31	610794	Q96LW9	NA
ENSG00000189298	80317	ZKSCAN3	ZKSCAN3	612791	Q9BRR0	NA
ENSG00000158691	9753	ZSCAN12	ZSCAN12	603978	O43309	NA
ENSG00000187987	222696	ZSCAN23	ZSCAN23	NA	Q3MJ62	NA
ENSG00000198704	257202	GPX6	GPX6	607913	P59796	DB00143
ENSG00000224586	2880	GPX5	GPX5	603435	O75715	DB00143
ENSG00000232040	114821	SCAND3	SCAND3	615254	Q6R2W3	NA
ENSG00000204713	5987	TRIM27	TRIM27	602165	P14373	NA
ENSG00000204709	729583	C6orf100	C6orf100	NA	NA	NA
ENSG00000197935	282890	ZNF311	ZNF311	NA	Q5JNZ3	NA
ENSG00000204704	26692	OR2W1	OR2W1	NA	Q9Y3N9	NA
ENSG00000204703	442184	OR2B3	OR2B3	NA	O76000	NA
ENSG00000204702	442185	OR2J1	OR2J1	NA	NA	NA
ENSG00000204701	442186	OR2J3	OR2J3	615016	O76001	NA
ENSG00000204700	26707	OR2J2	OR2J2	NA	O76002	NA
ENSG00000204695	442191	OR14J1	OR14J1	NA	Q9UGF5	NA
ENSG00000243729	81696	OR5V1	OR5V1	NA	Q9UGF6	NA
ENSG00000112462	81797	OR12D3	OR12D3	NA	Q9UGF7	NA
ENSG00000168787	26529	OR12D2	OR12D2	NA	NA	NA
ENSG00000204694	26531	OR11A1	OR11A1	NA	Q9GZK7	NA
ENSG00000206474	442194	OR10C1	OR10C1	NA	Q96KK4	NA
ENSG00000204688	26716	OR2H1	OR2H1	NA	Q9GZK4	NA
ENSG00000204687	116511	MAS1L	MAS1L	607235	P35410	NA
ENSG00000213886	10537	UBD	UBD	606050	O15205	NA
ENSG00000204681	2550	GABBR1	GABBR1	603540	Q9UBS5	DB00181:DB00837:DB00996:DB01080:DB01956:DB02530:DB05010:DB06354:DB08891:DB08892
ENSG00000204657	7932	OR2H2	OR2H2	600578	O95918	NA
ENSG00000204231	6257	RXRB	RXRB	180246	P28702	DB00210:DB00307:DB00412:DB00459:DB00523:DB00755:DB00799:DB00926:DB01393:DB01941:DB02746:DB03756:DB07080:DB07929:DB08175
ENSG00000112473	7922	SLC39A7	SLC39A7	601416	Q92504	NA
ENSG00000204228	7923	HSD17B8	HSD17B8	601417	Q92506	DB00157:DB03461
ENSG00000204227	6015	RING1	RING1	602045	Q06587	NA
ENSG00000223501	6293	VPS52	VPS52	603443	Q8N1B4	NA
ENSG00000231500	6222	RPS18	RPS18	180473	P62269	DB11638
ENSG00000235863	8705	B3GALT4	B3GALT4	603095	O96024	NA
ENSG00000227057	9277	WDR46	WDR46	611440	O15213	NA
ENSG00000204220	10471	PFDN6	PFDN6	605660	O15212	NA
ENSG00000237441	5863	RGL2	RGL2	602306	O15211	NA
ENSG00000231925	6892	TAPBP	TAPBP	601962	O15533	NA
ENSG00000236104	9278	ZBTB22	ZBTB22	611439	O15209	NA
ENSG00000204209	1616	DAXX	DAXX	603186	Q9UER7	NA
ENSG00000237649	3833	KIFC1	KIFC1	603763	Q9BW19	NA
ENSG00000112511	5252	PHF1	PHF1	602881	O43189	NA
ENSG00000112514	51596	CUTA	CUTA	616953	O60888	NA
ENSG00000197283	8831	SYNGAP1	SYNGAP1	603384	Q96PV0	NA
ENSG00000213588	221504	ZBTB9	ZBTB9	NA	Q96C00	NA
ENSG00000030110	578	BAK1	BAK1	600516	Q16611	NA
ENSG00000204188	449520	GGNBP1	GGNBP1	609495	NA	NA
ENSG00000096433	3710	ITPR3	ITPR3	147267	Q14573	DB00201
ENSG00000137288	84300	UQCC2	UQCC2	614461	Q9BRT2	NA
ENSG00000269490	NA	SBP1	NA	NA	NA	NA
ENSG00000161896	117283	IP6K3	IP6K3	606993	Q96PC2	NA
ENSG00000161904	221496	LEMD2	LEMD2	616312	Q8NC56	NA
ENSG00000096395	4295	MLN	MLN	158270	P12872	NA
ENSG00000124493	2914	GRM4	GRM4	604100	Q14833	DB00142
ENSG00000137309	3159	HMGA1	HMGA1	600701	P17096	NA
ENSG00000186577	221491	C6orf1	C6orf1	611419	Q86T20	NA
ENSG00000272325	11165	NUDT3	NUDT3	609228	O95989	NA
ENSG00000270800	100529239	RPS10-NUDT3	RPS10-NUDT3	NA	NA	NA
ENSG00000124614	6204	RPS10	RPS10	603632	P46783	NA
ENSG00000124507	29993	PACSIN1	PACSIN1	606512	Q9BY11	NA
ENSG00000124664	25803	SPDEF	SPDEF	608144	O95238	NA
ENSG00000064995	6882	TAF11	TAF11	600772	Q15544	NA
ENSG00000064999	23294	ANKS1A	ANKS1A	608994	Q92625	NA
ENSG00000124678	6954	TCP11	TCP11	186982	Q8WWU5	NA
ENSG00000146197	222663	SCUBE3	SCUBE3	614708	Q8IX30	NA
